# Supplementary material for: Non-destructive classification of unlabeled cells: Combining an automated benchtop magnetic resonance scanner and artificial intelligence
Source: PLoS Comput Biol. 2023 Feb 21;19(2):e1010842. doi: 10.1371/journal.pcbi.1010842 (PMC9983908; doi:10.1371/journal.pcbi.1010842)
Supplement: S1 Data — (ZIP) [file pcbi.1010842.s020.zip]

Archive with 157 entries (153 files):
- Figure 1/a/
- Figure 1/a/ExamplaryData.csv
- Figure 1/b/
- Figure 1/b/Reproducability_50ul_No1_T1.csv
- Figure 1/b/Reproducability_50ul_No1_T2.csv
- Figure 1/b/Reproducability_50ul_No10_T1.csv
- Figure 1/b/Reproducability_50ul_No10_T2.csv
- Figure 1/b/Reproducability_50ul_No11_T1.csv
- Figure 1/b/Reproducability_50ul_No11_T2.csv
- Figure 1/b/Reproducability_50ul_No12_T1.csv
- Figure 1/b/Reproducability_50ul_No12_T2.csv
- Figure 1/b/Reproducability_50ul_No2_T1.csv
- Figure 1/b/Reproducability_50ul_No2_T2.csv
- Figure 1/b/Reproducability_50ul_No3_T1.csv
- Figure 1/b/Reproducability_50ul_No3_T2.csv
- Figure 1/b/Reproducability_50ul_No4_T1.csv
- Figure 1/b/Reproducability_50ul_No4_T2.csv
- Figure 1/b/Reproducability_50ul_No5_T1.csv
- Figure 1/b/Reproducability_50ul_No5_T2.csv
- Figure 1/b/Reproducability_50ul_No6_T1.csv
- Figure 1/b/Reproducability_50ul_No6_T2.csv
- Figure 1/b/Reproducability_50ul_No7_T1.csv
- Figure 1/b/Reproducability_50ul_No7_T2.csv
- Figure 1/b/Reproducability_50ul_No8_T1.csv
- Figure 1/b/Reproducability_50ul_No8_T2.csv
- Figure 1/b/Reproducability_50ul_No9_T1.csv
- Figure 1/b/Reproducability_50ul_No9_T2.csv
- Figure 1/c/
- Figure 1/c/TimeStability_d0_18_No1_T1.csv
- Figure 1/c/TimeStability_d0_18_No1_T2.csv
- Figure 1/c/TimeStability_d0_18_No2_T1.csv
- Figure 1/c/TimeStability_d0_18_No2_T2.csv
- Figure 1/c/TimeStability_d0_22_No1_T1.csv
- Figure 1/c/TimeStability_d0_22_No1_T2.csv
- Figure 1/c/TimeStability_d0_22_No2_T1.csv
- Figure 1/c/TimeStability_d0_22_No2_T2.csv
- Figure 1/c/TimeStability_d0_22_No3_T1.csv
- Figure 1/c/TimeStability_d0_22_No3_T2.csv
- Figure 1/c/TimeStability_d1_21_No2_T1.csv
- Figure 1/c/TimeStability_d1_21_No2_T2.csv
- Figure 1/c/TimeStability_d1_21_No3_T1.csv
- Figure 1/c/TimeStability_d1_21_No3_T2.csv
- Figure 1/c/TimeStability_d1_26_No1_T1.csv
- Figure 1/c/TimeStability_d1_26_No1_T2.csv
- Figure 1/c/TimeStability_d1_26_No2_T1.csv
- Figure 1/c/TimeStability_d1_26_No2_T2.csv
- Figure 1/c/TimeStability_d1_26_No3_T1.csv
- Figure 1/c/TimeStability_d1_26_No3_T2.csv
- Figure 1/c/TimeStability_d11_36_No2_T1.csv
- Figure 1/c/TimeStability_d11_36_No2_T2.csv
- Figure 1/c/TimeStability_d11_36_No3_T1.csv
- Figure 1/c/TimeStability_d11_36_No3_T2.csv
- Figure 1/c/TimeStability_d13_41_No2_T1.csv
- Figure 1/c/TimeStability_d13_41_No2_T2.csv
- Figure 1/c/TimeStability_d13_41_No3_T1.csv
- Figure 1/c/TimeStability_d13_41_No3_T2.csv
- Figure 1/c/TimeStability_d14_39_No1_T1.csv
- Figure 1/c/TimeStability_d14_39_No1_T2.csv
- Figure 1/c/TimeStability_d14_39_No2_T1.csv
- Figure 1/c/TimeStability_d14_39_No2_T2.csv
- Figure 1/c/TimeStability_d14_40_No1_T1.csv
- Figure 1/c/TimeStability_d14_40_No1_T2.csv
- Figure 1/c/TimeStability_d14_40_No2_T1.csv
- Figure 1/c/TimeStability_d14_40_No2_T2.csv
- Figure 1/c/TimeStability_d14_40_No3_T1.csv
- Figure 1/c/TimeStability_d14_40_No3_T2.csv
- Figure 1/c/TimeStability_d14_42_No1_T1.csv
- Figure 1/c/TimeStability_d14_42_No1_T2.csv
- Figure 1/c/TimeStability_d14_42_No2_T1.csv
- Figure 1/c/TimeStability_d14_42_No2_T2.csv
- Figure 1/c/TimeStability_d2_25_No1_T1.csv
- Figure 1/c/TimeStability_d2_25_No1_T2.csv
- Figure 1/c/TimeStability_d2_25_No2_T1.csv
- Figure 1/c/TimeStability_d2_25_No2_T2.csv
- Figure 1/c/TimeStability_d2_25_No3_T1.csv
- Figure 1/c/TimeStability_d2_25_No3_T2.csv
- Figure 1/c/TimeStability_d2_29_No1_T1.csv
- Figure 1/c/TimeStability_d2_29_No1_T2.csv
- Figure 1/c/TimeStability_d2_29_No2_T1.csv
- Figure 1/c/TimeStability_d2_29_No2_T2.csv
- Figure 1/c/TimeStability_d3_20_No1_T1.csv
- Figure 1/c/TimeStability_d3_20_No1_T2.csv
- Figure 1/c/TimeStability_d3_20_No2_T1.csv
- Figure 1/c/TimeStability_d3_20_No2_T2.csv
- Figure 1/c/TimeStability_d3_20_No3_T1.csv
- Figure 1/c/TimeStability_d3_20_No3_T2.csv
- Figure 1/c/TimeStability_d3_24_No1_T1.csv
- Figure 1/c/TimeStability_d3_24_No1_T2.csv
- Figure 1/c/TimeStability_d3_24_No3_T1.csv
- Figure 1/c/TimeStability_d3_24_No3_T2.csv
- Figure 1/c/TimeStability_d3_28_No1_T1.csv
- Figure 1/c/TimeStability_d3_28_No1_T2.csv
- Figure 1/c/TimeStability_d6_31_No1_T1.csv
- Figure 1/c/TimeStability_d6_31_No1_T2.csv
- Figure 1/c/TimeStability_d6_31_No2_T1.csv
- Figure 1/c/TimeStability_d6_31_No2_T2.csv
- Figure 1/c/TimeStability_d7_30_No1_T1.csv
- Figure 1/c/TimeStability_d7_30_No1_T2.csv
- Figure 1/c/TimeStability_d7_30_No2_T1.csv
- Figure 1/c/TimeStability_d7_30_No2_T2.csv
- Figure 1/c/TimeStability_d7_30_No3_T1.csv
- Figure 1/c/TimeStability_d7_30_No3_T2.csv
- Figure 1/c/TimeStability_d7_35_No2_T1.csv
- Figure 1/c/TimeStability_d7_35_No2_T2.csv
- Figure 1/c/TimeStability_d7_35_No3_T1.csv
- Figure 1/c/TimeStability_d7_35_No3_T2.csv
- Figure 1/c/TimeStability_d8_34_No1_T1.csv
- Figure 1/c/TimeStability_d8_34_No1_T2.csv
- Figure 1/c/TimeStability_d8_34_No2_T1.csv
- Figure 1/c/TimeStability_d8_34_No2_T2.csv
- Figure 1/c/TimeStability_d8_34_No3_T1.csv
- Figure 1/c/TimeStability_d8_34_No3_T2.csv
- Figure 1/c/TimeStability_d8_38_No2_T1.csv
- Figure 1/c/TimeStability_d8_38_No2_T2.csv
- Figure 1/c/TimeStability_d8_38_No3_T1.csv
- Figure 1/c/TimeStability_d8_38_No3_T2.csv
- Figure 1/c/TimeStability_d9_33_No1_T1.csv
- Figure 1/c/TimeStability_d9_33_No1_T2.csv
- Figure 1/c/TimeStability_d9_33_No2_T1.csv
- Figure 1/c/TimeStability_d9_33_No2_T2.csv
- Figure 1/c/TimeStability_d9_33_No3_T1.csv
- Figure 1/c/TimeStability_d9_33_No3_T2.csv
- Figure 1/c/TimeStability_d9_37_No1_T1.csv
- Figure 1/c/TimeStability_d9_37_No1_T2.csv
- Figure 1/c/TimeStability_d9_37_No2_T1.csv
- Figure 1/c/TimeStability_d9_37_No2_T2.csv
- Figure 1/c/TimeStability_d9_37_No3_T1.csv
- Figure 1/c/TimeStability_d9_37_No3_T2.csv
- Figure 1/d/
- Figure 1/d/VolumeDetectionlimit_10ul_No9_T1.csv
- Figure 1/d/VolumeDetectionlimit_10ul_No9_T2.csv
- Figure 1/d/VolumeDetectionlimit_15ul_No4_T1.csv
- Figure 1/d/VolumeDetectionlimit_15ul_No4_T2.csv
- Figure 1/d/VolumeDetectionlimit_15ul_No8_T1.csv
- Figure 1/d/VolumeDetectionlimit_15ul_No8_T2.csv
- Figure 1/d/VolumeDetectionlimit_20ul_No5_T1.csv
- Figure 1/d/VolumeDetectionlimit_20ul_No5_T2.csv
- Figure 1/d/VolumeDetectionlimit_20ul_No7_T1.csv
- Figure 1/d/VolumeDetectionlimit_20ul_No7_T2.csv
- Figure 1/d/VolumeDetectionlimit_25ul_No6_T1.csv
- Figure 1/d/VolumeDetectionlimit_25ul_No6_T2.csv
- Figure 1/d/VolumeDetectionlimit_30ul_No5_T1.csv
- Figure 1/d/VolumeDetectionlimit_30ul_No5_T2.csv
- Figure 1/d/VolumeDetectionlimit_35ul_No1_T1.csv
- Figure 1/d/VolumeDetectionlimit_35ul_No1_T2.csv
- Figure 1/d/VolumeDetectionlimit_35ul_No4_T1.csv
- Figure 1/d/VolumeDetectionlimit_35ul_No4_T2.csv
- Figure 1/d/VolumeDetectionlimit_40ul_No1_T1.csv
- Figure 1/d/VolumeDetectionlimit_40ul_No1_T2.csv
- Figure 1/d/VolumeDetectionlimit_40ul_No3_T1.csv
- Figure 1/d/VolumeDetectionlimit_40ul_No3_T2.csv
- Figure 1/d/VolumeDetectionlimit_45ul_No1_T1.csv
- Figure 1/d/VolumeDetectionlimit_45ul_No1_T2.csv
- Figure 1/d/VolumeDetectionlimit_45ul_No2_T1.csv
- Figure 1/d/VolumeDetectionlimit_45ul_No2_T2.csv
- Figure 1/d/VolumeDetectionlimit_50ul_No1_T1.csv
- Figure 1/d/VolumeDetectionlimit_50ul_No1_T2.csv
