# Supplementary material for: Non-destructive classification of unlabeled cells: Combining an automated benchtop magnetic resonance scanner and artificial intelligence
Source: PLoS Comput Biol. 2023 Feb 21;19(2):e1010842. doi: 10.1371/journal.pcbi.1010842 (PMC9983908; doi:10.1371/journal.pcbi.1010842)
Supplement: S1 Data — (ZIP) [file pcbi.1010842.s020.zip › Figure 1/b/Reproducability_50ul_No11_T2.csv]

0.000853254407951005
0.000899437763555436
0.000939851952606917
0.000961880223085199
0.000986049291941228
0.000991743650418558
0.000980740269188065
0.000967996002449174
0.000925450678406892
0.000887000780684811
0.000826227852241128
0.000752608503875221
0.000678953784934247
0.000577124603841136
0.000498673266354296
0.000392019444944436
0.000307605406356713
0.000212308297827598
0.0001331043183333
6.64771178876658e-05
2.36318745762275e-05
0
0
0
0
0
0
0
0
0
0
0
0
0
0
0
0
3.35099359021821e-05
9.19273094070435e-05
0.000196986340297285
0.000279001356133302
0.000328796405036073
0.000339740333906761
0.000369619946161971
0.000393450523613071
0.000342585333319352
0.000199284090371022
0
0
0
0
0
0
0
0
0
7.16373291710994e-06
7.30773973842293e-05
0.000189329032766211
0.000350456158125338
0.00054878682993032
0.000769668598026552
0.00101152096710983
0.0012605685701817
0.00153300068667834
0.00180431101552732
0.0020718833671805
0.00233288558605117
0.00258426859140081
0.0028227663058823
0.00304489650386429
0.00324696260707049
0.00342505645332082
0.0035750620590564
0.00369266039441002
0.00377333518432829
0.00381237974578096
0.00382162688692314
0.00381748814850167
0.00376799958900168
0.00366871047256035
0.00351766094119172
0.0033854354873751
0.00320277933283847
0.00296574517872785
0.00273485994955491
0.00248731365134649
0.00218830577831685
0.00191995360398096
0.00163567853071333
0.00132276562064895
0.00107408375909832
0.000789976652406969
0.000569104033076897
0.000354614192197389
0.000188425945007284
6.84810165881246e-05
0
0
0
0
0
0
0
0
0
0
0
0
0
0
0
0
0
0
0
0
0
0
0
0
0
0
0
0
0
0
0
0
0
0
0
0
0
0
0
0
0
0
0
0
0
0
0
0
0
0
0
0
0
0
0
0
0
0
0
0
0
0
0
0
0
0
0
0
0
0
0
0
0
0
0
0
0
0
0
0
0
0
0
0
0
0
0
0
0
0
0
0
0
0
0
0
0
0
0
0
0
0
0
0
0
0
0
0
0
0
0
0
0.00846537410477989
0.104304378448694
0.200128764821194
0.253588346471247
0.243166197143262
0.17233023028573
0.0620278135565104
0
0
0
0
0
0
0
0
0
0
0
0
0
0
0
0
0
0
0
0
0
0
0
0
0
0
0
0
0
0
0
0
0
0
0
0
0
0
0
0
0
0
0
0
0
0
0
0
0
0
0
0
0
0
0
0
0
0
0
0
0
0
0
0
0
0
0
0
0
0
0
0
0
0
0
0
0
0
0
0
0
0
0
0
