# Supplementary material for: Non-destructive classification of unlabeled cells: Combining an automated benchtop magnetic resonance scanner and artificial intelligence
Source: PLoS Comput Biol. 2023 Feb 21;19(2):e1010842. doi: 10.1371/journal.pcbi.1010842 (PMC9983908; doi:10.1371/journal.pcbi.1010842)
Supplement: S1 Data — (ZIP) [file pcbi.1010842.s020.zip › Figure 1/b/Reproducability_50ul_No12_T2.csv]

0.00869440616531457
0.00932232911373894
0.00986156398869042
0.0102658683840307
0.0105028505003036
0.0105228979820035
0.0102833919229107
0.00975338609234023
0.00889216161800571
0.00768140645904231
0.00613395114252959
0.00430340387617129
0.00232499866942229
0.000537984884651598
0
0
0
0
0
0
0
0
0
0
0
0
0
0
0
0
0
0
0
0
0
0
0
0
0
0
0
0
0
0
0
0
0
0
0
0
0
0
0
0
0
0
0
0
0
0
0
0
0
0
0
0
0
0
0
0
0
0
0
0
0
0
0
0
0
0
0
0.000303578390603987
0.000771677205473672
0.000630657583092639
0
0
0
0
0
0
0
0
8.05350863380417e-05
0.000169189756262428
0.00025643769239353
0.000341856235333615
0.000501776127794185
0.000658652291934981
0.00080875182651389
0.000951183134080058
0.00108506474565375
0.00120952951428527
0.00132372883463225
0.00144305863529256
0.00156334263791482
0.00166325078624189
0.00174162793211356
0.00179738153398511
0.00182948793631919
0.00183699846838264
0.00181904532846498
0.00177484722341555
0.00173603619357687
0.00169075272102784
0.00162795102591964
0.00154738301535659
0.00144886977739342
0.00133230382007363
0.00119765103339386
0.00104495236025182
0.000874325163035135
0.000694780118261819
0.000605619150784912
0.000508410481149644
0.000403354431370933
0.000290688290319828
0.000170686003634201
4.36576944337717e-05
0
0
0
0
0
0
0
0
0
0
0
0
0
0
0
0
0
0
0
0
0
0
0
0
0
0
0
0
0
0
0
0
0
0
0
0
0
0
0
0
0
0
0
0
0
0
0
0
0
0
0
0
0
0
0
0
0
0
0
0
0
0
0
0
0
0
2.45099828757024e-05
0.000208511993125214
0.000383317590354637
0.000547734341001934
0.000700576600468008
0.000840669663382123
0.000966853905986112
0.00107798890397132
0.00117295750964008
0.00125066987168184
0.00131006738205665
0.00135012653340133
0.00136986267197913
0.00136833363058581
0.0172359816156558
0.0668151062960005
0.116301618631733
0.157820332654825
0.17825259585205
0.177148363407592
0.154113677810136
0.111983402523114
0.0580437511213635
0.00827903118166554
0
0
0
0
0
0
0
0
0
0
0
0
0
0
0
0
0
0
0
0
0
0
0
0
0
0
0
0
0
0
0
0
0
0
0
0
0
0
0
0
0
0
0
0
0
0
0
0
0
0
0
0
0
0
0
0
0
0
0
0
0
0
0
0
0
0
0
0
0
0
0
0
0
0
0
0
0
0
0
0
0
0.00259843588766054
