# Supplementary material for: Non-destructive classification of unlabeled cells: Combining an automated benchtop magnetic resonance scanner and artificial intelligence
Source: PLoS Comput Biol. 2023 Feb 21;19(2):e1010842. doi: 10.1371/journal.pcbi.1010842 (PMC9983908; doi:10.1371/journal.pcbi.1010842)
Supplement: S1 Data — (ZIP) [file pcbi.1010842.s020.zip › Figure 1/b/Reproducability_50ul_No5_T2.csv]

0.0149711878357065
0.0160125755425465
0.0168788577272017
0.017508415303735
0.0178243176689383
0.017751017029275
0.0172169977753301
0.0161616584236472
0.0145377125306953
0.0123188206338353
0.00955569791587865
0.00637932026141194
0.00309344355395725
0.000394763894445772
0
0
0
0
0
0
0
0
0
0
0
0
0
0
0
0
0
0
0
0
0
0
0
0
0
0
0
0
0
0
0
0
0
0
0
0
0
0
0
0
0
0
0
0
0
0
0
0
0
0
0
0
0
0
0
0
0
0
0
0
0
0
0
0
0
0
0
0
0
0
0
0
0
0
0
0
0
0
0
0
0
0
0
0
0
0
0
0
0
0
0
0
0
0
0
0
0
0
0
0
0
0
0
0
0
0
0
0
0
0
0
0
0
0
0
0
0
0
0
0
0
0
0
0
0
0
0
0
0
0
0
0
0
0
0
0
0
0
0
0
0
0
0
0
0
0
0
0
0
0
0
0
0
0
0
0
0
0
0
0
0
0
0
0
0
0
0
0
0
0
0
0
0
0
0
0
0
0
0
0
0
0
0
0
0
0
0
0
0
0
0
0
0
0
0.011081520471559
0.0628356654101842
0.116715034341578
0.157660183421552
0.17975894325828
0.178136803274695
0.154081544816351
0.111158353844211
0.0588844382310057
0.00892321126533086
0
0
0
0
0
0
0
0
0
0
0
0
0
0
0
0
0
0
0
0
0
0
0
0
0
0
0
0
0
0
0
0
0
0
0
0
0.000121458761512051
0.00025992284394606
0.000435531771645949
0.000678671304646003
0.000899569110036575
0.00109790730719305
0.00133597511353686
0.00156741441655458
0.00176209324943679
0.0019198253081942
0.00204050329803533
0.0021240990494084
0.00217066330326806
0.00218032516351837
0.00215329121662166
0.00208984432106826
0.00199034207339124
0.00185521495827539
0.00168496419634878
0.0014801593012398
0.00129938179787857
0.00113341030411371
0.000946871425695645
0.000740275953750461
0.000514167967551567
0.000371882919899633
0.000249596019153206
0.000118890645076039
0
0
0
0
0
0
0
0
0
0
0
0
0
0
0
0
0
0.00209480319508112
