# Supplementary material for: Non-destructive classification of unlabeled cells: Combining an automated benchtop magnetic resonance scanner and artificial intelligence
Source: PLoS Comput Biol. 2023 Feb 21;19(2):e1010842. doi: 10.1371/journal.pcbi.1010842 (PMC9983908; doi:10.1371/journal.pcbi.1010842)
Supplement: S1 Data — (ZIP) [file pcbi.1010842.s020.zip › Figure 1/b/Reproducability_50ul_No6_T2.csv]

0.00383465625222458
0.00424194553138743
0.00464824099070693
0.00504532420937755
0.00542407438054328
0.00576285131540038
0.0060571116327262
0.0062843329328881
0.00642228318439105
0.00646173632665186
0.00637910429807962
0.00616093895215003
0.0057874950887289
0.005244699982634
0.00453735435881342
0.00367491558436893
0.00267994479925532
0.00161209200363911
0.000596196221085276
0
0
0
0
0
0
0
0
0
0
0
0
0
0
0
0
0
0
0
0
0
0
0
0
0
0
0
0
0
0
0
0
0
0
0
0
0
0
0
0
0
0
0
0
0
0
0
0
0
0
0
0
0
8.09831053233572e-05
0.00043703039436869
0.000681933626090575
0.000567152046033572
0.000209956523628491
0
0
0
0
0
0
0
0
0
0
0
0
0
0
0
0
0
0
0
0
0
0
0
0
0
0
0
0
0
0
0
0
0
0
0
0
0
0
0
0
0
0
0
0
0
0
0
0
0
0
0
0
0
0
0
0
0
0
0
0
0
0
0
0
0
0
0
0
0
0
0
0
0
0
0
0
0
0
0
0
0
0
0
0
0
0
0
0
0
0
0
0
0
0
0
0
0
0
0
0
0
0
0
0
0
0
0
0
0
0
0
0
0
0
0
0
0
0
0
0
0
0
0
0
0
0
0
0
0
0
0.00222591004127366
0.0336876399119492
0.0713539652493151
0.108252199377795
0.135670346643083
0.1499506420549
0.153510297978599
0.140524065477633
0.116975350457799
0.0824260030578263
0.0423990217684888
0.00695855032403718
0
0
0
0
0
0
0
0
0
0
0
0
0
0
0
0
0
0
0
0
0
0
0
0
0
0
0
0
0
0
0
0
0
0
0
0
0
0
0
0
0
0
0
0
0
0
0
0
0
0
0
0
0
0
0
0
0
0
0
0
0
0
0
0
0
0
0
0
0
0
0
0
0
0
0
0
0
0
0
0
0
