# Supplementary material for: Non-destructive classification of unlabeled cells: Combining an automated benchtop magnetic resonance scanner and artificial intelligence
Source: PLoS Comput Biol. 2023 Feb 21;19(2):e1010842. doi: 10.1371/journal.pcbi.1010842 (PMC9983908; doi:10.1371/journal.pcbi.1010842)
Supplement: S1 Data — (ZIP) [file pcbi.1010842.s020.zip › Figure 1/b/Reproducability_50ul_No7_T1.csv]

0	0	0	0	0	0	0	0	0	0	0	0	0	0	3.29945786964561e-05	9.11769617150647e-05	0.0001550615511443	0.000224267448629717	0.000298243971405558	0.000376250977571247	0.000457338602164984	0.000540326490680874	0.000623782619675412	0.000706001801206086	0.000784983969418272	0.000858412353059534	0.000923631639476693	0.000977626238663944	0.00101699875787034	0.00103794879879495	0.00103625219043248	0.00100724077115931	0.000945782833920116	0.000846264348563697	0.000702571073451937	0.000508071669143615	0.00025560192413789	0	0	0	0	0	0	0	0	0	0	0	0	0
[truncated: 250 more columns]
