# Supplementary material for: Non-destructive classification of unlabeled cells: Combining an automated benchtop magnetic resonance scanner and artificial intelligence
Source: PLoS Comput Biol. 2023 Feb 21;19(2):e1010842. doi: 10.1371/journal.pcbi.1010842 (PMC9983908; doi:10.1371/journal.pcbi.1010842)
Supplement: S1 Data — (ZIP) [file pcbi.1010842.s020.zip › Figure 1/b/Reproducability_50ul_No8_T1.csv]

0.000245364139979391	0.00028858564142152	0.000336005221483263	0.000391998859432771	0.000454116134448688	0.000522807608814315	0.000600867024296177	0.000684317228267076	0.000780097438064664	0.000883299312946631	0.000992880648286934	0.00111461889204728	0.0012426567788382	0.00137602101384665	0.00151940949117362	0.00166523350043738	0.00181087547374364	0.00196165350633181	0.00210643147976623	0.00224033573325636	0.00236196379211705	0.0024670673584077	0.0025517260839726	0.00261483919693086	0.00266846011405616	0.00270322809451924	0.00272081546629039	0.00272206155984388	0.00272841408761942	0.0027232942497767	0.00270819741966901	0.00268345401369199	0.00266536010195034	0.00264100426255044	0.00260389750252904	0.0025541338293267	0.00250480426965377	0.00244487019247196	0.00234748173473586	0.0022397302249948	0.00211160794378702	0.00192652489002458	0.00172726050069718	0.00147557408305124	0.00121361332650049	0.000889130972635698	0.000553310281675353	0.000231287341865529	7.94542078346169e-06	0
[truncated: 250 more columns]
