# Supplementary material for: Non-destructive classification of unlabeled cells: Combining an automated benchtop magnetic resonance scanner and artificial intelligence
Source: PLoS Comput Biol. 2023 Feb 21;19(2):e1010842. doi: 10.1371/journal.pcbi.1010842 (PMC9983908; doi:10.1371/journal.pcbi.1010842)
Supplement: S1 Data — (ZIP) [file pcbi.1010842.s020.zip › Figure 1/b/Reproducability_50ul_No8_T2.csv]

8.32468216462165e-05
9.79190076507149e-05
0.000116956345990899
0.000136533674045633
0.000158593164883617
0.000186052934575712
0.000214646282646819
0.000246419512456106
0.000284413514859209
0.000324482092592526
0.000368368436514906
0.000418931576424544
0.000472795572213911
0.000530863675085877
0.000595659204425528
0.000664925544026191
0.000738215918840863
0.00081804933103515
0.000902649205014637
0.000990037516149552
0.00108402000053362
0.00118067528178253
0.00127710194833265
0.00138120789355599
0.00148109220920004
0.00158248119221734
0.00167956427613887
0.00177068744361686
0.00185522859688729
0.00193071432538936
0.00200647613074167
0.00207229822916013
0.00213423508790912
0.00219270629451371
0.00224025463233543
0.00229094322890498
0.00232521685465995
0.00236686995594889
0.00239819501371566
0.00242231713946601
0.00245173095980578
0.00247787905539249
0.00249384582603675
0.00250303087201026
0.002525149224566
0.00253211237736139
0.00252011867393281
0.00249959940570365
0.0024766595718689
0.00241997648809095
0.00233649176339465
0.0022036400559246
0.00202818816953791
0.00181237896511397
0.00150504028339828
0.00116133340826978
0.000730823135441883
0.000308590141072298
0
0
0
0
0
0
0
0
0
0
0
0
0
0
0
0
0
0
0
0
0
0
0
0
0
0
0
0
0
0
0
0
0
0
0
0
0
0
0
0
0
0
0
0
0
0
0
0
0
0
0
0
0
0
0
0
0
0
0
0
0
0
0
0
0
0
0
0
0
0
0
0
0
0
0
0
0
0
0
0
0
0
0
0
0
0
0
0
0
0
0
0
0
0
0
0
0
0
0
0
0
0
0
0
0
0
0
0
0
0
0
0
0
0
0
0
0
0
0
0
0
0
0
0
0
0
0
0
0
0
0
0
0
0
0
0
0
0
0
0
0
0
0
0
0
0
0
0
0
0
0
0.019597093411794
0.100292719515346
0.174281650251676
0.219576075306028
0.220793425387427
0.18069699127527
0.103594769919419
0.0196165040928609
0
0
0
0
0
0
0
0
0
0
0
0
0
0
0
0
0.000901169453637117
0
0
0
0
0
0
0
0
0
0
0
0
0
0
0
0
0
0
0
0
0
0
0
0
0
0
0
0
0
0
0
0
0
0
0
0
0
0
0
0
0
0
0
0
0
0
0
0
0
0
0
0
0
0
0
0
0
0
0
0
0
0
0
0
0
0
