# Supplementary material for: Non-destructive classification of unlabeled cells: Combining an automated benchtop magnetic resonance scanner and artificial intelligence
Source: PLoS Comput Biol. 2023 Feb 21;19(2):e1010842. doi: 10.1371/journal.pcbi.1010842 (PMC9983908; doi:10.1371/journal.pcbi.1010842)
Supplement: S1 Data — (ZIP) [file pcbi.1010842.s020.zip › Figure 1/c/TimeStability_d0_18_No1_T2.csv]

0
0
0
0
0
0
0
0
0
0
0
0
0
0
0
0
0
0
0
0
0
0
0
0
0
0
0
0
0
0
0
0
0
0
0
0
0
0
0
0
0
0
0
0
0
0
0
0
0
0
0
0
0
0
0
0
0
0
0
0
0
0
0
0
0
0
0
0
0
0
0
0
0
0
0
0
0
0
0
0
0
0
0
0
0
0
0
0
0
0
0
0
0
0
0
0
0
0
0
0
0
0
0
8.20457114097626e-05
0.000251616097248393
0.000456970943999374
0.00076028441339531
0.00103819586929567
0.00132887300493662
0.00167324114201765
0.00197431567887904
0.0022314763919466
0.00244424198479061
0.00261226852546971
0.00436595561574718
0.00331519353866834
0.00284648668699861
0.00283477957913504
0.00277858157648433
0.00267831030362644
0.00253449538953302
0.00234777308283152
0.00211888051371473
0.00184864963401266
0.0015742769872494
0.00136456485047313
0.00113082954304597
0.000873787794913199
0.000594194548220042
0.000437219841085986
0.000290115068471519
0.000133559759374218
0
0
0
0
0
0
0
0
0
0
0
0
0
0
0
0
0
0
0
0
0
0
0
0
0
0
0
0
0
0
0
0
0
0
0
0
0
0
0
0
0
0
0
0
0
0
0
0
0
0
0
0
0
0
0
0
0
0
0
0
0
0
0
0
0
0
0
0
0
0
0
0
0
0
0
0
0
0.00084592454043847
0.0234480093160991
0.0555506597478196
0.084962677004476
0.110802600039006
0.12832582380288
0.13625738798911
0.13463805137204
0.123542405068857
0.103078420459378
0.0747184023070497
0.0451316279604055
0.0160485188748056
0
0
0
0
0
0
0
0
0
0
0
0
0
0
0
0
0
0
0
0
0
0
0
0
0
0
0
0
0
0
0
0
0
0
0
0
0
0
0
0
0
0
0
0
0
0
0
0
0
0
0
0
0
0
0
0
0
0
0
0
0
0
0
0
0
0
0
0
0
0
0
0
0
0
0
0
0
0.000309419512336745
