# Supplementary material for: Non-destructive classification of unlabeled cells: Combining an automated benchtop magnetic resonance scanner and artificial intelligence
Source: PLoS Comput Biol. 2023 Feb 21;19(2):e1010842. doi: 10.1371/journal.pcbi.1010842 (PMC9983908; doi:10.1371/journal.pcbi.1010842)
Supplement: S1 Data — (ZIP) [file pcbi.1010842.s020.zip › Figure 1/c/TimeStability_d0_18_No2_T1.csv]

0.0340801087345462	0.0166543130847448	0.00245962556503999	1.87247791822948e-05	2.02904545520252e-05	2.19298515904673e-05	2.36437661379074e-05	2.54334621495837e-05	2.73008251870056e-05	2.92485278048162e-05	3.12802058810452e-05	3.34006447481375e-05	3.5615972906573e-05	3.7933861768855e-05	4.03637298206047e-05	4.29169478137149e-05	4.56070447931855e-05	4.84499100818528e-05	5.14639904729246e-05	5.46704796084417e-05	5.80934966393433e-05	6.17602518064503e-05	6.57011962000331e-05	6.99501529374021e-05	7.45444280282766e-05	7.95248965769184e-05	8.49360639483526e-05	9.08260980782357e-05	9.72468316883509e-05	0.000104253731370246	0.000111905832390986	0.000120265636528905	0.000129398973067501	0.000139374818641655	0.000150265077626599	0.000162144320023502	0.000175089476868629	0.00018917949231145	0.000204494931692701	0.000221117545805334	0.000239129791162398	0.000262031967118868	0.00028559336425374	0.000311176392969808	0.000338886653991358	0.000368827054774131	0.000401096871520961	0.000435790761487026	0.000472997728438	0.000517350769188002
[truncated: 250 more columns]
