# Supplementary material for: Non-destructive classification of unlabeled cells: Combining an automated benchtop magnetic resonance scanner and artificial intelligence
Source: PLoS Comput Biol. 2023 Feb 21;19(2):e1010842. doi: 10.1371/journal.pcbi.1010842 (PMC9983908; doi:10.1371/journal.pcbi.1010842)
Supplement: S1 Data — (ZIP) [file pcbi.1010842.s020.zip › Figure 1/c/TimeStability_d0_18_No2_T2.csv]

0.0142820795810066
0.0153167950862459
0.0161740253510495
0.0167689124880069
0.0170267586288359
0.0168187982975643
0.016119303530146
0.0151245474527687
0.013707635452314
0.011888025141428
0.00967687268773849
0.0071491310964972
0.00447014386712924
0.00189386301023176
5.77037252271085e-05
0
0
0
0
0
0
0
0
0
0
0
0
0
0
0
0
0
0
0
0
0
0
0
0
0
0
0
0
0
0
0
0
0
0
0
0
0
0
0
0
0
0
0
0
0
0
0
0
0
0
0
0
0
0
0
0
0
0
0
0
0
0
0
0
0
0
0
0
0
0
0
0
0
0
0
0
0
0
0
0
0
0
0
0
0
0
0
0
0
0
0
0
0
0
0
0
0.000603081221810518
0.00086995543811985
7.24577854308877e-05
0
0
0
0
0
0
0
0
0
0
0
0
0
0
0
0
0
0
0
0
0
0
0
0
0
0
0
0
0
0
0
0
0
0
0
0
0
0
0
0
0
0
0
0
0
0
0
0
0
0
0
0
0
0
0
0
0
0
0
0
0
0
0
0
0
0
0
0
0
0
0
0
0
0
0
0
0
0
0
0
0
0
0
0
0
0
0
0
9.92962499624767e-05
0.000311844833863523
0.000514178058100999
0.000705514748226602
0.00105000538302185
0.00139803328313213
0.00171782590156883
0.00200772461942206
0.0136665913831192
0.0462922736275555
0.0818631164306332
0.113684378509304
0.136497438736854
0.149134622974786
0.149715966722318
0.136637033927218
0.113940805333244
0.080018449848945
0.0427409409004159
0.00909367813351665
0.00233466590476529
0.00204391382228242
0.00170159033870621
0.00130662568077861
0.00085801512170588
0.000611609106895297
0.00035050786721873
6.2865032071798e-05
0
0
0
0
0
0
0
0
0
0
0
0
0
0
0
0
0
0
0
0
0
0
0
0
0
0
0
0
0
0
0
0
0
0
0
0
0
0
0
0
0
0
0
0
0
0
0
0
0
0
0
0
0
0
0
0
0
0
0
0
0
0
0
0
0
0
0
0
0
0.000629158099528549
