# Supplementary material for: Non-destructive classification of unlabeled cells: Combining an automated benchtop magnetic resonance scanner and artificial intelligence
Source: PLoS Comput Biol. 2023 Feb 21;19(2):e1010842. doi: 10.1371/journal.pcbi.1010842 (PMC9983908; doi:10.1371/journal.pcbi.1010842)
Supplement: S1 Data — (ZIP) [file pcbi.1010842.s020.zip › Figure 1/c/TimeStability_d0_22_No1_T1.csv]

0	0	0	0	0	0	0	0	0	0	0	0	0	0	0	0	0	0	0	0	0	0	0	0	0	0	0	0	0	0	0	0	0	0	0	0	0	0	0	0.000482813135431362	0.00126674769711792	0.000700982383600508	3.44654358613669e-05	0.000106043059751709	0.00022953685850631	0.000415841092896953	0.000675927686457917	0.00101796858951291	0.00144506687510612	0.00195856116240905
[truncated: 250 more columns]
