# Supplementary material for: Non-destructive classification of unlabeled cells: Combining an automated benchtop magnetic resonance scanner and artificial intelligence
Source: PLoS Comput Biol. 2023 Feb 21;19(2):e1010842. doi: 10.1371/journal.pcbi.1010842 (PMC9983908; doi:10.1371/journal.pcbi.1010842)
Supplement: S1 Data — (ZIP) [file pcbi.1010842.s020.zip › Figure 1/c/TimeStability_d0_22_No1_T2.csv]

0.00282714742119485
0.00315202705940091
0.0034904145569641
0.00383363021201238
0.00417605698699151
0.00452568384305642
0.00486138274540412
0.00517990057134591
0.00547673031645695
0.00574587037277319
0.00597187447632719
0.00614659612392225
0.00627819346254276
0.00633236778709442
0.00632228930776308
0.00623786707517786
0.00605432995566371
0.00580912947989187
0.00545303796371579
0.00502449725555458
0.00450886181853459
0.00391255188648998
0.00324472821760012
0.00255106806622036
0.00182194408344191
0.00110545308770099
0.00047898590563436
3.58664721633995e-05
0
0
0
0
0
0
0
0
0
0
0
0
0
0
0
0
0
0
0
0
0
0
0
0
0
0
0
0
0
0
0
0
0
0
0
0
0
0
0
0
0
0
0
0
0
0
0
0
0
0
0
0.000171644183720225
0.000480774519245212
0.000350186968416082
1.07981620407024e-05
0
0
0
0
0
0
0
0
0
0
0
0
0
0
0.000561385650946004
0.00105938649351169
0
0
0
0
0
0
0
0
0
0
0
0
0
0
0
0
0
0
0
0
0
0
0
0
0
0
0
0
0
0
0
0
0
0
0
0
0
0
0
0
0
0
0
0
0
0
0
0
0
0
0
0
0
0
0
0
0
0
0
0
0
0
0
0
0
0
0
0
0
0
0
0
0
0
0
0
0
0
0
0
0
0
0
0
0
0
0
0
0
0
0
0
0
0
0
0
0
0
0
0
0
0
0
0
0
0
0
0
0
0
0
0
0.000579177887655539
0.0730494590166637
0.160511747304743
0.217864437031414
0.233777486557912
0.2004825984255
0.125352328194828
0.031741478677263
0
0
0
0
0
0
0
0
0
0
0
0
0
0
0
0
0
0
0.00102708112199039
0.00184528307403282
0.000754343645679108
0
0
0
0
0
0
0
0
0
0
0
0
0
0
0
0
0
0
0
0
0
0
0
0
0
0
0
0
0
0
0
0
0
0
0
0
0
0
0
0
0
0
0
0
0
0
0
0
0
0
0
0
0
0
0
0
0
0
0
0.00244733631350404
