# Supplementary material for: Non-destructive classification of unlabeled cells: Combining an automated benchtop magnetic resonance scanner and artificial intelligence
Source: PLoS Comput Biol. 2023 Feb 21;19(2):e1010842. doi: 10.1371/journal.pcbi.1010842 (PMC9983908; doi:10.1371/journal.pcbi.1010842)
Supplement: S1 Data — (ZIP) [file pcbi.1010842.s020.zip › Figure 1/c/TimeStability_d0_22_No3_T1.csv]

0	0	0	0	0	0	0	0	0	0	0	0	0	0	0	0	0	0	0	0	0	0	0	0	0	0	0	0	0	0	0	0	0	0	0.000213342677218567	0.000735729104881425	0.00135595084856855	0.00195266527340382	0.00248166100778771	0.00285186511402061	0.00303867775128675	0.00301911344167989	0.00276180923183356	0.00230681423030838	0.00162824727501902	0.000847948632649997	0.000128761424129349	0	0	0
[truncated: 250 more columns]
