# Supplementary material for: Non-destructive classification of unlabeled cells: Combining an automated benchtop magnetic resonance scanner and artificial intelligence
Source: PLoS Comput Biol. 2023 Feb 21;19(2):e1010842. doi: 10.1371/journal.pcbi.1010842 (PMC9983908; doi:10.1371/journal.pcbi.1010842)
Supplement: S1 Data — (ZIP) [file pcbi.1010842.s020.zip › Figure 1/c/TimeStability_d1_21_No2_T2.csv]

0.0034192757316317
0.00386663675620817
0.00434269156865415
0.00484364352690538
0.00536495891113698
0.00590852421797043
0.00646004943989809
0.0070100593244621
0.00755985787228195
0.00809065231818765
0.00858685050745944
0.0090528847238486
0.00945375728058988
0.00979275122815355
0.0100393902586483
0.0101926827931781
0.0102160983134121
0.010126425934227
0.00988060748494556
0.00947127381941
0.00889934463649544
0.00815381007003828
0.00722789724132689
0.00613221083162813
0.00488316182039168
0.00349742501663166
0.00205351843934711
0.000731906545188517
0
0
0
0
0
0
0
0
0
0
0
0
0
0
0
0
0
0
0
0
0
0
0
0
0
0
0
0
0
0
0
0
0
0
0
0
0
0
0
0
0
0
0
0
0
0
0
0
0
0
0
0
0
0
0
0
0
0
0
0
0
0
0
0
0
0
0
0
0
0
0
0
0
0
0
0
0
0
0
0
0
0
0
0
0
0
0
2.82948405454851e-05
0.000161127171297743
0.000355570226462141
0.000600872539429372
0.00086224877353773
0.00118427228853289
0.00147787125825698
0.00174096135123244
0.00200559956846068
0.00225615444772254
0.00245539503214441
0.00260088175594877
0.00269032295429958
0.00272158506855257
0.00269270230729743
0.00260188572233181
0.00244753165858701
0.00229777026045804
0.00211418996694627
0.00188296769121402
0.00160353133602671
0.00128270667081663
0.00105646362872893
0.000799310932156118
0.000511281205611011
0.000327721793998062
0.000167703062019476
0
0
0
0
0
0
0
0
0
0
0
0
0
0
0
0
0
0
0
0
0
0
0
0
0
0
0
0
0
0
0
0
0
0
0
0
0
0
0
0
0
0
0
0
0
0
0
0
0
0
0
0
0
0
0
0
0
0
0
0
0
0
0
0
0
0
0
0
0
0.0132651726827288
0.0638952484922378
0.116511919188447
0.158119091818596
0.181316945889016
0.18025792997102
0.154363508097732
0.110926738428454
0.0532602404542821
0.00480921337141812
0
0
0
0
0
0
0
0
0
0
0
0
0
0
0
0
0
0
0
0
0
0
0
0
0
0
0
0
0
0
0
0
0
0
0
0
0
0
0
0
0
8.19419699977653e-06
8.56246350405537e-05
0.000155472272235779
0.000217917292307317
0.000273150125969873
0.000321370333844866
0.000362785508028274
0.000397610197062365
0.000426064858536858
0.000448374843231688
0.000464769414390347
0.00047548080511192
0.00048074331668881
0.000480792460005344
0.000475864142032587
0.000466193898743875
0.000452016175615885
0.000433563656395291
0.000411066640249407
0.000384752468042558
0.000354844996231533
0.000321564118923889
0.000285125336655144
0.000245739370876333
0.000203611822985078
0.000158942876194709
0.000111927038900416
6.27529274714377e-05
1.16030868082318e-05
0
0
0
0
0
0
0
0
0
