# Supplementary material for: Non-destructive classification of unlabeled cells: Combining an automated benchtop magnetic resonance scanner and artificial intelligence
Source: PLoS Comput Biol. 2023 Feb 21;19(2):e1010842. doi: 10.1371/journal.pcbi.1010842 (PMC9983908; doi:10.1371/journal.pcbi.1010842)
Supplement: S1 Data — (ZIP) [file pcbi.1010842.s020.zip › Figure 1/c/TimeStability_d1_21_No3_T1.csv]

0.00249796038641405	0.00221222165089705	0.00187353562773445	0.00143353467687426	0.000983382993669486	0.000487223629353847	8.06345240267314e-05	0	0	0	0	0	0	0	0	0	0	0	0	0	0	0	0	0	0	0	0	0	0	0	0	0	0	0	0	0	0	0	0	0	0	0	0	0	0	0	0	0	0	0
[truncated: 250 more columns]
