# Supplementary material for: Non-destructive classification of unlabeled cells: Combining an automated benchtop magnetic resonance scanner and artificial intelligence
Source: PLoS Comput Biol. 2023 Feb 21;19(2):e1010842. doi: 10.1371/journal.pcbi.1010842 (PMC9983908; doi:10.1371/journal.pcbi.1010842)
Supplement: S1 Data — (ZIP) [file pcbi.1010842.s020.zip › Figure 1/c/TimeStability_d11_36_No2_T2.csv]

0.00976341375036924
0.0108325189983289
0.0119205647755817
0.0129966016680271
0.0140462955134239
0.0150313340576708
0.0159169017504009
0.0166670405438074
0.01725020465234
0.0176141714253194
0.0177165901731577
0.0175191340652502
0.0169870897825446
0.0160745726841526
0.0147780333363372
0.0130809559359304
0.0110083864451456
0.00861890341676368
0.00602335402840255
0.00341774406997382
0.00114712031559297
0
0
0
0
0
0
0
0
0
0
0
0
0
0
0
0
0
0
0
0
0
0
0
0
0
0
0
0
0
0
0
0
0
0
0
0
0
0
0
0
0
0
0
0
0
0
0
0
0
0
0
0
0
0
0
0
0
0
0
0
0
0
0
0
0
0
0
0
0
0
0
0
0
0
0
0
0
0
0
0
0
0
0
0.000188995720142824
0.00089407393295227
0.00109965488847364
0.00078197917930657
0.000136385946345376
0
0
0
0
0
0
0
0
0
0
0
0
0
0
0
0
0
0
0
0
0
0
0
0
0
0
0
0
0
0
0
0
0
0
0
0
0
0
0
0
0
0
0
0
0
0
0
0
0
0
0
0
0
0
0
0
0
0
0
0
0
0
0
0
0
0
0
0
0
0
0
0
0
0
0
0
0
0
0
0
0
0
0
0
0
0
0
0
0
0
0
0
0
0
0
0
0
0
0
0
0
0.00203019300669518
0.0461419660531389
0.102225771418859
0.149645266473338
0.181314303555837
0.185823812977402
0.169456305638195
0.1267591038443
0.0688125285520203
0.0106790261864619
0.00206836958304656
0.000672223779316157
0
0
0
0
0
0
0
0
0
0
0
0
0
0
0
0
0
0
0
0
0
0
0
0
0
0
0
0
0
0
0
0
0
0
0
0
0
0
0
0
0
0
0
0
0
0
0
0
0
0
0
0
0
0
0
0
0
0
0
0
0
0
0
0
0
0
0
0
0
0
0
0
0
0
0
0
0
0
