# Supplementary material for: Non-destructive classification of unlabeled cells: Combining an automated benchtop magnetic resonance scanner and artificial intelligence
Source: PLoS Comput Biol. 2023 Feb 21;19(2):e1010842. doi: 10.1371/journal.pcbi.1010842 (PMC9983908; doi:10.1371/journal.pcbi.1010842)
Supplement: S1 Data — (ZIP) [file pcbi.1010842.s020.zip › Figure 1/c/TimeStability_d13_41_No2_T1.csv]

0	0	0	0	0	0	0	0	0	0	0	0	0	0	0	0	0	0	0	0	0	0	0	0	0	0	0	0	0	0	0	0	0	0	0	0	0	0	0	5.51669629261929e-06	2.8174319737202e-05	7.1343145866004e-05	0.000138318759115292	0.000232098151770692	0.000355086998391974	0.000508727878413186	0.000693039162924086	0.000914511243500392	0.00117469671232216	0.00146291361346684
[truncated: 250 more columns]
