# Supplementary material for: Non-destructive classification of unlabeled cells: Combining an automated benchtop magnetic resonance scanner and artificial intelligence
Source: PLoS Comput Biol. 2023 Feb 21;19(2):e1010842. doi: 10.1371/journal.pcbi.1010842 (PMC9983908; doi:10.1371/journal.pcbi.1010842)
Supplement: S1 Data — (ZIP) [file pcbi.1010842.s020.zip › Figure 1/c/TimeStability_d13_41_No3_T1.csv]

0.0126001645255467	0.00284093571602544	0	0	0	0	0	0	0	0	0	0	0	0	5.80639171934373e-05	0.000253044060975899	0.000525627702882992	0.000821245895007107	0.00113715423406128	0.00145425529067289	0.00174362676260984	0.00197737777280372	0.00213734051377739	0.00220344447281955	0.00215370911309152	0.00199374070831667	0.00171352200644275	0.00134081444871004	0.000854931563545449	0.000350466414961085	0	0	0	0	0	0	0	0	0	0	0	0	0	0	0	0	0	0	0	0
[truncated: 250 more columns]
