# Supplementary material for: Non-destructive classification of unlabeled cells: Combining an automated benchtop magnetic resonance scanner and artificial intelligence
Source: PLoS Comput Biol. 2023 Feb 21;19(2):e1010842. doi: 10.1371/journal.pcbi.1010842 (PMC9983908; doi:10.1371/journal.pcbi.1010842)
Supplement: S1 Data — (ZIP) [file pcbi.1010842.s020.zip › Figure 1/c/TimeStability_d14_40_No3_T2.csv]

0
0
0
0
0
0
0
0
0
0
0
0
0
0
0
0
0
0
0
0
0
0
0
0
0
0
0
0
0
0
0
0
0
0
0
0
0
0
0
0
0
0
0
0
0
0
0
0
0
0
0
0
0
0
0
0
0
0
0
0
0
0
0
0
0
0
0
0
0
0
0
0
0
0
0
0
0
0
0
0
0
0
0
0
0
0
0
0
0
0
0
0
0
0
0
0
0
0
0
0
0
0
0
0
0
0
0
0
0
0
0
0
0
0
0
0
0
0
0
0
0
0
0
0
0
0
0
0
0
0
0
0
0
7.71144535055666e-06
0.000303673303088604
0.000897488030868964
0.00162909140627506
0.00239149667650171
0.00308465222349129
0.00358844484186941
0.00389042308881221
0.00394580851904055
0.00376423387236741
0.0033819220086547
0.00286225960876071
0.00224072435240581
0.00158889437508825
0.000981487633907827
0.000473520508229569
0.00013619284314853
0
0
0
0
0
0
0
0
0
0
0
0
0
0
0
0
0
0
0
0
0
0
0
0
0
0
0
0
0
0
0
0
0
0
0
0
0
0
0
0
0
0
0
0
0
0
0
0
0
0
0
0
0
0
0
0
0
0
2.42943987294423e-05
0.000131219147822506
0.000302607293404943
0.0243864955637035
0.0788037482797951
0.132083485068136
0.169635311869671
0.185748955101927
0.176241641590904
0.147460824984472
0.0968728857332746
0.039805508593716
0.00133333965767835
0.00121613159940251
0.00105339019367691
0.000845024451383806
0.000629358047854282
0.000446015844762805
0.000234663242988861
0.000119566767719546
0
0
0
0
0
0
0
0
0
0
0
0
0
0
0
0
0
0
0
0
0
0
0
0
0
0
0
0
0
0
0
0
0
0
0
0
0
0
0
0
0
0
0
0
0
0
0
0
0
0
0
0
0
0
0
0
0
0
0
0
0
0
0
0
0
0.000306821239364035
0.000972324481457696
0.00201014156094077
0.00363065991144264
0.00573380889133918
0.0082860827920768
0.0114073229490728
