# Supplementary material for: Non-destructive classification of unlabeled cells: Combining an automated benchtop magnetic resonance scanner and artificial intelligence
Source: PLoS Comput Biol. 2023 Feb 21;19(2):e1010842. doi: 10.1371/journal.pcbi.1010842 (PMC9983908; doi:10.1371/journal.pcbi.1010842)
Supplement: S1 Data — (ZIP) [file pcbi.1010842.s020.zip › Figure 1/c/TimeStability_d2_25_No1_T2.csv]

0.0042388364358743
0.00469400658288078
0.00515549533527895
0.00561826301648282
0.00608149117217774
0.0065284821013399
0.00695049051887878
0.00734688002281324
0.00770328396488272
0.00800771171884855
0.00825154131545375
0.0084268507413009
0.00852665699705603
0.00854514132364159
0.00847785333954314
0.00832188736752973
0.00807602501835959
0.00774083909844148
0.00731875509519152
0.00681406780604992
0.00625832597878865
0.00563939149347378
0.00497497153487184
0.0042964733666975
0.00360345379862977
0.00292689762301757
0.00228542281461712
0.00169129592720035
0.00116550139998184
0.000724836957860859
0.000381730643199631
0.000144329458054319
1.76065006637818e-05
0
0
0
0
0
0
0
0
0
0
0
0
0
0
0
0
0
0
0
0
0
0
0
0
0
0
0
0
0
0
0
0
0
0
0
0
0
0
0
0
0
0
0
0
0
0
0
0
0
0
0
0
0
0
0
0
0
0
0
0
0
0
0
0
0
0
0
0
0
0
0
0
0
0
0
0
0
0
0
0
0
0
0
0
0
0
0
0
0
0
0
0
0
0
0
0
0
0
0
0
0
0
0
0
0
0
0
0
0
0
0
0
0
0
0
0
0
0
0
0
0
0
0
0
0
0
0
0
0
0
0
0
2.87881983108284e-05
0.000236756954537043
0.000589975293705431
0.00103427774369423
0.00147443471930768
0.00183832594082442
0.00204995539324377
0.00208234223155084
0.00189717317982357
0.00153151005100579
0.00102319319275599
0.000484962223871841
9.13953633979197e-05
0
0
0
0
0
0
0
0
0
0
0
0
0
0
0
0
0
0
0
0
0
0
0
0
0
0
0
0
0
0
0.00390951850181096
0.0245339411825869
0.0494323868188739
0.0716307872956834
0.090214257339898
0.103359475729643
0.11199708351094
0.11423121040303
0.110447159240899
0.10102584768854
0.0877569930096043
0.0713301331949408
0.0523524018379944
0.0319292787067572
0.0142215105351993
0.00126156670344715
0
0
0
0
0
0
0
0
0
0
0
0
0
0
0
0
0
0
0
0
0
0
0
0
0
0
0
0
0
0
0
0
7.76212647711987e-05
0.000283519371171724
0.000585008276620833
0.000935576422377811
0.00136088752803691
0.00175591266345982
0.00217186749659979
0.00251847330828617
0.00279404556270371
0.00301362606056677
0.00315812111385017
0.00320754405987578
0.00316093677985864
0.00306356601146433
0.00289047155352657
0.00264100248750178
0.00231530226067162
0.00199477146660413
0.00164655374658243
0.00127024466185428
0.000952806477241713
0.000621745488967119
0.000378767804743189
0.000168967537185399
3.4755706234973e-05
0
0
0
0
0
0
0
0
0
0
0
0
0
0
0
0
0
0
0.000677055283018465
