# Supplementary material for: Non-destructive classification of unlabeled cells: Combining an automated benchtop magnetic resonance scanner and artificial intelligence
Source: PLoS Comput Biol. 2023 Feb 21;19(2):e1010842. doi: 10.1371/journal.pcbi.1010842 (PMC9983908; doi:10.1371/journal.pcbi.1010842)
Supplement: S1 Data — (ZIP) [file pcbi.1010842.s020.zip › Figure 1/c/TimeStability_d2_25_No2_T1.csv]

0.00287597652470889	0.0030678478344028	0.00319729457585813	0.00323896268941537	0.00327181180039396	0.003190931936096	0.00301266793658423	0.00276270935120626	0.0023644465904375	0.00190841416176319	0.00133056802706814	0.000666609080093364	0.000153994772014837	0	0	0	0	0	0	0	0	0	0	0	0	0	0	0	0	0	0	0	0	0	0	0	0	0	0	0	0	0	0	0	0	0	0	0	0	0
[truncated: 250 more columns]
