# Supplementary material for: Non-destructive classification of unlabeled cells: Combining an automated benchtop magnetic resonance scanner and artificial intelligence
Source: PLoS Comput Biol. 2023 Feb 21;19(2):e1010842. doi: 10.1371/journal.pcbi.1010842 (PMC9983908; doi:10.1371/journal.pcbi.1010842)
Supplement: S1 Data — (ZIP) [file pcbi.1010842.s020.zip › Figure 1/c/TimeStability_d2_25_No3_T2.csv]

0.00399433345604598
0.00450529575262416
0.00504394952405287
0.00560823145658313
0.00618697501467999
0.00676983635370405
0.00734396354773785
0.00789470268249637
0.00841351152533257
0.00887115247172085
0.00924286468148648
0.00951741191903376
0.00965426300763782
0.00962884347241726
0.00940934718285629
0.0089670465923234
0.00826250373334894
0.00727276443249671
0.00597807404520764
0.00437157357994324
0.00257677089650329
0.000840716340012974
0
0
0
0
0
0
0
0
0
0
0
0
0
0
0
0
0
0
0
0
0
0
0
0
0
0
0
0
0
0
0
0
0
0
0
0
0
0
0
0
0
0
0
0
0
0
0
0
0
0
0
0
0
0
0
0.00134238958577019
0.00145904280821276
7.22821187057185e-05
0
0
0
0
0
0
0
0
0
0
0
0
0
0
0
0
0
0
0
0
0
0
0
0
0
0
0
0
0
0
0
0
0
0
0
0
0
0
0
0
0
0
0
0
0
0
0
0
0
0
0
0
0
0
0
0
0
0
0
0
0
0
0
0
0
0
0
0
0
0
0
0
0
0
0
0
0
0
0
0
0
0
0
0
0
0
0
0
0
0
0
0
0
0
0
0
0
0
0
0
0
0
0
0
0
0
0
0
0
0
0
0
0
0
0
0
0
0
0
0
0
0
0
0
0
0
0
0
0
0
0
0
0.0188122867799685
0.120031931920011
0.206897931473638
0.250743060571378
0.2327419028875
0.158764107205727
0.0524453281161229
0
0
0
0
0
0
0
3.05934769021243e-05
0.000175713541543917
0.000328303447828992
0.000361319411502748
0.000273655293353585
0.000134879949935489
0
0
0
0
0
0
0
0
0
0
0
0
0
0
0
0
0
0
0
0
0
0
0
0
0
0
0
0
0
0
0
0
0
0
0
0
0
0
0
0
0
0
0
0
0
0
0
0
0
0
0
0
0
0
0
0
0
0
0
0
0
0
0
0
0
0
0
0
