# Supplementary material for: Non-destructive classification of unlabeled cells: Combining an automated benchtop magnetic resonance scanner and artificial intelligence
Source: PLoS Comput Biol. 2023 Feb 21;19(2):e1010842. doi: 10.1371/journal.pcbi.1010842 (PMC9983908; doi:10.1371/journal.pcbi.1010842)
Supplement: S1 Data — (ZIP) [file pcbi.1010842.s020.zip › Figure 1/c/TimeStability_d2_29_No2_T2.csv]

0.0103398549682516
0.0112834124938114
0.0121888908770772
0.0130351610442476
0.0137880796492003
0.0144137005981981
0.0148856424293324
0.0151696042304686
0.015244499516009
0.0150811600745931
0.0146668698343084
0.0139960598796741
0.0130710831038734
0.0119181644701123
0.0105603804956647
0.00906008813241777
0.00746834267501731
0.00587192888188738
0.00433671043572577
0.00295626281994888
0.00180073438681175
0.000920658423056769
0.000341318624683627
5.40935594830873e-05
0
0
0
0
0
0
0
0
0
0
0
0
0
0
0
0
0
0
0
0
0
0
0
0
0
0
0
0
0
0
0
0
0
0
0
0
0
0
0
0
0
0
0
0
0
0
0
0
0
0
0
0
0
0
0
0
0
0
0
0
0
0
0
0
0
0
0
0
0
0
0
0
0
0
0
0
0
0.000257316874315202
0.000833056624786808
0.0006244626133904
0
0
0
0
0
0
0
0
0
0
0
0
0
0
0
0
0
0
0
0
0
0
0
0
0
0
0
0
0
0
0
0
0
0
0
0
0
0
0
0
0
0
0
0
0
0
0
0
0
0
0
0
0
0
0
0
0
0
0
0
0
0
0
0
0
0
0
0
0
0
0
0
0
0
0
0
0
0
0
0
0
0
0
0
0
0
0
0
0
0
0
0
0
0
0
0
0
0
0
0
0
0
0
0
0
0.0104855175404609
0.037926664571081
0.0685187597762197
0.0955836509239923
0.119756743295417
0.132852250733297
0.134757108820153
0.129560158209452
0.11527391950741
0.0915381383462716
0.0626883339288256
0.0309838748637751
0.00444178521449221
0
0
0
0
0
0
0
0
0
0
0
0
0
0
0
0
0
0
0
0
0
0
0
0
0
0
0
0
0
0
0
0
0
0
0
0
0
0
0
0
0
0
0
0
0
0
0
0
0
0
0
0
0
0
0
0
0
0
0
0
0
0
0
0
0
0
0
0
0
0
0
0
0
0
0
0
0
0.00304295434527885
