# Supplementary material for: Non-destructive classification of unlabeled cells: Combining an automated benchtop magnetic resonance scanner and artificial intelligence
Source: PLoS Comput Biol. 2023 Feb 21;19(2):e1010842. doi: 10.1371/journal.pcbi.1010842 (PMC9983908; doi:10.1371/journal.pcbi.1010842)
Supplement: S1 Data — (ZIP) [file pcbi.1010842.s020.zip › Figure 1/c/TimeStability_d3_20_No1_T2.csv]

0.00120981452292816
0.00134033022587815
0.00147472588183818
0.00161168268944876
0.00174974526486453
0.00188734658809292
0.00202283702837275
0.00215451664736547
0.00228066984888452
0.00239960134352355
0.00250967233968021
0.00260933586087097
0.0026971701119719
0.00277190889639805
0.00283246818478158
0.00287796808862737
0.00290774965022477
0.00292138605897858
0.00291935121817056
0.00290316109028809
0.00287114735409877
0.00282374444360816
0.00276158393283824
0.00268547683285838
0.00259639305254658
0.00249543883976205
0.00238383304471733
0.00226288304334295
0.00213396112225566
0.00199848206100897
0.00185788255555991
0.00171360301712423
0.00156707215296096
0.0014196946016419
0.00127284175745249
0.00112784578432355
0.000985996691083753
0.000848542231482129
0.000716690290878533
0.000591613352617521
0.000474454580712328
0.000366335028670599
0.00027472201514294
0.000193163083488906
0.000123885764014488
6.79050341165154e-05
2.62557984488415e-05
3.5011088334446e-06
0
0
0
0
0
0
0
0
0
0
0
0
0
0
0
0
0
0
0
0
0
0
0
0
0
0
0
0
0
0
0
0
0
0
0
0
0
0
0
0
0
0
0
0
0
0
0
0
0
0
0
0
0
0
0
0
0
0
0
0
0
0
0
0
0
0
0
0
0
0
0
0
0
0
0
0
0
0
0
0
0
0
0
0
0
0
0
0
0
0
0
0
0
0
0
0
0
0
0
0
0
0
0
0
0
0
0
0
0
0
0
0
0
0
0
3.55904060581344e-06
0
0
0
0
0
0
0
0
0
0
0
0
0
0
0
0
0
0
0
0
0
0
0
0
0
0
0
0
0
0
0
0
0
0
0
0
0
0
0
0
0
0
0
0
0
0
0
0.00247239875106806
0.043260783888869
0.0904556121076051
0.133948801106833
0.163249977977115
0.173411486430891
0.163896657470454
0.134195233332133
0.0902004951352131
0.0397806810670607
0.000473072631669704
0
0
0
0
0
0
0
0
0
0
0
0
0
0
0.000150343811115211
0.000558291490295669
0.000672662451976271
0.000500381106156836
4.98512056466458e-05
0
0
0
0
0
0
0
0
3.0890989590522e-05
0.000245614770737793
0.000442307255352803
0.000621312255095866
0.000782996775477683
0.000927749287546778
0.00105597798283032
0.00116810901870069
0.00126458476123988
0.0013458620328245
0.00141241037092347
0.00146471030558308
0.00150325166156577
0.0015285318917818
0.00154105444798247
0.00154132719444354
0.00152986086998801
0.00150716760325311
0.00147375948575514
0.00143014720679047
0.0013768387536999
0.00131433818060966
0.00124314444819206
0.00116375033640442
0.00107664143201717
0.000982295191509972
0.000881180080279078
0.00077375478801733
0.000660467519893412
0.000541755362699003
0.000418043724778567
0.000289745848043015
0.000157262390275907
2.09810753080247e-05
0
0
0
0
0
0
0
0
0
0
0
0
0
0
0
0
0.00027694325602256
