# Supplementary material for: Non-destructive classification of unlabeled cells: Combining an automated benchtop magnetic resonance scanner and artificial intelligence
Source: PLoS Comput Biol. 2023 Feb 21;19(2):e1010842. doi: 10.1371/journal.pcbi.1010842 (PMC9983908; doi:10.1371/journal.pcbi.1010842)
Supplement: S1 Data — (ZIP) [file pcbi.1010842.s020.zip › Figure 1/c/TimeStability_d3_20_No2_T1.csv]

0.00119135167744444	0.00127186133975378	0.00135069257162558	0.00142673599423558	0.00149879305260609	0.00156558288785254	0.00162575078396335	0.00167787815557846	0.00172049401985486	0.00175208787253093	0.00177112386722812	0.00177605617563179	0.00176534538747601	0.00173747579218853	0.00169097336803982	0.00162442429248116	0.00153649377513443	0.00142594500736133	0.00129165801620914	0.00113264820600507	0.000948084370738355	0.000737305960950691	0.000499839392748133	0.000235413191977674	0	0	0	0	0	0	0	0	0	0	0	0	0	0	0	0	0	0	0	0	0	0	0	0	0	0
[truncated: 250 more columns]
