# Supplementary material for: Non-destructive classification of unlabeled cells: Combining an automated benchtop magnetic resonance scanner and artificial intelligence
Source: PLoS Comput Biol. 2023 Feb 21;19(2):e1010842. doi: 10.1371/journal.pcbi.1010842 (PMC9983908; doi:10.1371/journal.pcbi.1010842)
Supplement: S1 Data — (ZIP) [file pcbi.1010842.s020.zip › Figure 1/c/TimeStability_d3_20_No3_T2.csv]

0.00661121857073762
0.00719588347773879
0.00775753320375623
0.00828079215988108
0.00874899017839602
0.00914443005277729
0.0094487101465529
0.00964309656818041
0.00971584693818122
0.00965495533631342
0.00944082165085518
0.00908294808138959
0.0085708637711269
0.0079128702431384
0.00712638992376495
0.00623390351810596
0.00526211886557236
0.00425764741113804
0.00325911324023387
0.00232105112680802
0.00149038568922348
0.000820300765413238
0.000341509768644083
7.22164167460968e-05
0
0
0
0
0
0
0
0
0
0
0
0
0
0
0
0
0
0
0
0
0
0
0
0
0
0
0
0
0
0
0
0
0
0
0
0
0
0
0
0
0
0
0
0
0
0
0
0
0
0
0
0
0
0
0
0
0
0
0
0
0
0
0
0
0
0
0
0
0
0
0
0
0
0
0
0
0
0
0
0
0
0
0
0
0
0
0
0.00063027189031389
0.000893710248929582
8.29032494218156e-06
0
0
0
0
0
0
0
0
0
0
0
0
0
0
0
0
0
0
0
0
0
0
0
0
0
0
0
0
0
0
0
0
0
0
0
0
0
0
0
0
0
0
0
0
0
0
0
0
0
0
0
0
0
0
0
0
0
0
0
0
0
0
0
0
0
0
0
0
0
0
0
0
0
0
0
0
0
0
0
0
0
0
0
0
0
0
0
0
0
0
0
0
0
0
0
0
0
0
0.0299396963826342
0.0916105819503194
0.14916215451131
0.187241106210345
0.197074624681192
0.177056483007913
0.131006585092947
0.0670730623734754
0.00616362174616852
0
0
0
0
0
0
0
0
0
0
0
0
0
0
0
0
0
0
0
0
0
0
0.000371152590366666
0.00123427510101975
0.0017213832113006
0.00170610190958185
0.00118480610654907
0.000419752748213859
0
0
0
0
0
0
0
0
0
0
0
0
0
0
0
0
0
0
0
0
0
0
0
0
0
0
0
0
0
0
0
0
0
0
0
0
0
0
0
0
0
0
0
0
0
0
0
0
0.0003173849227879
0.00380029003566814
0.00928694419128856
