# Supplementary material for: Non-destructive classification of unlabeled cells: Combining an automated benchtop magnetic resonance scanner and artificial intelligence
Source: PLoS Comput Biol. 2023 Feb 21;19(2):e1010842. doi: 10.1371/journal.pcbi.1010842 (PMC9983908; doi:10.1371/journal.pcbi.1010842)
Supplement: S1 Data — (ZIP) [file pcbi.1010842.s020.zip › Figure 1/c/TimeStability_d3_24_No3_T1.csv]

0.000313625960943121	0.000370937919216584	0.000428409342969537	0.000483762141966599	0.000534139160659536	0.000576034852126342	0.000605224432859915	0.000616692228940968	0.000609935093162837	0.000593121576289748	0.000546934849590167	0.000464206814754725	0.000360721593767196	0.000234856654771516	8.64279587645247e-05	0	0	0	0	0	0	0	0	0	0	0	0	0	0	0	0	0	0	0	0	0	0	0	0	0	0	0	0	0	0	0	0	0	0	0
[truncated: 250 more columns]
