# Supplementary material for: Non-destructive classification of unlabeled cells: Combining an automated benchtop magnetic resonance scanner and artificial intelligence
Source: PLoS Comput Biol. 2023 Feb 21;19(2):e1010842. doi: 10.1371/journal.pcbi.1010842 (PMC9983908; doi:10.1371/journal.pcbi.1010842)
Supplement: S1 Data — (ZIP) [file pcbi.1010842.s020.zip › Figure 1/c/TimeStability_d6_31_No1_T1.csv]

0.0411015364860004	0.0367132188834532	0.0308757291670901	0.0236177740777229	0.0153689376148108	0.00808766658791723	0.00466055979578555	0.00328731144016946	0.0029135817509891	0.00289118134309929	0.00292186249647431	0.00292320739095303	0.00289088199743676	0.00282033775885612	0.002706828000407	0.0025454266727894	0.00233104934729908	0.00205847636225425	0.00172237800372888	0.00131734158529927	0.000837900278586177	0.000278563531432617	0	0	0	0	0	0	0	0	0	0	0	0	0	0	0	0	0	0	0	0	0	0	0	0	0	0	0	0
[truncated: 250 more columns]
