# Supplementary material for: Non-destructive classification of unlabeled cells: Combining an automated benchtop magnetic resonance scanner and artificial intelligence
Source: PLoS Comput Biol. 2023 Feb 21;19(2):e1010842. doi: 10.1371/journal.pcbi.1010842 (PMC9983908; doi:10.1371/journal.pcbi.1010842)
Supplement: S1 Data — (ZIP) [file pcbi.1010842.s020.zip › Figure 1/c/TimeStability_d6_31_No1_T2.csv]

0.000135009939919903
0.000155586472511471
0.000178383055940422
0.00020349897700567
0.000231018514951804
0.000261008261472685
0.000293514512711961
0.000328560787573289
0.00036614552565074
0.000406240019342643
0.000448786630385871
0.00049369733856964
0.000540852665431901
0.000588792241382746
0.000642362378371956
0.000698199454284898
0.000756123954492949
0.000815928453253724
0.000877378772531261
0.000940215561402856
0.00100415628484219
0.00106889760129027
0.00113411810379846
0.00119948138901726
0.0012646394159911
0.00132923610806826
0.0013938930297813
0.00146378666242088
0.00153307971774745
0.00160146579693803
0.00166864445779642
0.0017343244285427
0.00179822669235014
0.00186008738857014
0.00191966047505668
0.00197672009815688
0.00203106261966975
0.00208250825113048
0.0021309022499944
0.0021781420542938
0.00223223972580103
0.00228381775909644
0.00233278776962529
0.0023790785856543
0.00242263468093551
0.00246341409835573
0.00250138585851899
0.00253652685077574
0.00256881820986515
0.002598241185646
0.00262477251830014
0.00264837933601879
0.00266901359671454
0.00268660609952146
0.00270106009696168
0.00271224454102725
0.00271998700241231
0.00272838302416247
0.0027407607523609
0.00274923998683088
0.0027534618158128
0.00275300561857989
0.0027473828208781
0.00273603066154004
0.00271830601500042
0.00269347931670056
0.00266072863759058
0.00261913395494226
0.00256767166647017
0.00250520939401402
0.00243050112337337
0.00234218272404854
0.00223876789431513
0.0021186445725812
0.00200690871765967
0.00188681709769639
0.00174923802456675
0.00159255405397146
0.00141504703394529
0.00121489807678707
0.00104248059700385
0.00086199210371821
0.000660775357533004
0.000475851522407319
0.000317874893223718
0.000156198884387403
6.4459529176407e-05
0
0
0
0
0
0
0
0
0
0
0
0
0
0
0
0
0
0
0
0
0
0
0
0
0
0
0
0
0
0
0
0
0
0
0
0
0
0
0
0
0
0
0
0
0
0.00010588171980798
0
0
0
0
0
0
0
0
0
0
0
0
0
0
0
0
0
0
0
0
0
0
0
0
0
0
0
0
0
0
0
0
0
0
0
0
0
0
0
0
0
0
0
0
0
0
0
0
0
0
0
0
0
0
0
0
0
0
0
0
0
0
0
0
0
0
0
0
0
0
0
0
0
0
0
0
0
0.00700424961491064
0.0459564253289244
0.0912180937511974
0.128219930720627
0.155844062208403
0.166212363835006
0.158326543918826
0.134056573869852
0.0944615304638273
0.0481600829636276
0.00627115490630978
0
0
0
0
0
0
0
0
0
0
0
0
0
0
0
0
0
0
0
0
0
0
0
0
0
0
0
0
0
0
0
0
0
0
0
0
0
0
0
0
0
0
0
0
0
0
0
0
0
0
0
0
0
0
0
0
0
0
0
0
0
0
0
0
0
0
0
0
0
0
0
0
0
0
0
0
0
0.00262797644624008
0.0512135997614584
