# Supplementary material for: Non-destructive classification of unlabeled cells: Combining an automated benchtop magnetic resonance scanner and artificial intelligence
Source: PLoS Comput Biol. 2023 Feb 21;19(2):e1010842. doi: 10.1371/journal.pcbi.1010842 (PMC9983908; doi:10.1371/journal.pcbi.1010842)
Supplement: S1 Data — (ZIP) [file pcbi.1010842.s020.zip › Figure 1/c/TimeStability_d6_31_No2_T1.csv]

3.10823816917844e-05	7.92138229716345e-05	0.000157596574371285	0.00025564423845195	0.000363373571498154	0.000484344568603898	0.000639962819239646	0.000802306872598735	0.000967411184818813	0.00113027937964333	0.00128477639016856	0.00143400305457958	0.00157942859164822	0.00168760393418642	0.00174490902656492	0.00173574917335826	0.00170989921902704	0.00161105754644625	0.00141438364507554	0.00109987468044048	0.000781427533823864	0.000436266222434556	0.000109843759986544	0	0	0	0	0	0	0	0	0	0	0	0	0	0	0	0	0	0	0	0	0	0	0	0	0	0	0
[truncated: 250 more columns]
