# Supplementary material for: Non-destructive classification of unlabeled cells: Combining an automated benchtop magnetic resonance scanner and artificial intelligence
Source: PLoS Comput Biol. 2023 Feb 21;19(2):e1010842. doi: 10.1371/journal.pcbi.1010842 (PMC9983908; doi:10.1371/journal.pcbi.1010842)
Supplement: S1 Data — (ZIP) [file pcbi.1010842.s020.zip › Figure 1/c/TimeStability_d7_30_No1_T2.csv]

0.00327778928898964
0.00361345592102772
0.00394513400176068
0.00427404428679804
0.00459150312463217
0.00488639659526836
0.00515427549250259
0.00539074322488692
0.00558182173803568
0.00572034115849392
0.00579984346497112
0.00581481751702581
0.00576092069711696
0.00563517935032114
0.00543616072905738
0.00516410996922153
0.00482104670846506
0.00441371309559325
0.00396406930499573
0.00346521471483343
0.00294475378847518
0.00241008760977515
0.00189190389401064
0.00139771975360335
0.000951300160833932
0.000573335825680628
0.00028086231568964
8.69731995535054e-05
0
0
0
0
0
0
0
0
0
0
0
0
0
0
0
0
0
0
0
0
0
0
0
0
0
0
0
0
0
0
0
0
0
0
0
0
0
0
0
0
0
0
0
0
0
0
0
0
0
0
0
0
0
0
0
0
0
0
0
0
0
0
0
0
0
0
0
0
0
0
0
0
0
0
0
0
0
0
0
0
0
0
0
0
0
0
0
0
0
0
0
0
0
0
0
0
0
0
0
0
0
0
0
0
0
0
0
0
0
0
0
0
0
0
0
0
0
0
0
0
0
0
0
0
0
0
0
0
0
0
0
0
0
0
0
0
0
0
0
0
0
0
0
0
0
0
0
0
0
0
0
0
0
0
0
0
0
0
0
0
7.34719583357972e-05
0.000220709419207745
0.000349845402286094
0.000460968297536665
0.00055419014818623
0.000696890861594801
0.000818111412320883
0.000902393868808697
0.000950172810468941
0.000961931663081039
0.000938202407525957
0.000879565284437325
0.000913455693793794
0.00107947842347768
0.000543118307531274
0.000453442929788552
0.000349003629064406
0.00023020678326512
9.74802324397877e-05
0
0
0
0.0284098503659607
0.0691621664540546
0.106828851864058
0.135047430508957
0.149725023637257
0.150982095329925
0.139281762335922
0.11515066826857
0.0833831807282688
0.0466092922395369
0.0122653568176909
0
0
0
0
0
0
0
0
0
0
0
0
0
0
0
0
0
0
0
0
0
0
0
0
0
0
0
0
0
0
0
0
0
0
0
0
0
0
0
0
0
0
0
0
0
0
0
0
0
0
0
0
0
0
0
0
0
0
0
0
0
0
0
0
0
0
0
0
0
0
0
0.000491323680021863
0.00133306048344597
0.00253170603436484
0.00431484854094647
0.00661131316702705
0.00933291808634123
0.0126948412063343
0.0167291754719248
