# Supplementary material for: Non-destructive classification of unlabeled cells: Combining an automated benchtop magnetic resonance scanner and artificial intelligence
Source: PLoS Comput Biol. 2023 Feb 21;19(2):e1010842. doi: 10.1371/journal.pcbi.1010842 (PMC9983908; doi:10.1371/journal.pcbi.1010842)
Supplement: S1 Data — (ZIP) [file pcbi.1010842.s020.zip › Figure 1/c/TimeStability_d7_30_No2_T2.csv]

0.000201812080001735
0.000157880333267827
0.000104489721924064
4.45896688354306e-05
1.93881735912296e-06
0
0
0
0
0
0
0
0
0
0
0
0
0
0
0
0
0
0
0
0
0
0
0
0
0
0
0
0
0
0
0
0
0
0
0
0
0
0
0
0
0
0
0
0
0
0
0
0
0
0
0
0
0
0
0
0
0
0
0
0
0
0
0
0
0
0
0
0
0
0
0
0
0
0
0
0
0
0
0
0.000476817424674913
0.00103245641744061
0.00179321554815329
0.00199044749220213
0.0015121064645146
0.000291144167991267
0
0
0
0
0
0
0
0
0
0
0
0
0
0
0
0
0
0
0
0
0
0
0
0
0
0
0
0
0
0
0
0
0
0
0
0
0
0
0
0
0
0
0
0
0
0
0
0
0
0
0
0
0
0
0
0
0
0
0
0
0
0
0
0
0
0
0
0
0
0
0
0
0
0
0
0
0
0
0
0
0
0
0
0
0
0
0
0
0
0
0
0
0
0
0
0
0
0
0
0
0
0
0
0
0
0
0
0
2.09820340153629e-05
0.00020567751672805
0.000385787216490851
0.000560691061672264
0.000729780955488279
0.000892463464077122
0.00104816245819095
0.00119632169730605
0.00133640734433172
0.00146791040017058
0.0015903490466143
0.00180489508880229
0.0210324404657632
0.0635723296629851
0.106371557448378
0.140651592428176
0.159407756369833
0.163817090061007
0.152134955987677
0.122069161472656
0.0866269929123743
0.0418717487625416
0.00559376832395721
0.00263752690974192
0.00254252060900084
0.00242216123256393
0.00227679480741647
0.00210686321203639
0.00191290308549224
0.00181453541606198
0.00171163093513323
0.00159854288156153
0.00147569323554251
0.00134354331273779
0.00120259222369241
0.00105337518061952
0.000896461658294377
0.000732453416339564
0.000561982390247474
0.000385708459373982
0.000204317099963146
1.85169318190939e-05
0
0
0
0
0
0
0
0
0
0
0
0
0
0
0
0
0
0
0
0
0
0
0
0
0
0
0
0
0
0
0
0
0
0
0
0
0
0
0
0
0
0
0
0
0
0
0
0
0
0
0
0
4.34814734898481e-05
0.00034519137069746
0.000654028784219
0.000969484586314438
0.00129104997496612
0.001618218175759
0.0019504860453996
0.00605345251865007
