# Supplementary material for: Non-destructive classification of unlabeled cells: Combining an automated benchtop magnetic resonance scanner and artificial intelligence
Source: PLoS Comput Biol. 2023 Feb 21;19(2):e1010842. doi: 10.1371/journal.pcbi.1010842 (PMC9983908; doi:10.1371/journal.pcbi.1010842)
Supplement: S1 Data — (ZIP) [file pcbi.1010842.s020.zip › Figure 1/c/TimeStability_d7_30_No3_T1.csv]

0	0	0	0	0	0	0	0	0	0	0	0	0	0	0	0	0	0	3.69849261980026e-06	7.07911568088831e-06	1.08829202426843e-05	2.0376439923093e-05	2.98216420016202e-05	4.02741572134205e-05	5.8438047125222e-05	7.74303055273377e-05	9.81542662987978e-05	0.000127864554318177	0.000160598402558589	0.000195876600443355	0.000239237065626993	0.000290395229872476	0.000344910506370629	0.000402731589238173	0.000476410619943504	0.000554820740682312	0.000637132196115721	0.0007231746966648	0.000830369277696544	0.000940873633503871	0.00105523807163849	0.00117312207159324	0.00130848603258405	0.00145272713206809	0.00159987941777401	0.00174939085972363	0.00190067970599549	0.00206760368252234	0.00224285186469381	0.00241808298717917
[truncated: 250 more columns]
