# Supplementary material for: Non-destructive classification of unlabeled cells: Combining an automated benchtop magnetic resonance scanner and artificial intelligence
Source: PLoS Comput Biol. 2023 Feb 21;19(2):e1010842. doi: 10.1371/journal.pcbi.1010842 (PMC9983908; doi:10.1371/journal.pcbi.1010842)
Supplement: S1 Data — (ZIP) [file pcbi.1010842.s020.zip › Figure 1/c/TimeStability_d8_34_No1_T1.csv]

0.0113437255260002	0.0121293400352577	0.0128827572559414	0.0135828037382332	0.0142077046443513	0.0147328436852188	0.0151306196901132	0.0153703128572528	0.0154179621012495	0.0152523714051304	0.0148321591501807	0.014105658909355	0.0130638802445126	0.0116442256431774	0.00984332076319669	0.00763989538248292	0.00505464774811213	0.00218370090085384	0	0	0	0	0	0	0	0	0	0	0	0	0	0	0	0	0	0	0	0	0	0	0	0	0	0	0	0	0	0	0	0
[truncated: 250 more columns]
