# Supplementary material for: Non-destructive classification of unlabeled cells: Combining an automated benchtop magnetic resonance scanner and artificial intelligence
Source: PLoS Comput Biol. 2023 Feb 21;19(2):e1010842. doi: 10.1371/journal.pcbi.1010842 (PMC9983908; doi:10.1371/journal.pcbi.1010842)
Supplement: S1 Data — (ZIP) [file pcbi.1010842.s020.zip › Figure 1/c/TimeStability_d8_34_No1_T2.csv]

0.000269505980359249
0.000314018194304341
0.000364182124364728
0.000420451905171466
0.000483283854086523
0.000553132036452967
0.000630443490373128
0.000715653139041591
0.000809178423601174
0.000911413682539235
0.00102272431235033
0.00114344073015363
0.00127385216655496
0.00141420030602694
0.00156467278930837
0.00172539658699063
0.00189643124678554
0.00207776201065875
0.0022692927915188
0.00247083899101924
0.00268212013758415
0.00290275231204778
0.00313224032718284
0.00336996962109374
0.00361519781893205
0.00386704591565277
0.00412448903002904
0.00438634667765486
0.00465127251230173
0.00491774348382722
0.00518404836476692
0.00544827559997362
0.0057083004380097
0.00596177130905346
0.00620609541976912
0.00643842354465808
0.00665563399862769
0.00685431578931239
0.00703075095306259
0.00718089609247531
0.00730036314275374
0.00738439940580839
0.00742786690402628
0.00742522111620155
0.00737048917095797
0.00725724758507648
0.00707859964633167
0.00682715255087514
0.00649499441789176
0.00610146964370555
0.00561923453980231
0.00503628054816786
0.0043869083473151
0.00364064082618298
0.00283786340243138
0.00199438324522326
0.00116047672264562
0.000424685937287323
2.0884202587439e-06
0
0
0
0
0
0
0
0
0
0
0
0
0
0
0
0
0
0
0
0
0
0
0
0
0
0
0
0
0
0
0
0
0
0
0
0
0
0
0
0
0.000390196134290543
0.00117168693228751
0.000555637296544328
0
0
0
0
0
0
0
0
0
0
0
0
0
0
0
0
0
0
0
0
0
0
0
0
0
0
0
0
0
0
0
0
0
0
0
0
0
0
0
0
0
0
0
0
0
0
0
0
0
0
0
0
0
0
0
0
0
0
0
0
0
0
0
0
0
0
0
0
0
0
0
0
0
0
0
0
0
0
0
0
0
0
0
0
0
0
0
0
0
0
0
0
0
0
0
0
0
0
0
0
0
0
0
0
0
0
0
0
0
0.0391671889151938
0.0912736755178748
0.137895244795052
0.167432754632837
0.177038468099413
0.164354870198939
0.133481521262093
0.0873731549024827
0.034817077541316
0
0
0
0
0
0
0
0
0
0
0
0
0
0
0
0
0
0
0
0
0
0
0
0
0
0
0
0
0
0
0
0
0
0
0
0
0
0
0
0
0
0
0
0
0
0
0
0
0
0
0
0
0
0
0
0
0
0
0
0
0
0
0
0
0
0
0
0
0
0
0
0
0
0
0
0
0
0
0
0.00640476171382848
