# Supplementary material for: Non-destructive classification of unlabeled cells: Combining an automated benchtop magnetic resonance scanner and artificial intelligence
Source: PLoS Comput Biol. 2023 Feb 21;19(2):e1010842. doi: 10.1371/journal.pcbi.1010842 (PMC9983908; doi:10.1371/journal.pcbi.1010842)
Supplement: S1 Data — (ZIP) [file pcbi.1010842.s020.zip › Figure 1/c/TimeStability_d8_38_No2_T1.csv]

0.00157859313000255	0.00197730879178092	0.00247744165769918	0.0030028430306313	0.00354132797132965	0.00407605476535455	0.00458570647484467	0.00504394336602806	0.0054188382041794	0.00567229862626956	0.00575948116294541	0.00562820180794984	0.0052432964045183	0.00477628587124049	0.00399416282864739	0.00298715539253463	0.00198344985809516	0.000940404755658966	9.25326434099972e-05	0	0	0	0	0	0	0	0	0	0	0	0	0	0	0	0	0	0	0	0	0	0	0	0	0	0	0	0	0	0	0
[truncated: 250 more columns]
