# Supplementary material for: Non-destructive classification of unlabeled cells: Combining an automated benchtop magnetic resonance scanner and artificial intelligence
Source: PLoS Comput Biol. 2023 Feb 21;19(2):e1010842. doi: 10.1371/journal.pcbi.1010842 (PMC9983908; doi:10.1371/journal.pcbi.1010842)
Supplement: S1 Data — (ZIP) [file pcbi.1010842.s020.zip › Figure 1/c/TimeStability_d9_33_No2_T2.csv]

0
0
0
0
0
0
0
0
0
0
0
0
0
0
0
0
0
0
0
0
0
0
0
0
0
0
0
0
0
0
0
0
0
0
0
0
0
0
0
0
0
0
0
0
0
0
0
0
0
0
0
0
0
0
0
0
0
0
0
0
0
0
0
0
0
0
0
0
0
0
0
0
0
0
0
0
0
0
0
0
0
0
0
0
0
0
0
0
0
0
0
0
0
0
0
0
0
0
0
0
0
0
0
0
0
0
0
0
0
0
0
0
0
0
0
0
0
0
0
0
0
0
0
0
0
0
0
0
0
0
0
0
0
0
0
0
0
0
0
0
0
0
0
0
0
0
0
0
0
0
0
0
0
0
0
0
0
0
0
0
0
0
0
0
0
0
0
0
0
0
0
0
0
0
0
0
0
0
0
0
0
0
0
0
0
0
0
0
0
0
0
0
0
0
0
0
0
0
0
0
0
0
0
0
0
0
0
0
0
0.00118084971855951
0.0325750769516184
0.0721503056415513
0.10888901632657
0.135010572450237
0.149573730290686
0.150329897191441
0.137598834053487
0.113598899433086
0.0805904022572318
0.0433688212031642
0.00966205635696024
0
0
0
0
8.13007928646346e-05
0.000207034665714537
0.000456130441182807
0.000709437033078436
0.00103927106301179
0.001341471624483
0.00171505962958151
0.00203980732743533
0.00233140449315999
0.00263234509835145
0.00286458535016316
0.0030266199468443
0.00311690780751945
0.00313387776288342
0.00307593479503927
0.00294146680180955
0.00272885185939913
0.00243646595486583
0.00207125855362561
0.00172146050367237
0.00130766723715849
0.000929240208170164
0.000546149802851392
0.000268890929520565
7.37775624084986e-05
0
0
0
0
0
0
0
0
0
0
0
0
0
0
0
0
0
0
0
0
0
0
0
0
0
0
0
0
0
0
0
0
0
0.0001158486265621
4.59771675102744e-05
0
0
0
0
0
0
0
0
0
0
0
0
0
0
0.0020103766571061
