# Supplementary material for: Non-destructive classification of unlabeled cells: Combining an automated benchtop magnetic resonance scanner and artificial intelligence
Source: PLoS Comput Biol. 2023 Feb 21;19(2):e1010842. doi: 10.1371/journal.pcbi.1010842 (PMC9983908; doi:10.1371/journal.pcbi.1010842)
Supplement: S1 Data — (ZIP) [file pcbi.1010842.s020.zip › Figure 1/c/TimeStability_d9_37_No1_T2.csv]

0
0
0
0
0
0
0
0
0
0
0
0
0
0
0
0
0
0
0
0
0
0
0
0
0
0
0
0
0
0
0
0
0
0
0
0
0
0
0
0
0
0
0
0
0
0
0
0
0
0
0
0
0
0
0
0
0
0
0
0
0
0
0
0
0
0
0
0
0
0
0
0
0
0
0
0
0
0
0
0
0
0
0
0
0
0
0
0
0
0
0
0
0
0
0
0
0
0
0
0
0
0
0
0
0
0
0
0
0
0
0
0
0
0
0
0
0
0
0
0
0
0
0
0
0
0
0
0
0
0
0
0
0
0
0
0
0
0
0
0
0
0
0
0
0
0
0
0
0
0
0
0
0
0
0
0
0
0
0
0
0
0
0
0
0
0
0
0
0
0
0
0
4.52496371679214e-05
0.000158756874458937
0.000259584943772445
0.000425188581158771
0.000586853696068788
0.000724286374412383
0.000838347586915205
0.000952990864867475
0.00106289471610001
0.00113972491388656
0.00118476798001685
0.00119927801108423
0.0011844718990437
0.00114152489360894
0.00107156651971702
0.000975676861396278
0.000873851673820698
0.000783372023180562
0.000678412863398651
0.000559514329335556
0.00042717724072394
0.000285930297960922
0.000211721368812584
0.000131774248934562
4.62492756861988e-05
0
0
0
0
0
0
0
0
0
0
0
0
0
0.0210322724158565
0.05934953067025
0.0966710446422295
0.127160496736388
0.145200927193202
0.150301322524721
0.143264564574038
0.122498950741421
0.0948562766952266
0.0588078574208732
0.0224713254639535
0
0
0
0
0
0
0
0
0
0
0
0
0
0
0
0
0
0
0
0
0
0
0
0
0
0
0
0
0
0
0
0
0
0
0
0
0
0
0
0
0
0
0
0
0
0
0
0
0
0
0
0
0
0
0
0
0
0
0
0
0
0
0
0
0
0
0
0
0
0
0
0
0
0
0
0
0
0
0
