# Supplementary material for: Non-destructive classification of unlabeled cells: Combining an automated benchtop magnetic resonance scanner and artificial intelligence
Source: PLoS Comput Biol. 2023 Feb 21;19(2):e1010842. doi: 10.1371/journal.pcbi.1010842 (PMC9983908; doi:10.1371/journal.pcbi.1010842)
Supplement: S1 Data — (ZIP) [file pcbi.1010842.s020.zip › Figure 1/c/TimeStability_d9_37_No3_T1.csv]

0	0	0	0	0	0	0	0	0	0	0	0	0	0	0	4.30846964856861e-05	0.000191167887816159	0.000340262429741492	0.00049102599204569	0.000667400147368191	0.000774869008189209	0.000792681457825724	0.000697712106430363	0.000557963475216084	0.000374365481327889	0.000102037544890251	0	0	0	0	0	0	0	0	0	0	0	0	0	0	0	0	0	0	0	0	0	0	0	0
[truncated: 250 more columns]
