# Supplementary material for: Non-destructive classification of unlabeled cells: Combining an automated benchtop magnetic resonance scanner and artificial intelligence
Source: PLoS Comput Biol. 2023 Feb 21;19(2):e1010842. doi: 10.1371/journal.pcbi.1010842 (PMC9983908; doi:10.1371/journal.pcbi.1010842)
Supplement: S1 Data — (ZIP) [file pcbi.1010842.s020.zip › Figure 1/d/VolumeDetectionlimit_10ul_No9_T2.csv]

0
0
0
0
0
0
0
0
0
0
0
0
0
0
0
0
0
0
0
0
0
0
0
0
0
0
0
0
0
0
0
0
0
0
0
0
0
0
0
0
0
0
0
0
0
0
0
0
0
0
0
0
0
0
0
0
0
0
0
0
0
0
0
0
0
0
0
0
0
0
0
0
0
0
0
0
0
0
0
0
0.0045071193476051
0.00107309775942649
0
0
0
0
0
0
0
0
0
0
0
0
0
0
0
0
0
0
0
0
0
0
0
0
0
0
0
0
0
0
0
0
0
0
0
0
0
0
0
0
0
0
0
0
0
0
0
0
0
0
0
0
0
0
0
0
0
0
0
0
0
0
0
0
0
0
0
0
0
0
0
0
0
0
0
0
0
0
0
0
0
0
0
0
0
0
0
0
0
0
0
0
0
0
0
0
0
0
0
0
0
0
0
0
0
0
0
0
0
0
0
0
0
0
0
0
0
0
0
0
0
0
0
0
0
0
0
0
0.034920772590979
0.217067255365947
0.325024788427422
0.297303138400764
0.152199259642655
0
0
0
0
0
0
0
0
0
0
0
0
0
0
0
0
0
0
0.00105441621980966
0
0
0
0
0
0
0
0
0
0
0
0
0
0
0.000136097322800817
0.000480567526984002
0.00102876569204517
0.00159978630838763
0.00217733295936556
0.00285667805249088
0.00345451640749747
0.00397666594822059
0.00442884339235908
0.00481665008646835
0.00514555871620519
0.005466162187588
0.00572584190588564
0.00592527384471653
0.00607130056515554
0.00617050769440349
0.00622921350507726
0.00625345995298144
0.00626184545578528
0.00628035224729167
0.00628537125465582
0.00628035978637215
0.00626856372837515
0.0062530171805267
0.00623654302012456
0.00622175435580508
0.00621105682826793
0.0062066517110225
0.0062105397599408
0.00622452575750527
0.00625022369402916
0.00628906252703243
0.00634229245747007
0.00641099166134217
0.00649607341436953
0.00659829354811352
0.00671825817667964
0.00685643163418745
0.0070131445657436
0.00718860211629247
0.0073828921646386
0.0075959935529575
0.00782778426532913
0.00807804951203865
0.00834648968040907
0.00863272811629195
0.00893631870404464
0.00928325420232549
0.00972937805893891
0.010198292928624
0.0106890647929329
0.011462496240073
