# Supplementary material for: Non-destructive classification of unlabeled cells: Combining an automated benchtop magnetic resonance scanner and artificial intelligence
Source: PLoS Comput Biol. 2023 Feb 21;19(2):e1010842. doi: 10.1371/journal.pcbi.1010842 (PMC9983908; doi:10.1371/journal.pcbi.1010842)
Supplement: S1 Data — (ZIP) [file pcbi.1010842.s020.zip › Figure 1/d/VolumeDetectionlimit_15ul_No4_T1.csv]

0	0	0	0	0	0	0	0	0	0	0	0	0	0	0	9.84733797936019e-05	0.000465251924953002	0.000819332315991834	0.00114683596780156	0.0014318049264261	0.00165612137327956	0.00179944145316846	0.00183914490691531	0.00175030189040595	0.0015056582450594	0.00107564035786453	0.000428380606378581	0	0	0	0	0	0	0	0	0	0	0	9.80704152659389e-05	0.00108592094729179	0.00205048223375791	0.0024610736009729	0.00223560878981896	0.00128964720090296	0.000115910023372934	0	0	0	0	0
[truncated: 250 more columns]
