# Supplementary material for: Non-destructive classification of unlabeled cells: Combining an automated benchtop magnetic resonance scanner and artificial intelligence
Source: PLoS Comput Biol. 2023 Feb 21;19(2):e1010842. doi: 10.1371/journal.pcbi.1010842 (PMC9983908; doi:10.1371/journal.pcbi.1010842)
Supplement: S1 Data — (ZIP) [file pcbi.1010842.s020.zip › Figure 1/d/VolumeDetectionlimit_15ul_No8_T2.csv]

0
0
0
0
0
0
0
0
0
0
0
0
0
0
0
0
0
0
0
0
0
0
0
0
0
0
0
0
0
0
0
0
0
0
0
0
0
0
0
0
0
0
0
0
0
0
0
0
0
0
0
0
0
0
0
0
0
0
0
0
0
0
0
0
0
0
0
0
0
0
0
0
0
0
0
0
0
0
0
0
0
0
0
0
0
0
0
0
0
0
0
0
0
0
0
0
0
0
0
0
0
0
0
0
0
0
0
0
0
0
0
0
0
0
0
0
0
0
0
0
0
0
0
0
0
0
0
0
0
0
0
0
0
0
0
0
0
0
0
0
0
0.000313895326283664
0.000937730538018811
0.00182370869581525
0.00291681905975798
0.00420478638781514
0.00559920404177675
0.0069854914383091
0.00825764881030407
0.00949229933488529
0.0103690892775591
0.0110525509904684
0.011277909008705
0.0110260483189814
0.0102875152540327
0.00905370799577622
0.00731691971313019
0.00524788710156775
0.00301616141594365
0.0010361241096866
0
0
0
0
0
0
0
0
0
0
0
0
0
0
0
0
0
0
0
0
0
0
0
0
0
0
0
0
0
0
0
0
0
0
0
0
0
0
0
0
0
0
0
0
0
0
0
0
0.0149002236510179
0.0653803176272629
0.115442117286593
0.151133371113485
0.171060530516553
0.168575541412927
0.151278373415883
0.113428708966711
0.0699896178026365
0.0219829243104661
0
0
0
0
0
0
0
0
0
0
0
0
0
0
0
0
0
0
0
0
0
0
0
0
0
0
0
0
0
0
0
0
0
0
0
0
0
0
0
0
0
0
0
0
0
0
0
0
0
0
0
0
0
0
0
0
0
0
0
0
0
0
0
0
0
0
0
9.54636894914795e-05
0.00098716934032771
0.00192637815319833
0.00370628423063526
0.00544813369538531
0.0078334997549984
0.0104238992296297
0.0129536038372762
0.0163203621058877
0.019641766830439
0.0228788795390785
0.0265873230729838
0.0305439196619304
0.0343927332010536
0.0381350244234027
