# Supplementary material for: Non-destructive classification of unlabeled cells: Combining an automated benchtop magnetic resonance scanner and artificial intelligence
Source: PLoS Comput Biol. 2023 Feb 21;19(2):e1010842. doi: 10.1371/journal.pcbi.1010842 (PMC9983908; doi:10.1371/journal.pcbi.1010842)
Supplement: S1 Data — (ZIP) [file pcbi.1010842.s020.zip › Figure 1/d/VolumeDetectionlimit_20ul_No5_T2.csv]

0.000103475015515451
0.000125657212619323
0.0001517538580436
0.00018228210169958
0.000217796080997325
0.000258884328442603
0.000309222826525653
0.000365693526288058
0.000430211309490096
0.000503517152664194
0.000586354794665157
0.000679458778489084
0.000783540756089162
0.000899274034087934
0.0010272763594467
0.00116809096497805
0.00132216591655037
0.00149258402647241
0.00167827374621671
0.0018780364355541
0.00209157484764585
0.00231833182553656
0.00257022108408865
0.00302108396028585
0.00361437613781364
0.00418927638630064
0.00478002553247929
0.00528375095178283
0.00565883562472581
0.00585800733089312
0.00582701711723424
0.00560081569506092
0.00532739385321283
0.00542222326411676
0.0056262120791243
0.00579814182568739
0.00593080577264696
0.00601634516191725
0.00604623495053108
0.00605667933566441
0.00603147238657921
0.00593792133394584
0.00576668285428914
0.00553250941624675
0.00530193892013286
0.00498463343423612
0.00457115937947632
0.00419464836681658
0.00374380692571997
0.00322232796420226
0.00276381087991234
0.00221795509550823
0.00175067100302996
0.00125291761248421
0.000845065706193339
0.000449106714585752
0.000204759369981247
0
0
0
0
0
0
0
0
0
0
0
0
0
0
0
0
0
0
0
0
0
0
0
0
0
0
0
0
0
0
0
0
0
0
0
0
0
0
0
0
0
0
0
0
0
0
0
0
0
0
0
0
0
0
0
0
0
0
0
0
0
0
0
0
0
0
0
0
0
0
0
0
0
0
0
0
0
0
0
0
0
0
0
0
0
0
0
0
0
0
0
0
0
0
0
0
0
0
0
0
0
0
0
0
0
0
0
0
0
0
0
0
0
0
0
0
0
0
0
0
0
0
0
0
0
0
0
0
0
0
0
0
0
0
0
0
0
0
0
0
0
0
0
0
0
0
0
0
0
0
0
0
0.0102732069978373
0.0861701429358911
0.158237291931565
0.209592308072505
0.219383698145609
0.187213313628442
0.124254004473202
0.0428603142988715
0
0
0
0
0
0
0
0
0
0
0
0
0
0
0
0
0
0
0
0
0
0
0
0
0
0
0
0
0
0
0
0
0
0
0
0
0
0
0
0
0
0
0
0
0
0
0
0
0
0
0
0
0
0
0
0
0
0
0
0
0
0
0
0
0
0
0
0
0
0
0
0
0
0
0
0
0
0
0
0
0
0
0
