# Supplementary material for: Non-destructive classification of unlabeled cells: Combining an automated benchtop magnetic resonance scanner and artificial intelligence
Source: PLoS Comput Biol. 2023 Feb 21;19(2):e1010842. doi: 10.1371/journal.pcbi.1010842 (PMC9983908; doi:10.1371/journal.pcbi.1010842)
Supplement: S1 Data — (ZIP) [file pcbi.1010842.s020.zip › Figure 1/d/VolumeDetectionlimit_35ul_No4_T2.csv]

0.0137458236176931
0.0152790494925437
0.0168616270401138
0.0184617261618228
0.0200511899441317
0.0215998768150196
0.0230782326113451
0.0244500872082573
0.025670969288888
0.026699994563439
0.0274953366530232
0.0280208714979313
0.0282473813955986
0.0281292684873729
0.0276319096895687
0.0267727513865236
0.025503903537758
0.0238802340444418
0.0218915499624261
0.0195896594278539
0.0170383693596957
0.0143111991449595
0.0115342094788981
0.00879932726115412
0.00624950108024281
0.00400434889199053
0.00220161078471712
0.000921469657015912
0.000199343599118862
0
0
0
0
0
0
0
0
0
0
0
0
0
0
0
0
0
0
0
0
0
0
0
0
0
0
0
0
0
0
0
0
0
0
0
0
0
0
0
0
0
0
0
0
0
0
0
0
0
0
0
0
0
0
0
0
0
0
0
0
0
0
0
0
0
0
0
0
0
0
0
0
0
0
0
0
0
0
0
0
0
0
0
7.14947771063848e-05
0.000959789544559896
0
0
0
0
0
0
0
0
0
0
0
0
0
0
0
0
0
0
0
0
0
0
0
0
0
0
0
0
0
0
0
0
0
0
0
0
0
0
0
0
0
0
0
0
0
0
0
0
0
0
0
0
0
0
0
0
0
0
0
0
0
0
0
0
0
0
0
0
0
0
0
0
0
0
0
0
0
0
0
0
0
0
0
0
0
0
0
0
0
0
0
0
0
0
0.00623721584791091
0.0491526991222887
0.0989546019739824
0.139972224925029
0.166364682392752
0.174394182454937
0.161824507542135
0.129601491072271
0.0832854375739859
0.0323929117399749
0
0
0
0
0
0
0
0
0
0
0
0
0
0
0
0
0
0
0
0
0
0
0
0
0
0
0
0
0
0
0
0
0
0
0
0
0
0
0
0
0
0
0
0
0
0
0
0
0
0
0
0
0
0
0
0
0
0
0
0
0
0
0
0
0
0
0
0
0
0
0
0
0
0
0
0
0
0
0
0
0
0.0094247262146166
