# Supplementary material for: Non-destructive classification of unlabeled cells: Combining an automated benchtop magnetic resonance scanner and artificial intelligence
Source: PLoS Comput Biol. 2023 Feb 21;19(2):e1010842. doi: 10.1371/journal.pcbi.1010842 (PMC9983908; doi:10.1371/journal.pcbi.1010842)
Supplement: S2 Data — (a) 3D STL Files for self-designed robotics components, that can be used to print the respective components. (b) Raw data including statistical output to follow statistical analysis. (c) Raw data including statistical output to follow statistical analysis. (ZIP) [file pcbi.1010842.s021.zip]

Archive with 16 entries (13 files):
- Figure 2/a/
- Figure 2/a/Gripper_l.stl
- Figure 2/a/Gripper_r.stl
- Figure 2/a/Heatblock_Topping.stl
- Figure 2/a/SampleBoxBottom.stl
- Figure 2/a/SampleBoxTop.stl
- Figure 2/b/
- Figure 2/b/Compare_Viability_Data.csv
- Figure 2/b/Compare_Viability_Data_ANOVA.csv
- Figure 2/b/Compare_Viability_Data_DescriptiveStatistics.csv
- Figure 2/b/Compare_Viability_Data_MultipleComparison.csv
- Figure 2/c/
- Figure 2/c/Compare_Culture_Controls_ANOVA.csv
- Figure 2/c/Compare_Culture_Controls_Data.csv
- Figure 2/c/Compare_Culture_Controls_DescriptiveStatistics.csv
- Figure 2/c/Compare_Culture_Controls_MultipleComparison.csv
