# Supplementary material for: Non-destructive classification of unlabeled cells: Combining an automated benchtop magnetic resonance scanner and artificial intelligence
Source: PLoS Comput Biol. 2023 Feb 21;19(2):e1010842. doi: 10.1371/journal.pcbi.1010842 (PMC9983908; doi:10.1371/journal.pcbi.1010842)
Supplement: S2 Data — (a) 3D STL Files for self-designed robotics components, that can be used to print the respective components. (b) Raw data including statistical output to follow statistical analysis. (c) Raw data including statistical output to follow statistical analysis. (ZIP) [file pcbi.1010842.s021.zip › Figure 2/b/Compare_Viability_Data_ANOVA.csv]

Table Analyzed	Compare MR
Data sets analyzed	A-L
ANOVA summary
F	5,654
P value	0,0001
P value summary	***
Significant diff. among means (P < 0.05)?	Yes
R squared	0,6973
Brown-Forsythe test
F (DFn, DFd)	1,298 (11, 27)
P value	0,2782
P value summary	ns
Are SDs significantly different (P < 0.05)?	No
Bartlett's test
Bartlett's statistic (corrected)
P value
P value summary
Are SDs significantly different (P < 0.05)?
ANOVA table	SS	DF	MS	F (DFn, DFd)	P value
Treatment (between columns)	519,9	11	47,26	F (11, 27) = 5,654	P=0,0001
Residual (within columns)	225,7	27	8,360
Total	745,6	38
Data summary
Number of treatments (columns)	12
Number of values (total)	39
