# Supplementary material for: Non-destructive classification of unlabeled cells: Combining an automated benchtop magnetic resonance scanner and artificial intelligence
Source: PLoS Comput Biol. 2023 Feb 21;19(2):e1010842. doi: 10.1371/journal.pcbi.1010842 (PMC9983908; doi:10.1371/journal.pcbi.1010842)
Supplement: S2 Data — (a) 3D STL Files for self-designed robotics components, that can be used to print the respective components. (b) Raw data including statistical output to follow statistical analysis. (c) Raw data including statistical output to follow statistical analysis. (ZIP) [file pcbi.1010842.s021.zip › Figure 2/b/Compare_Viability_Data_DescriptiveStatistics.csv]

	MSC	CHO	MDA231	HEK293T	Vero	HeLa	A549	L929	K562	C2C12	THP1	Positive
Number of values	2	3	3	3	3	3	3	3	3	3	3	7
Minimum	91,90	95,80	93,10	84,80	80,80	98,50	95,80	95,60	95,30	92,20	95,50	95,50
25% Percentile	91,90	95,80	93,10	84,80	80,80	98,50	95,80	95,60	95,30	92,20	95,50	97,50
Median	95,55	97,00	94,80	88,70	83,20	99,60	96,70	98,50	97,60	93,00	95,60	98,60
75% Percentile	99,20	97,50	95,50	93,10	95,20	99,60	97,30	98,90	99,30	96,60	97,40	99,20
Maximum	99,20	97,50	95,50	93,10	95,20	99,60	97,30	98,90	99,30	96,60	97,40	99,50
Range	7,300	1,700	2,400	8,300	14,40	1,100	1,500	3,300	4,000	4,400	1,900	4,000
Mean	95,55	96,77	94,47	88,87	86,40	99,23	96,60	97,67	97,40	93,93	96,17	98,24
Std. Deviation	5,162	0,8737	1,234	4,153	7,715	0,6351	0,7550	1,801	2,007	2,344	1,069	1,366
Std. Error of Mean	3,650	0,5044	0,7126	2,397	4,454	0,3667	0,4359	1,040	1,159	1,353	0,6173	0,5163
Sum	191,1	290,3	283,4	266,6	259,2	297,7	289,8	293,0	292,2	281,8	288,5	687,7
