# Supplementary material for: Non-destructive classification of unlabeled cells: Combining an automated benchtop magnetic resonance scanner and artificial intelligence
Source: PLoS Comput Biol. 2023 Feb 21;19(2):e1010842. doi: 10.1371/journal.pcbi.1010842 (PMC9983908; doi:10.1371/journal.pcbi.1010842)
Supplement: S2 Data — (a) 3D STL Files for self-designed robotics components, that can be used to print the respective components. (b) Raw data including statistical output to follow statistical analysis. (c) Raw data including statistical output to follow statistical analysis. (ZIP) [file pcbi.1010842.s021.zip › Figure 2/b/Compare_Viability_Data_MultipleComparison.csv]

Number of families	1
Number of comparisons per family	66
Alpha	0,05
Tukey's multiple comparisons test	Mean Diff,	95,00% CI of diff,	Below threshold?	Summary	Adjusted P Value
MSC vs. CHO	-1,217	-10,63 to 8,198	No	ns	>0,9999	A-B
MSC vs. MDA231	1,083	-8,331 to 10,50	No	ns	>0,9999	A-C
MSC vs. HEK293T	6,683	-2,731 to 16,10	No	ns	0,3630	A-D
MSC vs. Vero	9,150	-0,2643 to 18,56	No	ns	0,0624	A-E
MSC vs. HeLa	-3,683	-13,10 to 5,731	No	ns	0,9546	A-F
MSC vs. A549	-1,050	-10,46 to 8,364	No	ns	>0,9999	A-G
MSC vs. L929	-2,117	-11,53 to 7,298	No	ns	0,9995	A-H
MSC vs. K562	-1,850	-11,26 to 7,564	No	ns	0,9999	A-I
MSC vs. C2C12	1,617	-7,798 to 11,03	No	ns	>0,9999	A-J
MSC vs. THP1	-0,6167	-10,03 to 8,798	No	ns	>0,9999	A-K
MSC vs. Positive	-2,693	-10,96 to 5,576	No	ns	0,9878	A-L
CHO vs. MDA231	2,300	-6,120 to 10,72	No	ns	0,9971	B-C
CHO vs. HEK293T	7,900	-0,5204 to 16,32	No	ns	0,0809	B-D
CHO vs. Vero	10,37	1,946 to 18,79	Yes	**	0,0070	B-E
CHO vs. HeLa	-2,467	-10,89 to 5,954	No	ns	0,9948	B-F
CHO vs. A549	0,1667	-8,254 to 8,587	No	ns	>0,9999	B-G
CHO vs. L929	-0,9000	-9,320 to 7,520	No	ns	>0,9999	B-H
CHO vs. K562	-0,6333	-9,054 to 7,787	No	ns	>0,9999	B-I
CHO vs. C2C12	2,833	-5,587 to 11,25	No	ns	0,9844	B-J
CHO vs. THP1	0,6000	-7,820 to 9,020	No	ns	>0,9999	B-K
CHO vs. Positive	-1,476	-8,593 to 5,640	No	ns	0,9998	B-L
MDA231 vs. HEK293T	5,600	-2,820 to 14,02	No	ns	0,4553	C-D
MDA231 vs. Vero	8,067	-0,3538 to 16,49	No	ns	0,0695	C-E
MDA231 vs. HeLa	-4,767	-13,19 to 3,654	No	ns	0,6778	C-F
MDA231 vs. A549	-2,133	-10,55 to 6,287	No	ns	0,9985	C-G
MDA231 vs. L929	-3,200	-11,62 to 5,220	No	ns	0,9626	C-H
MDA231 vs. K562	-2,933	-11,35 to 5,487	No	ns	0,9798	C-I
MDA231 vs. C2C12	0,5333	-7,887 to 8,954	No	ns	>0,9999	C-J
MDA231 vs. THP1	-1,700	-10,12 to 6,720	No	ns	0,9998	C-K
MDA231 vs. Positive	-3,776	-10,89 to 3,340	No	ns	0,7536	C-L
HEK293T vs. Vero	2,467	-5,954 to 10,89	No	ns	0,9948	D-E
HEK293T vs. HeLa	-10,37	-18,79 to -1,946	Yes	**	0,0070	D-F
HEK293T vs. A549	-7,733	-16,15 to 0,6871	No	ns	0,0939	D-G
HEK293T vs. L929	-8,800	-17,22 to -0,3796	Yes	*	0,0347	D-H
HEK293T vs. K562	-8,533	-16,95 to -0,1129	Yes	*	0,0449	D-I
HEK293T vs. C2C12	-5,067	-13,49 to 3,354	No	ns	0,5974	D-J
HEK293T vs. THP1	-7,300	-15,72 to 1,120	No	ns	0,1362	D-K
HEK293T vs. Positive	-9,376	-16,49 to -2,260	Yes	**	0,0032	D-L
Vero vs. HeLa	-12,83	-21,25 to -4,413	Yes	***	0,0005	E-F
Vero vs. A549	-10,20	-18,62 to -1,780	Yes	**	0,0084	E-G
Vero vs. L929	-11,27	-19,69 to -2,846	Yes	**	0,0027	E-H
Vero vs. K562	-11,00	-19,42 to -2,580	Yes	**	0,0036	E-I
Vero vs. C2C12	-7,533	-15,95 to 0,8871	No	ns	0,1118	E-J
Vero vs. THP1	-9,767	-18,19 to -1,346	Yes	*	0,0131	E-K
Vero vs. Positive	-11,84	-18,96 to -4,726	Yes	***	0,0001	E-L
HeLa vs. A549	2,633	-5,787 to 11,05	No	ns	0,9911	F-G
HeLa vs. L929	1,567	-6,854 to 9,987	No	ns	>0,9999	F-H
HeLa vs. K562	1,833	-6,587 to 10,25	No	ns	0,9996	F-I
HeLa vs. C2C12	5,300	-3,120 to 13,72	No	ns	0,5343	F-J
HeLa vs. THP1	3,067	-5,354 to 11,49	No	ns	0,9722	F-K
HeLa vs. Positive	0,9905	-6,126 to 8,107	No	ns	>0,9999	F-L
A549 vs. L929	-1,067	-9,487 to 7,354	No	ns	>0,9999	G-H
A549 vs. K562	-0,8000	-9,220 to 7,620	No	ns	>0,9999	G-I
A549 vs. C2C12	2,667	-5,754 to 11,09	No	ns	0,9902	G-J
A549 vs. THP1	0,4333	-7,987 to 8,854	No	ns	>0,9999	G-K
A549 vs. Positive	-1,643	-8,759 to 5,474	No	ns	0,9993	G-L
L929 vs. K562	0,2667	-8,154 to 8,687	No	ns	>0,9999	H-I
L929 vs. C2C12	3,733	-4,687 to 12,15	No	ns	0,9013	H-J
L929 vs. THP1	1,500	-6,920 to 9,920	No	ns	>0,9999	H-K
L929 vs. Positive	-0,5762	-7,693 to 6,540	No	ns	>0,9999	H-L
K562 vs. C2C12	3,467	-4,954 to 11,89	No	ns	0,9369	I-J
K562 vs. THP1	1,233	-7,187 to 9,654	No	ns	>0,9999	I-K
K562 vs. Positive	-0,8429	-7,959 to 6,274	No	ns	>0,9999	I-L
C2C12 vs. THP1	-2,233	-10,65 to 6,187	No	ns	0,9977	J-K
C2C12 vs. Positive	-4,310	-11,43 to 2,807	No	ns	0,5886	J-L
THP1 vs. Positive	-2,076	-9,193 to 5,040	No	ns	0,9950	K-L
Test details	Mean 1	Mean 2	Mean Diff,	SE of diff,	n1	n2	q	DF
MSC vs. CHO	95,55	96,77	-1,217	2,639	2	3	0,6519	27
MSC vs. MDA231	95,55	94,47	1,083	2,639	2	3	0,5805	27
MSC vs. HEK293T	95,55	88,87	6,683	2,639	2	3	3,581	27
MSC vs. Vero	95,55	86,40	9,150	2,639	2	3	4,903	27
MSC vs. HeLa	95,55	99,23	-3,683	2,639	2	3	1,974	27
MSC vs. A549	95,55	96,60	-1,050	2,639	2	3	0,5626	27
MSC vs. L929	95,55	97,67	-2,117	2,639	2	3	1,134	27
MSC vs. K562	95,55	97,40	-1,850	2,639	2	3	0,9913	27
MSC vs. C2C12	95,55	93,93	1,617	2,639	2	3	0,8662	27
MSC vs. THP1	95,55	96,17	-0,6167	2,639	2	3	0,3304	27
MSC vs. Positive	95,55	98,24	-2,693	2,318	2	7	1,643	27
CHO vs. MDA231	96,77	94,47	2,300	2,361	3	3	1,378	27
CHO vs. HEK293T	96,77	88,87	7,900	2,361	3	3	4,733	27
CHO vs. Vero	96,77	86,40	10,37	2,361	3	3	6,210	27
CHO vs. HeLa	96,77	99,23	-2,467	2,361	3	3	1,478	27
CHO vs. A549	96,77	96,60	0,1667	2,361	3	3	0,09984	27
CHO vs. L929	96,77	97,67	-0,9000	2,361	3	3	0,5392	27
CHO vs. K562	96,77	97,40	-0,6333	2,361	3	3	0,3794	27
CHO vs. C2C12	96,77	93,93	2,833	2,361	3	3	1,697	27
CHO vs. THP1	96,77	96,17	0,6000	2,361	3	3	0,3594	27
CHO vs. Positive	96,77	98,24	-1,476	1,995	3	7	1,046	27
MDA231 vs. HEK293T	94,47	88,87	5,600	2,361	3	3	3,355	27
MDA231 vs. Vero	94,47	86,40	8,067	2,361	3	3	4,832	27
MDA231 vs. HeLa	94,47	99,23	-4,767	2,361	3	3	2,856	27
MDA231 vs. A549	94,47	96,60	-2,133	2,361	3	3	1,278	27
MDA231 vs. L929	94,47	97,67	-3,200	2,361	3	3	1,917	27
MDA231 vs. K562	94,47	97,40	-2,933	2,361	3	3	1,757	27
MDA231 vs. C2C12	94,47	93,93	0,5333	2,361	3	3	0,3195	27
MDA231 vs. THP1	94,47	96,17	-1,700	2,361	3	3	1,018	27
MDA231 vs. Positive	94,47	98,24	-3,776	1,995	3	7	2,677	27
HEK293T vs. Vero	88,87	86,40	2,467	2,361	3	3	1,478	27
HEK293T vs. HeLa	88,87	99,23	-10,37	2,361	3	3	6,210	27
HEK293T vs. A549	88,87	96,60	-7,733	2,361	3	3	4,633	27
HEK293T vs. L929	88,87	97,67	-8,800	2,361	3	3	5,272	27
HEK293T vs. K562	88,87	97,40	-8,533	2,361	3	3	5,112	27
HEK293T vs. C2C12	88,87	93,93	-5,067	2,361	3	3	3,035	27
HEK293T vs. THP1	88,87	96,17	-7,300	2,361	3	3	4,373	27
HEK293T vs. Positive	88,87	98,24	-9,376	1,995	3	7	6,646	27
Vero vs. HeLa	86,40	99,23	-12,83	2,361	3	3	7,688	27
Vero vs. A549	86,40	96,60	-10,20	2,361	3	3	6,110	27
Vero vs. L929	86,40	97,67	-11,27	2,361	3	3	6,749	27
Vero vs. K562	86,40	97,40	-11,00	2,361	3	3	6,590	27
Vero vs. C2C12	86,40	93,93	-7,533	2,361	3	3	4,513	27
Vero vs. THP1	86,40	96,17	-9,767	2,361	3	3	5,851	27
Vero vs. Positive	86,40	98,24	-11,84	1,995	3	7	8,394	27
HeLa vs. A549	99,23	96,60	2,633	2,361	3	3	1,578	27
HeLa vs. L929	99,23	97,67	1,567	2,361	3	3	0,9385	27
HeLa vs. K562	99,23	97,40	1,833	2,361	3	3	1,098	27
HeLa vs. C2C12	99,23	93,93	5,300	2,361	3	3	3,175	27
HeLa vs. THP1	99,23	96,17	3,067	2,361	3	3	1,837	27
HeLa vs. Positive	99,23	98,24	0,9905	1,995	3	7	0,7021	27
A549 vs. L929	96,60	97,67	-1,067	2,361	3	3	0,6390	27
A549 vs. K562	96,60	97,40	-0,8000	2,361	3	3	0,4792	27
A549 vs. C2C12	96,60	93,93	2,667	2,361	3	3	1,597	27
A549 vs. THP1	96,60	96,17	0,4333	2,361	3	3	0,2596	27
A549 vs. Positive	96,60	98,24	-1,643	1,995	3	7	1,164	27
L929 vs. K562	97,67	97,40	0,2667	2,361	3	3	0,1597	27
L929 vs. C2C12	97,67	93,93	3,733	2,361	3	3	2,236	27
L929 vs. THP1	97,67	96,17	1,500	2,361	3	3	0,8986	27
L929 vs. Positive	97,67	98,24	-0,5762	1,995	3	7	0,4084	27
K562 vs. C2C12	97,40	93,93	3,467	2,361	3	3	2,077	27
K562 vs. THP1	97,40	96,17	1,233	2,361	3	3	0,7388	27
K562 vs. Positive	97,40	98,24	-0,8429	1,995	3	7	0,5974	27
C2C12 vs. THP1	93,93	96,17	-2,233	2,361	3	3	1,338	27
C2C12 vs. Positive	93,93	98,24	-4,310	1,995	3	7	3,055	27
THP1 vs. Positive	96,17	98,24	-2,076	1,995	3	7	1,472	27
