# Supplementary material for: Non-destructive classification of unlabeled cells: Combining an automated benchtop magnetic resonance scanner and artificial intelligence
Source: PLoS Comput Biol. 2023 Feb 21;19(2):e1010842. doi: 10.1371/journal.pcbi.1010842 (PMC9983908; doi:10.1371/journal.pcbi.1010842)
Supplement: S2 Data — (a) 3D STL Files for self-designed robotics components, that can be used to print the respective components. (b) Raw data including statistical output to follow statistical analysis. (c) Raw data including statistical output to follow statistical analysis. (ZIP) [file pcbi.1010842.s021.zip › Figure 2/c/Compare_Culture_Controls_DescriptiveStatistics.csv]

	Positive	Negative ****	37°C	Incubator	RT	MR
Number of values	7	3	12	12	12	32
Minimum	95,50	1,000	86,50	89,60	84,00	80,80
25% Percentile	97,50	1,000	93,68	95,73	87,95	93,10
Median	98,60	2,500	95,35	98,15	89,85	95,70
75% Percentile	99,20	6,500	96,55	98,63	92,85	97,58
Maximum	99,50	6,500	97,10	99,90	96,10	99,60
Range	4,000	5,500	10,60	10,30	12,10	18,80
Mean	98,24	3,333	94,12	97,09	89,96	94,80
Std. Deviation	1,366	2,843	3,570	2,817	3,452	4,636
Std. Error of Mean	0,5163	1,641	1,031	0,8133	0,9965	0,8196
Sum	687,7	10,00	1129	1165	1080	3034
