# Supplementary material for: Non-destructive classification of unlabeled cells: Combining an automated benchtop magnetic resonance scanner and artificial intelligence
Source: PLoS Comput Biol. 2023 Feb 21;19(2):e1010842. doi: 10.1371/journal.pcbi.1010842 (PMC9983908; doi:10.1371/journal.pcbi.1010842)
Supplement: S2 Data — (a) 3D STL Files for self-designed robotics components, that can be used to print the respective components. (b) Raw data including statistical output to follow statistical analysis. (c) Raw data including statistical output to follow statistical analysis. (ZIP) [file pcbi.1010842.s021.zip › Figure 2/c/Compare_Culture_Controls_MultipleComparison.csv]

Number of families	1
Number of comparisons per family	15
Alpha	0,05
Tukey's multiple comparisons test	Mean Diff,	95,00% CI of diff,	Below threshold?	Summary	Adjusted P Value
Positive vs. Negative ****	94,91	87,19 to 102,6	Yes	****	<0,0001	A-B
Positive vs. 37°C	4,126	-1,197 to 9,450	No	ns	0,2202	A-C
Positive vs. Incubator	1,151	-4,172 to 6,475	No	ns	0,9881	A-D
Positive vs. RT	8,285	2,961 to 13,61	Yes	***	0,0003	A-E
Positive vs. MR	3,443	-1,228 to 8,113	No	ns	0,2701	A-F
Negative **** vs. 37°C	-90,78	-98,01 to -83,56	Yes	****	<0,0001	B-C
Negative **** vs. Incubator	-93,76	-101,0 to -86,53	Yes	****	<0,0001	B-D
Negative **** vs. RT	-86,63	-93,85 to -79,40	Yes	****	<0,0001	B-E
Negative **** vs. MR	-91,47	-98,23 to -84,71	Yes	****	<0,0001	B-F
37°C vs. Incubator	-2,975	-7,545 to 1,595	No	ns	0,4069	C-D
37°C vs. RT	4,158	-0,4112 to 8,728	No	ns	0,0953	C-E
37°C vs. MR	-0,6833	-4,472 to 3,106	No	ns	0,9949	C-F
Incubator vs. RT	7,133	2,564 to 11,70	Yes	***	0,0003	D-E
Incubator vs. MR	2,292	-1,497 to 6,081	No	ns	0,4907	D-F
RT vs. MR	-4,842	-8,631 to -1,053	Yes	**	0,0047	E-F
Test details	Mean 1	Mean 2	Mean Diff,	SE of diff,	n1	n2	q	DF
Positive vs. Negative ****	98,24	3,333	94,91	2,638	7	3	50,88	72
Positive vs. 37°C	98,24	94,12	4,126	1,818	7	12	3,209	72
Positive vs. Incubator	98,24	97,09	1,151	1,818	7	12	0,8954	72
Positive vs. RT	98,24	89,96	8,285	1,818	7	12	6,444	72
Positive vs. MR	98,24	94,80	3,443	1,595	7	32	3,052	72
Negative **** vs. 37°C	3,333	94,12	-90,78	2,468	3	12	52,03	72
Negative **** vs. Incubator	3,333	97,09	-93,76	2,468	3	12	53,73	72
Negative **** vs. RT	3,333	89,96	-86,63	2,468	3	12	49,64	72
Negative **** vs. MR	3,333	94,80	-91,47	2,308	3	32	56,04	72
37°C vs. Incubator	94,12	97,09	-2,975	1,561	12	12	2,696	72
37°C vs. RT	94,12	89,96	4,158	1,561	12	12	3,768	72
37°C vs. MR	94,12	94,80	-0,6833	1,294	12	32	0,7468	72
Incubator vs. RT	97,09	89,96	7,133	1,561	12	12	6,464	72
Incubator vs. MR	97,09	94,80	2,292	1,294	12	32	2,504	72
RT vs. MR	89,96	94,80	-4,842	1,294	12	32	5,291	72
