# Supplementary material for: Non-destructive classification of unlabeled cells: Combining an automated benchtop magnetic resonance scanner and artificial intelligence
Source: PLoS Comput Biol. 2023 Feb 21;19(2):e1010842. doi: 10.1371/journal.pcbi.1010842 (PMC9983908; doi:10.1371/journal.pcbi.1010842)
Supplement: S3 Data — (a) All measured spectral information for cell line analysis as CSV files. (b) Spectral information regarding differentiated and undifferentiated MSC data as png files. (c) Information regarding the dataset composition for cell lines and MSCs as CSV files. (d) Data for weighted centroids as T1 and T2 coordinates for cell lines and MSCs as CSV files. (ZIP) [file pcbi.1010842.s022.zip]

Archive with 361 entries (355 files):
- Figure 3/a/
- Figure 3/a/CellData_A549_10.csv
- Figure 3/a/CellData_A549_101.csv
- Figure 3/a/CellData_A549_106.csv
- Figure 3/a/CellData_A549_107.csv
- Figure 3/a/CellData_A549_109.csv
- Figure 3/a/CellData_A549_117.csv
- Figure 3/a/CellData_A549_120.csv
- Figure 3/a/CellData_A549_121.csv
- Figure 3/a/CellData_A549_15.csv
- Figure 3/a/CellData_A549_19.csv
- Figure 3/a/CellData_A549_219.csv
- Figure 3/a/CellData_A549_28.csv
- Figure 3/a/CellData_A549_30.csv
- Figure 3/a/CellData_A549_38.csv
- Figure 3/a/CellData_A549_39.csv
- Figure 3/a/CellData_A549_90.csv
- Figure 3/a/CellData_A549_91.csv
- Figure 3/a/CellData_C2C12_11.csv
- Figure 3/a/CellData_C2C12_147.csv
- Figure 3/a/CellData_C2C12_16.csv
- Figure 3/a/CellData_C2C12_23.csv
- Figure 3/a/CellData_C2C12_275.csv
- Figure 3/a/CellData_C2C12_284.csv
- Figure 3/a/CellData_C2C12_289.csv
- Figure 3/a/CellData_C2C12_29.csv
- Figure 3/a/CellData_C2C12_293.csv
- Figure 3/a/CellData_C2C12_300.csv
- Figure 3/a/CellData_C2C12_304.csv
- Figure 3/a/CellData_C2C12_308.csv
- Figure 3/a/CellData_C2C12_31.csv
- Figure 3/a/CellData_C2C12_314.csv
- Figure 3/a/CellData_C2C12_323.csv
- Figure 3/a/CellData_C2C12_324.csv
- Figure 3/a/CellData_C2C12_329.csv
- Figure 3/a/CellData_C2C12_330.csv
- Figure 3/a/CellData_C2C12_333.csv
- Figure 3/a/CellData_C2C12_334.csv
- Figure 3/a/CellData_C2C12_37.csv
- Figure 3/a/CellData_C2C12_52.csv
- Figure 3/a/CellData_C2C12_55.csv
- Figure 3/a/CellData_C2C12_58.csv
- Figure 3/a/CellData_C2C12_59.csv
- Figure 3/a/CellData_C2C12_61.csv
- Figure 3/a/CellData_C2C12_62.csv
- Figure 3/a/CellData_C2C12_86.csv
- Figure 3/a/CellData_C2C12_87.csv
- Figure 3/a/CellData_C2C12_88.csv
- Figure 3/a/CellData_CHO_1.csv
- Figure 3/a/CellData_CHO_12.csv
- Figure 3/a/CellData_CHO_136.csv
- Figure 3/a/CellData_CHO_137.csv
- Figure 3/a/CellData_CHO_138.csv
- Figure 3/a/CellData_CHO_139.csv
- Figure 3/a/CellData_CHO_140.csv
- Figure 3/a/CellData_CHO_149.csv
- Figure 3/a/CellData_CHO_152.csv
- Figure 3/a/CellData_CHO_155.csv
- Figure 3/a/CellData_CHO_158.csv
- Figure 3/a/CellData_CHO_160.csv
- Figure 3/a/CellData_CHO_161.csv
- Figure 3/a/CellData_CHO_162.csv
- Figure 3/a/CellData_CHO_167.csv
- Figure 3/a/CellData_CHO_168.csv
- Figure 3/a/CellData_CHO_174.csv
- Figure 3/a/CellData_CHO_178.csv
- Figure 3/a/CellData_CHO_184.csv
- Figure 3/a/CellData_CHO_187.csv
- Figure 3/a/CellData_CHO_188.csv
- Figure 3/a/CellData_CHO_189.csv
- Figure 3/a/CellData_CHO_193.csv
- Figure 3/a/CellData_CHO_194.csv
- Figure 3/a/CellData_CHO_195.csv
- Figure 3/a/CellData_CHO_198.csv
- Figure 3/a/CellData_CHO_199.csv
- Figure 3/a/CellData_CHO_206.csv
- Figure 3/a/CellData_CHO_207.csv
- Figure 3/a/CellData_CHO_208.csv
- Figure 3/a/CellData_CHO_209.csv
- Figure 3/a/CellData_CHO_210.csv
- Figure 3/a/CellData_CHO_211.csv
- Figure 3/a/CellData_CHO_212.csv
- Figure 3/a/CellData_CHO_213.csv
- Figure 3/a/CellData_CHO_215.csv
- Figure 3/a/CellData_CHO_218.csv
- Figure 3/a/CellData_CHO_22.csv
- Figure 3/a/CellData_CHO_227.csv
- Figure 3/a/CellData_CHO_236.csv
- Figure 3/a/CellData_CHO_242.csv
- Figure 3/a/CellData_CHO_248.csv
- Figure 3/a/CellData_CHO_253.csv
- Figure 3/a/CellData_CHO_267.csv
- Figure 3/a/CellData_CHO_269.csv
- Figure 3/a/CellData_CHO_278.csv
- Figure 3/a/CellData_CHO_3.csv
- Figure 3/a/CellData_CHO_33.csv
- Figure 3/a/CellData_CHO_34.csv
- Figure 3/a/CellData_CHO_35.csv
- Figure 3/a/CellData_CHO_60.csv
- Figure 3/a/CellData_CHO_67.csv
- Figure 3/a/CellData_CHO_74.csv
- Figure 3/a/CellData_CHO_75.csv
- Figure 3/a/CellData_CHO_76.csv
- Figure 3/a/CellData_CHO_77.csv
- Figure 3/a/CellData_CHO_78.csv
- Figure 3/a/CellData_CHO_8.csv
- Figure 3/a/CellData_HEK293T_103.csv
- Figure 3/a/CellData_HEK293T_104.csv
- Figure 3/a/CellData_HEK293T_105.csv
- Figure 3/a/CellData_HEK293T_108.csv
- Figure 3/a/CellData_HEK293T_112.csv
- Figure 3/a/CellData_HEK293T_113.csv
- Figure 3/a/CellData_HEK293T_114.csv
- Figure 3/a/CellData_HEK293T_118.csv
- Figure 3/a/CellData_HEK293T_119.csv
- Figure 3/a/CellData_HEK293T_297.csv
- Figure 3/a/CellData_HEK293T_335.csv
- Figure 3/a/CellData_HEK293T_53.csv
- Figure 3/a/CellData_HEK293T_64.csv
- Figure 3/a/CellData_HEK293T_69.csv
- Figure 3/a/CellData_HEK293T_70.csv
- Figure 3/a/CellData_HEK293T_71.csv
- Figure 3/a/CellData_HEK293T_80.csv
- Figure 3/a/CellData_HEK293T_92.csv
- Figure 3/a/CellData_HEK293T_93.csv
- Figure 3/a/CellData_HEK293T_94.csv
- Figure 3/a/CellData_HeLa_110.csv
- Figure 3/a/CellData_HeLa_115.csv
- Figure 3/a/CellData_HeLa_116.csv
- Figure 3/a/CellData_HeLa_124.csv
- Figure 3/a/CellData_HeLa_125.csv
- Figure 3/a/CellData_HeLa_126.csv
- Figure 3/a/CellData_HeLa_127.csv
- Figure 3/a/CellData_HeLa_128.csv
- Figure 3/a/CellData_HeLa_192.csv
- Figure 3/a/CellData_HeLa_254.csv
- Figure 3/a/CellData_HeLa_276.csv
- Figure 3/a/CellData_HeLa_286.csv
- Figure 3/a/CellData_HeLa_287.csv
- Figure 3/a/CellData_HeLa_294.csv
- Figure 3/a/CellData_HeLa_295.csv
- Figure 3/a/CellData_HeLa_306.csv
- Figure 3/a/CellData_HeLa_307.csv
- Figure 3/a/CellData_HeLa_310.csv
- Figure 3/a/CellData_HeLa_318.csv
- Figure 3/a/CellData_HeLa_321.csv
- Figure 3/a/CellData_HeLa_46.csv
- Figure 3/a/CellData_HeLa_51.csv
- Figure 3/a/CellData_HeLa_57.csv
- Figure 3/a/CellData_HeLa_79.csv
- Figure 3/a/CellData_K562_133.csv
- Figure 3/a/CellData_K562_134.csv
- Figure 3/a/CellData_K562_135.csv
- Figure 3/a/CellData_K562_148.csv
- Figure 3/a/CellData_K562_151.csv
- Figure 3/a/CellData_K562_154.csv
- Figure 3/a/CellData_K562_157.csv
- Figure 3/a/CellData_K562_166.csv
- Figure 3/a/CellData_K562_169.csv
- Figure 3/a/CellData_K562_170.csv
- Figure 3/a/CellData_K562_175.csv
- Figure 3/a/CellData_K562_176.csv
- Figure 3/a/CellData_K562_181.csv
- Figure 3/a/CellData_K562_182.csv
- Figure 3/a/CellData_K562_185.csv
- Figure 3/a/CellData_K562_186.csv
- Figure 3/a/CellData_K562_214.csv
- Figure 3/a/CellData_K562_216.csv
- Figure 3/a/CellData_K562_217.csv
- Figure 3/a/CellData_K562_221.csv
- Figure 3/a/CellData_K562_222.csv
- Figure 3/a/CellData_K562_223.csv
- Figure 3/a/CellData_K562_224.csv
- Figure 3/a/CellData_K562_228.csv
- Figure 3/a/CellData_K562_229.csv
- Figure 3/a/CellData_K562_234.csv
- Figure 3/a/CellData_K562_235.csv
- Figure 3/a/CellData_K562_240.csv
- Figure 3/a/CellData_K562_241.csv
- Figure 3/a/CellData_K562_246.csv
- Figure 3/a/CellData_K562_247.csv
- Figure 3/a/CellData_K562_251.csv
- Figure 3/a/CellData_K562_252.csv
- Figure 3/a/CellData_K562_255.csv
- Figure 3/a/CellData_K562_256.csv
- Figure 3/a/CellData_K562_257.csv
- Figure 3/a/CellData_K562_258.csv
- Figure 3/a/CellData_K562_259.csv
- Figure 3/a/CellData_K562_262.csv
- Figure 3/a/CellData_K562_263.csv
- Figure 3/a/CellData_K562_266.csv
- Figure 3/a/CellData_K562_271.csv
- Figure 3/a/CellData_K562_281.csv
- Figure 3/a/CellData_K562_285.csv
- Figure 3/a/CellData_K562_290.csv
- Figure 3/a/CellData_K562_291.csv
- Figure 3/a/CellData_K562_298.csv
- Figure 3/a/CellData_K562_303.csv
- Figure 3/a/CellData_K562_312.csv
- Figure 3/a/CellData_K562_315.csv
- Figure 3/a/CellData_K562_4.csv
- Figure 3/a/CellData_K562_81.csv
- Figure 3/a/CellData_K562_84.csv
- Figure 3/a/CellData_K562_85.csv
- Figure 3/a/CellData_K562_95.csv
- Figure 3/a/CellData_K562_96.csv
- Figure 3/a/CellData_K562_97.csv
- Figure 3/a/CellData_L929_100.csv
- Figure 3/a/CellData_L929_146.csv
- Figure 3/a/CellData_L929_17.csv
- Figure 3/a/CellData_L929_18.csv
- Figure 3/a/CellData_L929_24.csv
- Figure 3/a/CellData_L929_26.csv
- Figure 3/a/CellData_L929_274.csv
- Figure 3/a/CellData_L929_279.csv
- Figure 3/a/CellData_L929_282.csv
- Figure 3/a/CellData_L929_288.csv
- Figure 3/a/CellData_L929_292.csv
- Figure 3/a/CellData_L929_301.csv
- Figure 3/a/CellData_L929_305.csv
- Figure 3/a/CellData_L929_311.csv
- Figure 3/a/CellData_L929_313.csv
- Figure 3/a/CellData_L929_317.csv
- Figure 3/a/CellData_L929_32.csv
- Figure 3/a/CellData_L929_320.csv
- Figure 3/a/CellData_L929_325.csv
- Figure 3/a/CellData_L929_326.csv
- Figure 3/a/CellData_L929_327.csv
- Figure 3/a/CellData_L929_328.csv
- Figure 3/a/CellData_L929_36.csv
- Figure 3/a/CellData_L929_49.csv
- Figure 3/a/CellData_L929_54.csv
- Figure 3/a/CellData_L929_6.csv
- Figure 3/a/CellData_L929_63.csv
- Figure 3/a/CellData_L929_9.csv
- Figure 3/a/CellData_L929_98.csv
- Figure 3/a/CellData_L929_99.csv
- Figure 3/a/CellData_MDA231_129.csv
- Figure 3/a/CellData_MDA231_13.csv
- Figure 3/a/CellData_MDA231_130.csv
- Figure 3/a/CellData_MDA231_131.csv
- Figure 3/a/CellData_MDA231_132.csv
- Figure 3/a/CellData_MDA231_141.csv
- Figure 3/a/CellData_MDA231_142.csv
- Figure 3/a/CellData_MDA231_143.csv
- Figure 3/a/CellData_MDA231_144.csv
- Figure 3/a/CellData_MDA231_145.csv
- Figure 3/a/CellData_MDA231_150.csv
- Figure 3/a/CellData_MDA231_153.csv
- Figure 3/a/CellData_MDA231_156.csv
- Figure 3/a/CellData_MDA231_159.csv
- Figure 3/a/CellData_MDA231_163.csv
- Figure 3/a/CellData_MDA231_164.csv
- Figure 3/a/CellData_MDA231_165.csv
- Figure 3/a/CellData_MDA231_171.csv
- Figure 3/a/CellData_MDA231_172.csv
- Figure 3/a/CellData_MDA231_173.csv
- Figure 3/a/CellData_MDA231_177.csv
- Figure 3/a/CellData_MDA231_179.csv
- Figure 3/a/CellData_MDA231_180.csv
- Figure 3/a/CellData_MDA231_183.csv
- Figure 3/a/CellData_MDA231_190.csv
- Figure 3/a/CellData_MDA231_191.csv
- Figure 3/a/CellData_MDA231_196.csv
- Figure 3/a/CellData_MDA231_197.csv
- Figure 3/a/CellData_MDA231_2.csv
- Figure 3/a/CellData_MDA231_200.csv
- Figure 3/a/CellData_MDA231_201.csv
- Figure 3/a/CellData_MDA231_202.csv
- Figure 3/a/CellData_MDA231_203.csv
- Figure 3/a/CellData_MDA231_204.csv
- Figure 3/a/CellData_MDA231_205.csv
- Figure 3/a/CellData_MDA231_21.csv
- Figure 3/a/CellData_MDA231_220.csv
- Figure 3/a/CellData_MDA231_225.csv
- Figure 3/a/CellData_MDA231_226.csv
- Figure 3/a/CellData_MDA231_237.csv
- Figure 3/a/CellData_MDA231_243.csv
- Figure 3/a/CellData_MDA231_264.csv
- Figure 3/a/CellData_MDA231_268.csv
- Figure 3/a/CellData_MDA231_270.csv
- Figure 3/a/CellData_MDA231_273.csv
- Figure 3/a/CellData_MDA231_277.csv
- Figure 3/a/CellData_MDA231_280.csv
- Figure 3/a/CellData_MDA231_309.csv
- Figure 3/a/CellData_MDA231_336.csv
- Figure 3/a/CellData_MDA231_50.csv
- Figure 3/a/CellData_MDA231_56.csv
- Figure 3/a/CellData_MDA231_68.csv
- Figure 3/a/CellData_MDA231_7.csv
- Figure 3/a/CellData_MDA231_82.csv
- Figure 3/a/CellData_MDA231_83.csv
- Figure 3/a/CellData_THP1_230.csv
- Figure 3/a/CellData_THP1_231.csv
- Figure 3/a/CellData_THP1_232.csv
- Figure 3/a/CellData_THP1_233.csv
- Figure 3/a/CellData_THP1_238.csv
- Figure 3/a/CellData_THP1_239.csv
- Figure 3/a/CellData_THP1_244.csv
- Figure 3/a/CellData_THP1_245.csv
[truncated: 61 more entries]
