# Supplementary material for: Non-destructive classification of unlabeled cells: Combining an automated benchtop magnetic resonance scanner and artificial intelligence
Source: PLoS Comput Biol. 2023 Feb 21;19(2):e1010842. doi: 10.1371/journal.pcbi.1010842 (PMC9983908; doi:10.1371/journal.pcbi.1010842)
Supplement: S4 Data — Data that was used to train the SVM. As the train-test data were assigned randomly for every training iteration, the individual data used for generating the subfigures b–e are not separately listed, as these cannot be manually recreated but depend on the train-test assignment by the algorithm. (ZIP) [file pcbi.1010842.s023.zip]

Archive with 9 entries (8 files):
- Figure 4/Data for Training/
- Figure 4/Data for Training/Data_CellLines.csv
- Figure 4/Data for Training/Data_MSCs.csv
- Figure 4/SVM_Cell lines_ANOVA.csv
- Figure 4/SVM_Cell lines_Data.csv
- Figure 4/SVM_Cell lines_Descriptive Statistics.csv
- Figure 4/SVM_Cell lines_Multiple Comparison.csv
- Figure 4/SVM_MSCs_Data.csv
- Figure 4/SVM_MSCs_Descriptive Statistics.csv
