# Supplementary material for: Non-destructive classification of unlabeled cells: Combining an automated benchtop magnetic resonance scanner and artificial intelligence
Source: PLoS Comput Biol. 2023 Feb 21;19(2):e1010842. doi: 10.1371/journal.pcbi.1010842 (PMC9983908; doi:10.1371/journal.pcbi.1010842)
Supplement: S4 Data — Data that was used to train the SVM. As the train-test data were assigned randomly for every training iteration, the individual data used for generating the subfigures b–e are not separately listed, as these cannot be manually recreated but depend on the train-test assignment by the algorithm. (ZIP) [file pcbi.1010842.s023.zip › Figure 4/Data for Training/Data_CellLines.csv]

CHO	0.91972815129557	0.110489190263161
MDA231	1.44145083001434	0.187740173429086
CHO	0.870720281603988	0.0994218075087226
K562	1.76564849384659	0.217439841286153
Vero	1.26520507438701	0.173479557287078
L929	1.26832763142028	0.134290438428948
MDA231	1.52382238657999	0.171262554326479
CHO	1.02253621661533	0.12126176232161
L929	1.42018973695954	0.154519824600105
A549	1.09163866275485	0.140765528125655
C2C12	0.980385860086965	0.114973628658881
CHO	0.897129835208213	0.112197968834648
MDA231	1.64707290042963	0.179325316323266
Vero	0.763070083013319	0.116911168336256
A549	1.21574219898521	0.143403125895722
C2C12	0.967187393311913	0.11063126126412
L929	1.14103964364477	0.11922072756972
C2C12	3.50873445590272	0.00916322151177353
L929	3.29909368777094	0.00345520409560393
C2C12	3.86320677303004	0.0040024880942059
CHO	3.29421990494152	0.00100664100134197
Vero	3.2745964468419	0.00101997053551768
L929	1.58984139550574	0.160609887247619
A549	1.21174684116255	0.16336535053192
Vero	0.970002587829896	0.11856170437188
MDA231	1.48392655987965	0.175019058835766
MDA231	3.57921025952859	0.00102200902544855
CHO	1.01622556540036	0.108912934711071
C2C12	1.25677743034679	0.123440933978729
L929	1.44286607067087	0.155598525989511
Vero	1.42782093077877	0.164954491185291
L929	1.26790072702391	0.147430963596398
Vero	0.932410438270265	0.123672174984502
A549	1.17709753961425	0.148213096728879
C2C12	0.968167357778902	0.116925059105206
A549	1.12192794885566	0.161232576594652
C2C12	1.0561826997184	0.118032730783447
CHO	1.06942006200243	0.106545014701925
CHO	0.957453108661954	0.110516617459191
CHO	3.40229976567807	0.00356812881032889
CHO	1.05385788023055	0.119459322547189
L929	1.08579889844531	0.121955546904069
CHO	1.33706404720779	0.00106127679568739
C2C12	0.950240448524104	0.11720323632083
A549	1.10540196929129	0.129930130568486
A549	1.17908584167179	0.155142797638291
A549	2.06614678686838	0.169313001759565
MDA231	2.31192304670233	0.183165851913959
THP1	1.1694367635669	0.126324463673146
THP1	1.31537097910818	0.157060409448621
THP1	1.29023927294829	0.196581073669309
HeLa	1.11825583116025	0.154247000839972
THP1	1.43121217133541	0.156047631471511
Vero	1.16970972538526	0.161076722437122
L929	1.47985073678505	0.165088855756986
MDA231	1.47055260155643	0.19662968858596
HeLa	1.05244371419975	0.1462963875465
C2C12	1.03041224521328	0.123357557637549
HEK293T	1.38633387589621	0.150296317960329
L929	1.36917487097668	0.163473551242446
C2C12	1.54907923961832	0.135609508817566
MDA231	1.37983240395805	0.190336651314863
HeLa	1.02878542522211	0.13437998143588
C2C12	1.22909848334389	0.135012021061997
C2C12	1.13867792461153	0.129512643347857
CHO	1.05809988562606	0.106881687677975
C2C12	1.3593462224217	0.14328068471049
C2C12	1.43569850618188	0.149820426519971
L929	1.27328022846766	0.159817385856203
HEK293T	1.30883372597815	0.143478667299029
Vero	1.20570119442842	0.163637312993687
Vero	1.27400572893749	0.17578490137325
CHO	0.992038254298144	0.121102709122542
MDA231	1.29244996218565	0.176077669777558
HEK293T	1.36414599335133	0.152712795969048
HEK293T	1.35989654243305	0.149445450993847
HEK293T	1.3077143820594	0.14478294006345
Vero	0.918136210379078	0.144701992671935
Vero	0.917346364035017	0.137092044358397
CHO	1.11101035740105	0.122712794772669
CHO	1.05470482201982	0.119663413658728
CHO	1.20908497491801	0.118059304846059
CHO	0.964948642586493	0.115204005168805
CHO	1.03073411945255	0.120371635884981
HeLa	0.975172674515916	0.120704870175011
HEK293T	1.41716686722672	0.143147473286359
K562	1.66709134711134	0.188837916403868
MDA231	1.49695653027416	0.186863334111546
MDA231	1.5026444253615	0.186398040849013
K562	1.48251802683136	0.163867496395996
K562	1.51529862385613	0.168429172286376
C2C12	1.22860215197402	0.141463590303125
C2C12	1.22172318750573	0.14224468971771
C2C12	1.21288846313105	0.141357343055143
Vero	1.03046031704466	0.159355249614185
A549	1.33720084031199	0.196777436529449
A549	1.33562250067421	0.192948114801237
HEK293T	1.19979456625308	0.134486891345895
HEK293T	1.27627233065624	0.127345964215938
HEK293T	1.38638142780143	0.152542715944779
K562	1.74211085522228	0.198549351959188
K562	1.76211410575454	0.194783352759399
K562	1.76102353177589	0.207186265926863
L929	1.10932036015646	0.149404270791345
L929	1.19801768477155	0.165738295880197
L929	1.08238721454214	0.153807900008174
A549	1.20058015764	0.160946953982607
Vero	1.08970460463653	0.154923383451384
HEK293T	1.4517944797983	0.162909767599854
HEK293T	1.42380112750685	0.163775580637216
HEK293T	1.41898244702141	0.160531790409431
A549	1.43570067004533	0.198711730333866
A549	1.42795203400133	0.202713157803001
HEK293T	1.09015568455954	0.104327336770062
A549	1.00971445340824	0.143427562396952
HeLa	0.933199256076227	0.110361252033772
Vero	0.786977254720627	0.126138927109893
HEK293T	1.46002273935154	0.170131410637718
HEK293T	1.44674099509095	0.162200476691131
HEK293T	1.44867252393884	0.167119693795441
HeLa	0.881509799761125	0.124342809686411
HeLa	0.981551525894233	0.142867065072162
A549	1.27830387955892	0.175716479978752
HEK293T	1.39004622826667	0.141743797749392
HEK293T	1.67156037840221	0.194436875703805
A549	1.23085853522831	0.170416562085765
A549	1.23574101692227	0.17049726739349
Vero	1.00369104863286	0.149846919241668
Vero	0.986936047101848	0.14792689764441
HeLa	0.977779531900949	0.135241184307663
HeLa	0.977860686417951	0.135560978239692
HeLa	0.916522875439118	0.128439457059416
HeLa	0.853973822297789	0.127372624042218
HeLa	0.828562215360765	0.12362485958495
MDA231	1.45802012627504	0.184735314870768
MDA231	1.42758479903669	0.18828747579888
MDA231	1.43627741211316	0.181661240721523
MDA231	1.456035143856	0.185654700146635
K562	1.50322782357935	0.179686801212615
K562	1.55366652251473	0.183340763321618
K562	1.51570818739319	0.187405650788425
CHO	0.900327823477678	0.120265732773467
CHO	0.880151236778772	0.116064478004765
CHO	0.976353619466134	0.110135299956445
CHO	0.916883183917418	0.114674127721517
CHO	0.942241011508354	0.116521344811507
CHO	0.870428722452747	0.110918607910951
CHO	0.831339994640495	0.106227690860313
MDA231	1.39126503237035	0.180715572259124
MDA231	1.39564225539207	0.17808646241325
MDA231	1.39507260388769	0.19171162954468
MDA231	1.45965552304799	0.1852957868285
MDA231	1.44668261149366	0.182675259396255
MDA231	1.47416275836632	0.189510635238665
L929	1.4247435132145	0.187233239092386
C2C12	0.97045153872503	0.112611753987169
K562	1.79099954260075	0.193501366195857
CHO	0.98897144136366	0.132491410630809
MDA231	1.4723619725896	0.192421226313878
K562	1.61269919342096	0.191401936986018
CHO	0.912551800871714	0.120381994738537
MDA231	1.55534030722439	0.198459253228096
K562	1.56082578206847	0.199383935900966
CHO	0.933693252838711	0.124965188633398
MDA231	1.505999920126	0.198273261748426
K562	1.78356351702998	0.205583695601207
CHO	1.01302899036458	0.118465110649277
MDA231	1.46621160836489	0.180576307008412
CHO	1.04077806464074	0.116394600808613
CHO	1.02546430618486	0.117221436628969
CHO	0.96728814386471	0.116917540111026
MDA231	1.49515381909684	0.199140397019265
MDA231	1.52187629463526	0.183524590666076
MDA231	1.48818242189121	0.200215921893565
K562	1.6033102960082	0.200191592763056
CHO	1.04379624733897	0.111957238878244
CHO	1.02774140943029	0.11870213220056
K562	1.63043934128215	0.19258627867568
K562	1.67537208693933	0.201073296927215
MDA231	1.56689096331042	0.190643407270356
MDA231	1.58810675876466	0.196326369947289
MDA231	1.59491774453315	0.200125914368076
CHO	1.07945647112	0.121051836969199
K562	1.59852014762353	0.194282882213673
K562	1.63960787424277	0.191287474664556
MDA231	1.47051711227672	0.18433803913671
CHO	1.14224214970434	0.128332731031278
CHO	1.03949613599974	0.107684060602803
MDA231	1.34633930559731	0.161789607522833
MDA231	1.26921268998706	0.155892994906678
K562	1.6169984949145	0.193292906026139
K562	1.64209689871321	0.195948052699417
MDA231	1.43811441314756	0.191206286155409
CHO	0.88131989380754	0.120092380133261
K562	1.54695966955511	0.189834186901265
K562	1.56000362436165	0.187850935418458
CHO	0.883669491199284	0.116526138306999
CHO	1.21547597368731	0.16352226300812
CHO	1.09026190046752	0.148663509639464
MDA231	1.46392391694958	0.211423906539378
MDA231	1.56427091928352	0.213834355241321
HeLa	0.803998371461021	0.106886471687594
CHO	0.896733253016162	0.102450245485942
CHO	1.06237342834265	0.103425144526635
CHO	1.14505947976969	0.108840487412436
MDA231	1.47911006170766	0.192349223710589
MDA231	1.50161651837923	0.185036051757686
CHO	0.88544109483271	0.110019685143756
CHO	0.840193523278867	0.111488340058987
MDA231	1.4176604593261	0.192802143489278
MDA231	1.44181615300581	0.18788108488539
MDA231	1.43228980795962	0.184989859629003
MDA231	1.42216675652509	0.182461994637257
MDA231	1.43312481456998	0.199237951281195
MDA231	1.42320985652236	0.19848745533808
CHO	0.842363669423702	0.100488255014523
CHO	0.928536584172403	0.102639416614126
CHO	0.86144528190065	0.107564930670849
CHO	0.838371050259062	0.105058744853278
CHO	0.921985162418321	0.108846336215817
CHO	1.04284384010759	0.120042391081414
CHO	0.95404087670529	0.117082607634157
CHO	0.885997900406129	0.112749086574159
K562	1.51391443953953	0.181982594367091
CHO	0.955801751785067	0.119978913326955
K562	1.69922467199763	0.213956972041676
K562	1.77151133932014	0.221286015701748
CHO	0.940461400149329	0.119189479721824
A549	2.91664077602371	0.0103562460710303
K562	1.59867281399405	0.189459132033381
K562	1.48697966245208	0.171391475263504
K562	1.53311988605693	0.181706634212704
K562	1.63143844126627	0.188179676780085
MDA231	1.34691692941386	0.182999926677427
MDA231	1.39190787515343	0.182727830789819
CHO	1.48433823548754	0.145397614513858
K562	1.57958823640288	0.186190828114438
K562	1.45604219329063	0.183077511519225
THP1	1.45247484955831	0.162300781360846
THP1	1.42172155121784	0.16855512460383
THP1	1.62112351829	0.184701836709578
THP1	1.44221623233449	0.166972694952665
K562	1.55932135129269	0.18006901156969
K562	1.59503019959306	0.195774898520436
CHO	0.922733460465324	0.116968439864583
MDA231	1.69920604171872	0.197117006422511
THP1	1.15891147776115	0.129662489794505
THP1	1.42496167532959	0.157098772318324
K562	1.78907002319692	0.199744952753455
K562	1.6479007329594	0.195849407975713
CHO	0.90771147394055	0.117196584213359
MDA231	1.43094027799807	0.18395254020651
THP1	1.43342114867831	0.163436556748252
THP1	1.40942801459745	0.15687559673782
K562	1.5884279580522	0.197181717992489
K562	1.61071370673107	0.200321815649091
CHO	0.929951857224765	0.118112454187883
THP1	1.04314116160985	0.117005986484143
THP1	1.38842949871492	0.152942529702596
K562	1.48175977331735	0.180664435638555
K562	1.47690501797817	0.17793912773224
CHO	0.896714531428601	0.106270735407998
L929	1.02222184813599	0.147272874058965
HeLa	0.964202505679365	0.106112114463
K562	1.89910600668792	0.186368100221321
K562	1.66119851603389	0.184079610256784
K562	1.63488395059842	0.189422845396615
K562	1.62810709176331	0.192965272093445
K562	1.67547730575803	0.213511793073031
THP1	1.37867776216272	0.168804906829186
THP1	1.46228734014154	0.18760275340803
K562	1.76250746315127	0.219274447021926
K562	1.84982571612151	0.225652104472782
MDA231	1.35216487610238	0.160689032039915
THP1	1.47538281154492	0.179830811740729
K562	1.68943668944695	0.195511781385684
CHO	0.830404353138217	0.104794112568195
MDA231	1.31567259766745	0.160407929509189
CHO	0.958471215807041	0.112878676901816
MDA231	1.39559488754967	0.184242612306105
K562	1.72825368444855	0.177990257555194
THP1	1.37834869387207	0.166510427646544
MDA231	1.41356251418191	0.174711020954698
L929	1.16798527107124	0.165478564397839
C2C12	1.0114408639917	0.116578297926225
HeLa	0.982355043120104	0.132931955146726
MDA231	1.42899396585208	0.187732653859685
CHO	0.824954101794156	0.119022033797993
L929	1.08229393473341	0.158583669903091
MDA231	1.48063427515103	0.192688048081183
K562	1.64220235352625	0.188077814590178
L929	1.07613011110709	0.146581127932412
THP1	1.54172778200738	0.186145738864785
C2C12	1.22458553344349	0.14433203571887
K562	1.70139956044597	0.199511278736731
HeLa	1.04061406343279	0.134706008280533
HeLa	1.04430949320064	0.140483707614277
L929	1.40944680397039	0.161250753777906
C2C12	1.05545189018743	0.121803517989579
K562	1.49561154697836	0.187500135771554
K562	1.42609535853687	0.153978611272527
L929	1.09456393786228	0.145492407832378
C2C12	0.859059485841505	0.124450983256479
HeLa	0.971606571522776	0.138391340098654
HeLa	0.906964473019922	0.130830884676285
Vero	1.03865334919386	0.143169847659621
HEK293T	1.48118443742205	0.144814529009866
K562	1.79657526677384	0.19461796451152
THP1	1.46609313041607	0.154535677601065
C2C12	0.918536958656307	0.113135749238888
L929	1.19609886902207	0.159053201963148
THP1	1.41503904354308	0.175561265417584
K562	1.62672295069024	0.216314087121228
C2C12	0.994044575186959	0.132326751906809
L929	1.0331301571422	0.140762861207393
HeLa	1.04017024782481	0.137188402219378
HeLa	0.823463995749409	0.114519012461052
C2C12	0.9151524642614	0.110356981588865
MDA231	1.45279855712638	0.171318667807748
HeLa	1.10941007814064	0.139824417286814
L929	1.200304666388	0.133814708956301
K562	1.55114617846095	0.190351150729743
L929	1.21518776560275	0.146286405333002
C2C12	0.976644840457593	0.110288993982801
HEK293T	1.15224683148101	0.129676908132945
K562	1.63457098384919	0.19315034102828
THP1	1.44762137001224	0.161019693987318
L929	1.39390406862187	0.185092037934657
HeLa	1.29092438322142	0.168793297774221
THP1	1.14767680086102	0.133869650919371
L929	1.33713138047393	0.174724185518703
HeLa	0.978014869370863	0.145294415483724
THP1	1.58169957667437	0.213208877028047
C2C12	1.11582541401475	0.145994434505379
C2C12	1.00361522814754	0.147934325565345
L929	1.18376711069795	0.13054214634852
L929	1.35129530472758	0.161098304026813
L929	1.36728227444952	0.157225232343453
L929	1.2403060468733	0.149587147668038
C2C12	0.926001406355475	0.125566260000741
C2C12	0.9387672374714	0.124100278647327
THP1	1.5235652959393	0.172619975705992
THP1	1.43977789493988	0.173409540113921
C2C12	1.02510644092801	0.137257076490778
C2C12	0.986904138897252	0.137694512488786
HEK293T	1.46244401417899	0.153270160438311
MDA231	1.31962228491972	0.184224772077618
MDA231	1.43639450929141	0.172801278377696
