# Supplementary material for: Non-destructive classification of unlabeled cells: Combining an automated benchtop magnetic resonance scanner and artificial intelligence
Source: PLoS Comput Biol. 2023 Feb 21;19(2):e1010842. doi: 10.1371/journal.pcbi.1010842 (PMC9983908; doi:10.1371/journal.pcbi.1010842)
Supplement: S4 Data — Data that was used to train the SVM. As the train-test data were assigned randomly for every training iteration, the individual data used for generating the subfigures b–e are not separately listed, as these cannot be manually recreated but depend on the train-test assignment by the algorithm. (ZIP) [file pcbi.1010842.s023.zip › Figure 4/Data for Training/Data_MSCs.csv]

MSC_undiff	1.08987419255287	0.144244113052475
MSC_undiff	1.24981088405075	0.154875832831041
MSC_undiff	1.28021051738224	0.150634532587213
MSC_diff	0.867185556786001	0.125493558730649
MSC_diff	0.921595700212646	0.138328279579103
MSC_diff	0.951415276061874	0.136165912484563
MSC_undiff	1.27896707580621	0.150147090873115
MSC_diff	1.07306785561345	0.145646424974086
MSC_undiff	1.09240307922971	0.149610296444979
MSC_undiff	1.07418455145778	0.140520095654273
MSC_diff	1.4403535949445	0.176534503218121
MSC_diff	1.49446044955456	0.176169621997647
