# Supplementary material for: Non-destructive classification of unlabeled cells: Combining an automated benchtop magnetic resonance scanner and artificial intelligence
Source: PLoS Comput Biol. 2023 Feb 21;19(2):e1010842. doi: 10.1371/journal.pcbi.1010842 (PMC9983908; doi:10.1371/journal.pcbi.1010842)
Supplement: S4 Data — Data that was used to train the SVM. As the train-test data were assigned randomly for every training iteration, the individual data used for generating the subfigures b–e are not separately listed, as these cannot be manually recreated but depend on the train-test assignment by the algorithm. (ZIP) [file pcbi.1010842.s023.zip › Figure 4/SVM_Cell lines_ANOVA.csv]

Table Analyzed	SVM_Celllines_n300
Data sets analyzed	A-J
ANOVA summary
F	1122
P value	<0,0001
P value summary	****
Significant diff. among means (P < 0.05)?	Yes
R squared	0,7716
Brown-Forsythe test
F (DFn, DFd)	213,3 (9, 2990)
P value	<0,0001
P value summary	****
Are SDs significantly different (P < 0.05)?	Yes
Bartlett's test
Bartlett's statistic (corrected)	2771
P value	<0,0001
P value summary	****
Are SDs significantly different (P < 0.05)?	Yes
ANOVA table	SS	DF	MS	F (DFn, DFd)	P value
Treatment (between columns)	62,01	9	6,890	F (9, 2990) = 1122	P<0,0001
Residual (within columns)	18,36	2990	0,006139
Total	80,37	2999
Data summary
Number of treatments (columns)	10
Number of values (total)	3000
