# Supplementary material for: Non-destructive classification of unlabeled cells: Combining an automated benchtop magnetic resonance scanner and artificial intelligence
Source: PLoS Comput Biol. 2023 Feb 21;19(2):e1010842. doi: 10.1371/journal.pcbi.1010842 (PMC9983908; doi:10.1371/journal.pcbi.1010842)
Supplement: S4 Data — Data that was used to train the SVM. As the train-test data were assigned randomly for every training iteration, the individual data used for generating the subfigures b–e are not separately listed, as these cannot be manually recreated but depend on the train-test assignment by the algorithm. (ZIP) [file pcbi.1010842.s023.zip › Figure 4/SVM_Cell lines_Data.csv]

2 Celllines	3 Celllines	4 Celllines	5 Celllines	6 Celllines	7 Celllines	8 Celllines	9 Celllines	10 Celllines	MSCs
0,983050847457627	0,914285714285714	0,878048780487805	0,757894736842105	0,70873786407767	0,621621621621622	0,628571428571429	0,548387096774194	0,435294117647059	0,75
0,983050847457627	0,9	0,878048780487805	0,789473684210526	0,757281553398058	0,612612612612613	0,578571428571429	0,580645161290323	0,470588235294118	0,375
1	0,957142857142857	0,731707317073171	0,778947368421053	0,669902912621359	0,648648648648649	0,614285714285714	0,587096774193548	0,523529411764706	0,75
0,966101694915254	0,9	0,865853658536585	0,663157894736842	0,679611650485437	0,612612612612613	0,635714285714286	0,561290322580645	0,511764705882353	1
1	0,728571428571429	0,829268292682927	0,747368421052632	0,728155339805825	0,783783783783784	0,707142857142857	0,483870967741935	0,488235294117647	0,625
0,983050847457627	0,928571428571429	0,792682926829268	0,684210526315789	0,699029126213592	0,702702702702703	0,621428571428571	0,548387096774194	0,547058823529412	0,625
0,983050847457627	0,942857142857143	0,902439024390244	0,642105263157895	0,718446601941748	0,657657657657658	0,592857142857143	0,580645161290323	0,476470588235294	0,75
0,983050847457627	0,857142857142857	0,865853658536585	0,631578947368421	0,689320388349515	0,648648648648649	0,578571428571429	0,6	0,470588235294118	0,5
1	0,942857142857143	0,853658536585366	0,715789473684211	0,766990291262136	0,693693693693694	0,614285714285714	0,561290322580645	0,541176470588235	1
1	0,928571428571429	0,792682926829268	0,673684210526316	0,786407766990291	0,612612612612613	0,557142857142857	0,561290322580645	0,523529411764706	0,375
1	0,914285714285714	0,75609756097561	0,747368421052632	0,679611650485437	0,630630630630631	0,6	0,574193548387097	0,494117647058824	0,75
1	0,9	0,890243902439024	0,705263157894737	0,737864077669903	0,657657657657658	0,65	0,554838709677419	0,494117647058824	0,75
0,983050847457627	0,871428571428571	0,890243902439024	0,726315789473684	0,747572815533981	0,693693693693694	0,564285714285714	0,554838709677419	0,494117647058824	0,5
0,966101694915254	0,928571428571429	0,890243902439024	0,6	0,660194174757282	0,666666666666667	0,657142857142857	0,6	0,582352941176471	0,75
0,966101694915254	0,914285714285714	0,841463414634146	0,789473684210526	0,718446601941748	0,657657657657658	0,635714285714286	0,612903225806452	0,464705882352941	0,625
0,983050847457627	0,885714285714286	0,841463414634146	0,726315789473684	0,699029126213592	0,648648648648649	0,685714285714286	0,561290322580645	0,505882352941176	0,5
0,983050847457627	0,885714285714286	0,926829268292683	0,715789473684211	0,689320388349515	0,603603603603604	0,657142857142857	0,6	0,535294117647059	0,25
1	0,942857142857143	0,902439024390244	0,726315789473684	0,747572815533981	0,702702702702703	0,642857142857143	0,535483870967742	0,470588235294118	0,375
0,983050847457627	0,914285714285714	0,841463414634146	0,642105263157895	0,679611650485437	0,666666666666667	0,621428571428571	0,567741935483871	0,488235294117647	0,625
0,983050847457627	0,942857142857143	0,902439024390244	0,810526315789474	0,689320388349515	0,711711711711712	0,542857142857143	0,52258064516129	0,482352941176471	0,625
0,966101694915254	0,928571428571429	0,890243902439024	0,673684210526316	0,70873786407767	0,558558558558559	0,7	0,593548387096774	0,464705882352941	0,375
0,983050847457627	0,9	0,878048780487805	0,715789473684211	0,70873786407767	0,675675675675676	0,65	0,490322580645161	0,5	0,75
1	0,942857142857143	0,792682926829268	0,810526315789474	0,689320388349515	0,720720720720721	0,578571428571429	0,580645161290323	0,452941176470588	0,625
1	0,885714285714286	0,865853658536585	0,821052631578947	0,660194174757282	0,630630630630631	0,571428571428571	0,541935483870968	0,447058823529412	0,125
0,983050847457627	0,928571428571429	0,914634146341463	0,631578947368421	0,757281553398058	0,72972972972973	0,635714285714286	0,541935483870968	0,6	0,75
1	0,942857142857143	0,878048780487805	0,715789473684211	0,669902912621359	0,504504504504504	0,542857142857143	0,574193548387097	0,458823529411765	0,5
0,966101694915254	0,885714285714286	0,902439024390244	0,747368421052632	0,728155339805825	0,675675675675676	0,5	0,548387096774194	0,529411764705882	0,625
1	0,914285714285714	0,817073170731707	0,715789473684211	0,699029126213592	0,63963963963964	0,635714285714286	0,606451612903226	0,505882352941176	0,75
0,983050847457627	0,928571428571429	0,841463414634146	0,8	0,766990291262136	0,612612612612613	0,585714285714286	0,509677419354839	0,452941176470588	0,875
0,983050847457627	0,9	0,829268292682927	0,821052631578947	0,718446601941748	0,594594594594595	0,578571428571429	0,554838709677419	0,5	0,625
0,949152542372881	0,942857142857143	0,804878048780488	0,778947368421053	0,776699029126214	0,684684684684685	0,635714285714286	0,509677419354839	0,535294117647059	0,5
0,983050847457627	0,871428571428571	0,865853658536585	0,726315789473684	0,640776699029126	0,648648648648649	0,607142857142857	0,645161290322581	0,517647058823529	0,5
0,983050847457627	0,914285714285714	0,719512195121951	0,726315789473684	0,718446601941748	0,657657657657658	0,621428571428571	0,516129032258065	0,558823529411765	0,5
0,983050847457627	0,914285714285714	0,829268292682927	0,736842105263158	0,699029126213592	0,648648648648649	0,642857142857143	0,561290322580645	0,517647058823529	0,625
0,983050847457627	0,914285714285714	0,853658536585366	0,757894736842105	0,631067961165049	0,567567567567568	0,578571428571429	0,451612903225806	0,494117647058824	0,625
0,983050847457627	0,971428571428571	0,902439024390244	0,747368421052632	0,766990291262136	0,630630630630631	0,614285714285714	0,541935483870968	0,535294117647059	0,5
0,983050847457627	0,942857142857143	0,75609756097561	0,821052631578947	0,718446601941748	0,693693693693694	0,657142857142857	0,554838709677419	0,582352941176471	0,75
0,983050847457627	0,957142857142857	0,841463414634146	0,8	0,747572815533981	0,702702702702703	0,592857142857143	0,587096774193548	0,452941176470588	0,375
0,966101694915254	0,928571428571429	0,853658536585366	0,652631578947368	0,679611650485437	0,576576576576577	0,621428571428571	0,567741935483871	0,476470588235294	0,5
0,983050847457627	0,914285714285714	0,695121951219512	0,715789473684211	0,718446601941748	0,63963963963964	0,678571428571429	0,567741935483871	0,523529411764706	0,625
0,983050847457627	0,928571428571429	0,768292682926829	0,8	0,728155339805825	0,666666666666667	0,65	0,587096774193548	0,523529411764706	0,5
1	0,871428571428571	0,890243902439024	0,652631578947368	0,728155339805825	0,648648648648649	0,678571428571429	0,535483870967742	0,558823529411765	0,625
0,983050847457627	0,871428571428571	0,853658536585366	0,652631578947368	0,737864077669903	0,612612612612613	0,6	0,6	0,476470588235294	0,875
1	0,885714285714286	0,865853658536585	0,726315789473684	0,689320388349515	0,72972972972973	0,578571428571429	0,535483870967742	0,529411764705882	0,875
0,983050847457627	0,828571428571429	0,841463414634146	0,715789473684211	0,70873786407767	0,585585585585586	0,635714285714286	0,567741935483871	0,494117647058824	0,625
1	0,871428571428571	0,817073170731707	0,789473684210526	0,786407766990291	0,675675675675676	0,65	0,567741935483871	0,488235294117647	0,75
1	0,842857142857143	0,829268292682927	0,736842105263158	0,699029126213592	0,657657657657658	0,607142857142857	0,516129032258065	0,488235294117647	1
1	0,885714285714286	0,890243902439024	0,642105263157895	0,737864077669903	0,630630630630631	0,678571428571429	0,535483870967742	0,511764705882353	1
1	0,9	0,890243902439024	0,778947368421053	0,660194174757282	0,648648648648649	0,678571428571429	0,619354838709677	0,441176470588235	0,625
0,983050847457627	0,9	0,609756097560976	0,684210526315789	0,728155339805825	0,576576576576577	0,621428571428571	0,535483870967742	0,505882352941176	0,75
0,983050847457627	0,971428571428571	0,878048780487805	0,589473684210526	0,699029126213592	0,63963963963964	0,685714285714286	0,503225806451613	0,5	0,75
0,983050847457627	0,957142857142857	0,804878048780488	0,663157894736842	0,70873786407767	0,657657657657658	0,621428571428571	0,567741935483871	0,523529411764706	0,375
0,966101694915254	0,928571428571429	0,780487804878049	0,621052631578947	0,747572815533981	0,693693693693694	0,557142857142857	0,470967741935484	0,517647058823529	0,375
1	0,871428571428571	0,890243902439024	0,736842105263158	0,621359223300971	0,612612612612613	0,621428571428571	0,554838709677419	0,547058823529412	1
1	0,9	0,865853658536585	0,778947368421053	0,728155339805825	0,594594594594595	0,635714285714286	0,606451612903226	0,441176470588235	0,625
0,949152542372881	0,914285714285714	0,853658536585366	0,705263157894737	0,728155339805825	0,693693693693694	0,607142857142857	0,554838709677419	0,417647058823529	0,75
1	0,9	0,865853658536585	0,736842105263158	0,699029126213592	0,576576576576577	0,614285714285714	0,554838709677419	0,494117647058824	0,625
0,983050847457627	0,928571428571429	0,878048780487805	0,778947368421053	0,757281553398058	0,675675675675676	0,65	0,561290322580645	0,458823529411765	0,75
0,864406779661017	0,9	0,817073170731707	0,715789473684211	0,718446601941748	0,585585585585586	0,571428571428571	0,529032258064516	0,529411764705882	1
0,966101694915254	0,9	0,707317073170732	0,757894736842105	0,737864077669903	0,648648648648649	0,621428571428571	0,625806451612903	0,488235294117647	0,625
0,983050847457627	0,957142857142857	0,75609756097561	0,715789473684211	0,757281553398058	0,765765765765766	0,614285714285714	0,632258064516129	0,529411764705882	0,5
0,983050847457627	0,942857142857143	0,926829268292683	0,778947368421053	0,728155339805825	0,648648648648649	0,521428571428571	0,561290322580645	0,494117647058824	0,75
0,949152542372881	0,928571428571429	0,865853658536585	0,778947368421053	0,728155339805825	0,666666666666667	0,592857142857143	0,490322580645161	0,547058823529412	0,875
0,983050847457627	0,771428571428571	0,853658536585366	0,673684210526316	0,699029126213592	0,630630630630631	0,614285714285714	0,567741935483871	0,529411764705882	0,375
0,983050847457627	0,942857142857143	0,829268292682927	0,726315789473684	0,776699029126214	0,648648648648649	0,7	0,554838709677419	0,547058823529412	0,875
0,966101694915254	0,928571428571429	0,695121951219512	0,705263157894737	0,737864077669903	0,648648648648649	0,671428571428571	0,574193548387097	0,541176470588235	0,5
0,983050847457627	0,914285714285714	0,865853658536585	0,663157894736842	0,728155339805825	0,576576576576577	0,65	0,574193548387097	0,470588235294118	0,625
0,983050847457627	0,857142857142857	0,804878048780488	0,768421052631579	0,611650485436893	0,693693693693694	0,5	0,580645161290323	0,494117647058824	0,25
0,983050847457627	0,9	0,817073170731707	0,821052631578947	0,747572815533981	0,666666666666667	0,65	0,529032258064516	0,505882352941176	0,5
1	0,928571428571429	0,829268292682927	0,778947368421053	0,747572815533981	0,675675675675676	0,607142857142857	0,593548387096774	0,476470588235294	0,5
0,983050847457627	0,814285714285714	0,841463414634146	0,726315789473684	0,679611650485437	0,666666666666667	0,614285714285714	0,574193548387097	0,494117647058824	0,625
0,983050847457627	0,9	0,878048780487805	0,715789473684211	0,728155339805825	0,594594594594595	0,585714285714286	0,529032258064516	0,441176470588235	0,75
0,983050847457627	0,928571428571429	0,878048780487805	0,757894736842105	0,70873786407767	0,63963963963964	0,657142857142857	0,619354838709677	0,482352941176471	0
0,983050847457627	0,871428571428571	0,878048780487805	0,6	0,70873786407767	0,630630630630631	0,65	0,593548387096774	0,511764705882353	0,5
0,983050847457627	0,914285714285714	0,865853658536585	0,642105263157895	0,757281553398058	0,72972972972973	0,614285714285714	0,529032258064516	0,505882352941176	0,75
0,983050847457627	0,9	0,890243902439024	0,736842105263158	0,660194174757282	0,603603603603604	0,628571428571429	0,541935483870968	0,452941176470588	0,75
0,983050847457627	0,885714285714286	0,804878048780488	0,726315789473684	0,679611650485437	0,594594594594595	0,6	0,6	0,523529411764706	0,5
0,983050847457627	0,928571428571429	0,731707317073171	0,747368421052632	0,805825242718447	0,648648648648649	0,564285714285714	0,580645161290323	0,535294117647059	0,75
0,983050847457627	0,9	0,829268292682927	0,768421052631579	0,650485436893204	0,648648648648649	0,642857142857143	0,541935483870968	0,447058823529412	0,625
0,983050847457627	0,842857142857143	0,853658536585366	0,684210526315789	0,631067961165049	0,612612612612613	0,678571428571429	0,509677419354839	0,523529411764706	0,75
0,966101694915254	0,914285714285714	0,890243902439024	0,684210526315789	0,669902912621359	0,657657657657658	0,6	0,587096774193548	0,511764705882353	0,5
0,983050847457627	0,914285714285714	0,878048780487805	0,526315789473684	0,718446601941748	0,675675675675676	0,657142857142857	0,490322580645161	0,5	0,875
1	0,942857142857143	0,914634146341463	0,768421052631579	0,737864077669903	0,630630630630631	0,628571428571429	0,567741935483871	0,476470588235294	0,875
0,983050847457627	0,871428571428571	0,792682926829268	0,768421052631579	0,631067961165049	0,675675675675676	0,6	0,541935483870968	0,494117647058824	0,75
1	0,9	0,853658536585366	0,705263157894737	0,728155339805825	0,63963963963964	0,642857142857143	0,606451612903226	0,482352941176471	0,375
0,949152542372881	0,885714285714286	0,841463414634146	0,778947368421053	0,669902912621359	0,666666666666667	0,707142857142857	0,52258064516129	0,517647058823529	0,625
0,983050847457627	0,871428571428571	0,841463414634146	0,736842105263158	0,757281553398058	0,621621621621622	0,642857142857143	0,561290322580645	0,547058823529412	0,625
0,949152542372881	0,885714285714286	0,75609756097561	0,747368421052632	0,669902912621359	0,63963963963964	0,542857142857143	0,625806451612903	0,564705882352941	0,625
1	0,885714285714286	0,829268292682927	0,757894736842105	0,640776699029126	0,603603603603604	0,678571428571429	0,587096774193548	0,458823529411765	0,5
0,966101694915254	0,885714285714286	0,853658536585366	0,694736842105263	0,766990291262136	0,693693693693694	0,521428571428571	0,593548387096774	0,488235294117647	0,625
0,983050847457627	0,9	0,829268292682927	0,778947368421053	0,699029126213592	0,657657657657658	0,635714285714286	0,612903225806452	0,570588235294118	0,875
0,966101694915254	0,914285714285714	0,841463414634146	0,736842105263158	0,766990291262136	0,711711711711712	0,628571428571429	0,567741935483871	0,458823529411765	0,875
0,983050847457627	0,828571428571429	0,853658536585366	0,705263157894737	0,689320388349515	0,63963963963964	0,664285714285714	0,541935483870968	0,511764705882353	0,5
0,949152542372881	0,9	0,902439024390244	0,684210526315789	0,650485436893204	0,621621621621622	0,542857142857143	0,593548387096774	0,523529411764706	0,625
1	0,928571428571429	0,853658536585366	0,768421052631579	0,70873786407767	0,612612612612613	0,671428571428571	0,548387096774194	0,529411764705882	1
0,983050847457627	0,871428571428571	0,841463414634146	0,778947368421053	0,689320388349515	0,630630630630631	0,6	0,554838709677419	0,511764705882353	0,5
0,983050847457627	0,9	0,695121951219512	0,8	0,631067961165049	0,657657657657658	0,628571428571429	0,541935483870968	0,505882352941176	0,75
1	0,885714285714286	0,719512195121951	0,726315789473684	0,757281553398058	0,720720720720721	0,65	0,548387096774194	0,517647058823529	0,75
0,966101694915254	0,9	0,841463414634146	0,6	0,699029126213592	0,648648648648649	0,628571428571429	0,580645161290323	0,517647058823529	0,375
0,966101694915254	0,928571428571429	0,902439024390244	0,663157894736842	0,718446601941748	0,621621621621622	0,65	0,554838709677419	0,564705882352941	0,75
1	0,842857142857143	0,853658536585366	0,810526315789474	0,669902912621359	0,621621621621622	0,635714285714286	0,554838709677419	0,476470588235294	0,625
0,983050847457627	0,885714285714286	0,865853658536585	0,736842105263158	0,757281553398058	0,630630630630631	0,65	0,554838709677419	0,523529411764706	0,375
0,983050847457627	0,928571428571429	0,804878048780488	0,778947368421053	0,70873786407767	0,756756756756757	0,607142857142857	0,541935483870968	0,529411764705882	0,625
0,983050847457627	0,942857142857143	0,841463414634146	0,726315789473684	0,766990291262136	0,621621621621622	0,485714285714286	0,554838709677419	0,541176470588235	0,5
0,966101694915254	0,914285714285714	0,780487804878049	0,621052631578947	0,747572815533981	0,657657657657658	0,55	0,541935483870968	0,511764705882353	1
0,966101694915254	0,885714285714286	0,768292682926829	0,673684210526316	0,650485436893204	0,621621621621622	0,685714285714286	0,541935483870968	0,505882352941176	0,625
0,983050847457627	0,942857142857143	0,719512195121951	0,694736842105263	0,679611650485437	0,72972972972973	0,642857142857143	0,574193548387097	0,458823529411765	0,5
0,983050847457627	0,914285714285714	0,841463414634146	0,715789473684211	0,689320388349515	0,648648648648649	0,6	0,52258064516129	0,570588235294118	0,375
0,983050847457627	0,957142857142857	0,841463414634146	0,757894736842105	0,669902912621359	0,603603603603604	0,657142857142857	0,574193548387097	0,511764705882353	0,75
0,983050847457627	0,928571428571429	0,890243902439024	0,705263157894737	0,553398058252427	0,657657657657658	0,585714285714286	0,574193548387097	0,364705882352941	0,375
0,983050847457627	0,942857142857143	0,804878048780488	0,757894736842105	0,631067961165049	0,612612612612613	0,678571428571429	0,580645161290323	0,529411764705882	0,875
0,983050847457627	0,914285714285714	0,817073170731707	0,715789473684211	0,669902912621359	0,648648648648649	0,607142857142857	0,561290322580645	0,482352941176471	0,75
0,983050847457627	0,9	0,914634146341463	0,715789473684211	0,669902912621359	0,540540540540541	0,6	0,516129032258065	0,517647058823529	0,625
0,983050847457627	0,885714285714286	0,878048780487805	0,821052631578947	0,718446601941748	0,675675675675676	0,65	0,529032258064516	0,529411764705882	0,75
0,983050847457627	0,928571428571429	0,804878048780488	0,663157894736842	0,660194174757282	0,684684684684685	0,621428571428571	0,587096774193548	0,558823529411765	0,625
0,983050847457627	0,9	0,865853658536585	0,726315789473684	0,737864077669903	0,648648648648649	0,607142857142857	0,554838709677419	0,476470588235294	0,625
0,983050847457627	0,928571428571429	0,804878048780488	0,810526315789474	0,718446601941748	0,675675675675676	0,585714285714286	0,47741935483871	0,552941176470588	0,5
0,966101694915254	0,928571428571429	0,890243902439024	0,726315789473684	0,70873786407767	0,63963963963964	0,621428571428571	0,574193548387097	0,511764705882353	0,5
1	0,914285714285714	0,853658536585366	0,757894736842105	0,640776699029126	0,684684684684685	0,592857142857143	0,554838709677419	0,505882352941176	0,75
0,983050847457627	0,914285714285714	0,902439024390244	0,757894736842105	0,718446601941748	0,666666666666667	0,692857142857143	0,574193548387097	0,511764705882353	0,375
0,983050847457627	0,957142857142857	0,841463414634146	0,652631578947368	0,621359223300971	0,684684684684685	0,542857142857143	0,632258064516129	0,476470588235294	0,375
0,949152542372881	0,9	0,817073170731707	0,673684210526316	0,786407766990291	0,72972972972973	0,657142857142857	0,606451612903226	0,541176470588235	0,375
0,983050847457627	0,857142857142857	0,792682926829268	0,747368421052632	0,631067961165049	0,594594594594595	0,592857142857143	0,574193548387097	0,529411764705882	0,875
0,966101694915254	0,871428571428571	0,878048780487805	0,663157894736842	0,699029126213592	0,666666666666667	0,692857142857143	0,509677419354839	0,529411764705882	0,875
0,983050847457627	0,685714285714286	0,841463414634146	0,726315789473684	0,699029126213592	0,603603603603604	0,55	0,593548387096774	0,494117647058824	0,75
0,983050847457627	0,885714285714286	0,646341463414634	0,715789473684211	0,592233009708738	0,684684684684685	0,642857142857143	0,6	0,5	0
0,966101694915254	0,914285714285714	0,804878048780488	0,652631578947368	0,689320388349515	0,558558558558559	0,642857142857143	0,554838709677419	0,564705882352941	0,125
0,949152542372881	0,9	0,780487804878049	0,757894736842105	0,669902912621359	0,702702702702703	0,614285714285714	0,541935483870968	0,541176470588235	0,875
0,983050847457627	0,957142857142857	0,829268292682927	0,705263157894737	0,631067961165049	0,693693693693694	0,65	0,567741935483871	0,494117647058824	0,875
0,983050847457627	0,885714285714286	0,890243902439024	0,8	0,776699029126214	0,621621621621622	0,707142857142857	0,567741935483871	0,511764705882353	0,875
0,983050847457627	0,928571428571429	0,865853658536585	0,578947368421053	0,699029126213592	0,675675675675676	0,621428571428571	0,587096774193548	0,523529411764706	0,625
0,813559322033898	0,871428571428571	0,878048780487805	0,705263157894737	0,669902912621359	0,486486486486487	0,614285714285714	0,587096774193548	0,517647058823529	0,875
0,983050847457627	0,914285714285714	0,878048780487805	0,726315789473684	0,660194174757282	0,693693693693694	0,592857142857143	0,574193548387097	0,511764705882353	0,875
0,983050847457627	0,914285714285714	0,804878048780488	0,736842105263158	0,679611650485437	0,630630630630631	0,685714285714286	0,587096774193548	0,523529411764706	0,625
0,983050847457627	0,871428571428571	0,817073170731707	0,705263157894737	0,728155339805825	0,621621621621622	0,607142857142857	0,574193548387097	0,558823529411765	0,375
0,949152542372881	0,871428571428571	0,74390243902439	0,705263157894737	0,776699029126214	0,702702702702703	0,642857142857143	0,567741935483871	0,5	0,75
1	0,928571428571429	0,865853658536585	0,768421052631579	0,70873786407767	0,666666666666667	0,628571428571429	0,606451612903226	0,452941176470588	0,75
0,966101694915254	0,871428571428571	0,841463414634146	0,747368421052632	0,650485436893204	0,675675675675676	0,6	0,470967741935484	0,541176470588235	0,875
1	0,885714285714286	0,878048780487805	0,768421052631579	0,757281553398058	0,594594594594595	0,628571428571429	0,548387096774194	0,529411764705882	0,625
1	0,914285714285714	0,829268292682927	0,694736842105263	0,660194174757282	0,576576576576577	0,592857142857143	0,535483870967742	0,564705882352941	0,625
1	0,842857142857143	0,829268292682927	0,642105263157895	0,689320388349515	0,666666666666667	0,664285714285714	0,529032258064516	0,494117647058824	0,5
0,966101694915254	0,785714285714286	0,817073170731707	0,736842105263158	0,70873786407767	0,675675675675676	0,664285714285714	0,580645161290323	0,517647058823529	0,875
0,966101694915254	0,885714285714286	0,853658536585366	0,631578947368421	0,70873786407767	0,630630630630631	0,592857142857143	0,509677419354839	0,5	0,75
0,983050847457627	0,9	0,780487804878049	0,715789473684211	0,737864077669903	0,630630630630631	0,685714285714286	0,561290322580645	0,529411764705882	0,375
0,983050847457627	0,8	0,817073170731707	0,736842105263158	0,699029126213592	0,603603603603604	0,65	0,580645161290323	0,411764705882353	0,5
0,915254237288136	0,914285714285714	0,74390243902439	0,747368421052632	0,815533980582524	0,630630630630631	0,635714285714286	0,541935483870968	0,470588235294118	0,25
0,983050847457627	0,871428571428571	0,865853658536585	0,715789473684211	0,660194174757282	0,657657657657658	0,585714285714286	0,561290322580645	0,488235294117647	0,25
0,966101694915254	0,857142857142857	0,853658536585366	0,747368421052632	0,70873786407767	0,603603603603604	0,571428571428571	0,554838709677419	0,5	0,5
0,966101694915254	0,942857142857143	0,768292682926829	0,726315789473684	0,718446601941748	0,630630630630631	0,635714285714286	0,574193548387097	0,458823529411765	1
0,983050847457627	0,9	0,829268292682927	0,789473684210526	0,70873786407767	0,594594594594595	0,628571428571429	0,496774193548387	0,494117647058824	0,625
0,983050847457627	0,8	0,853658536585366	0,747368421052632	0,640776699029126	0,702702702702703	0,671428571428571	0,567741935483871	0,511764705882353	0,75
0,983050847457627	0,942857142857143	0,926829268292683	0,842105263157895	0,718446601941748	0,657657657657658	0,585714285714286	0,619354838709677	0,482352941176471	0,875
0,983050847457627	0,528571428571429	0,841463414634146	0,768421052631579	0,660194174757282	0,693693693693694	0,614285714285714	0,574193548387097	0,482352941176471	1
0,932203389830508	0,885714285714286	0,829268292682927	0,778947368421053	0,737864077669903	0,702702702702703	0,678571428571429	0,509677419354839	0,511764705882353	0,75
0,949152542372881	0,871428571428571	0,878048780487805	0,736842105263158	0,757281553398058	0,594594594594595	0,571428571428571	0,509677419354839	0,511764705882353	0,625
0,915254237288136	0,871428571428571	0,853658536585366	0,673684210526316	0,699029126213592	0,630630630630631	0,607142857142857	0,561290322580645	0,535294117647059	0,625
0,966101694915254	0,9	0,853658536585366	0,789473684210526	0,689320388349515	0,612612612612613	0,592857142857143	0,554838709677419	0,558823529411765	0,625
0,983050847457627	0,914285714285714	0,902439024390244	0,663157894736842	0,766990291262136	0,675675675675676	0,55	0,619354838709677	0,552941176470588	0,875
0,983050847457627	0,9	0,865853658536585	0,8	0,737864077669903	0,675675675675676	0,621428571428571	0,52258064516129	0,482352941176471	0,625
1	0,885714285714286	0,841463414634146	0,694736842105263	0,679611650485437	0,666666666666667	0,585714285714286	0,587096774193548	0,523529411764706	0,5
0,983050847457627	0,914285714285714	0,817073170731707	0,736842105263158	0,728155339805825	0,603603603603604	0,635714285714286	0,52258064516129	0,517647058823529	0,625
1	0,9	0,914634146341463	0,778947368421053	0,757281553398058	0,54954954954955	0,5	0,548387096774194	0,529411764705882	0,875
0,983050847457627	0,871428571428571	0,853658536585366	0,463157894736842	0,689320388349515	0,666666666666667	0,692857142857143	0,516129032258065	0,517647058823529	0,75
0,983050847457627	0,814285714285714	0,853658536585366	0,757894736842105	0,757281553398058	0,612612612612613	0,571428571428571	0,561290322580645	0,482352941176471	0,5
1	0,928571428571429	0,780487804878049	0,663157894736842	0,679611650485437	0,666666666666667	0,621428571428571	0,561290322580645	0,547058823529412	0,75
0,966101694915254	0,928571428571429	0,841463414634146	0,8	0,621359223300971	0,657657657657658	0,671428571428571	0,509677419354839	0,517647058823529	0,75
1	0,914285714285714	0,890243902439024	0,736842105263158	0,747572815533981	0,657657657657658	0,707142857142857	0,567741935483871	0,558823529411765	0,875
0,983050847457627	0,8	0,890243902439024	0,768421052631579	0,718446601941748	0,567567567567568	0,65	0,587096774193548	0,588235294117647	0,875
0,949152542372881	0,928571428571429	0,902439024390244	0,736842105263158	0,728155339805825	0,684684684684685	0,585714285714286	0,541935483870968	0,470588235294118	0,75
0,983050847457627	0,842857142857143	0,792682926829268	0,736842105263158	0,70873786407767	0,621621621621622	0,635714285714286	0,516129032258065	0,505882352941176	0,75
1	0,842857142857143	0,792682926829268	0,715789473684211	0,689320388349515	0,63963963963964	0,6	0,632258064516129	0,582352941176471	0,25
0,983050847457627	0,728571428571429	0,890243902439024	0,726315789473684	0,621359223300971	0,657657657657658	0,614285714285714	0,580645161290323	0,5	0,625
1	0,885714285714286	0,75609756097561	0,673684210526316	0,757281553398058	0,522522522522523	0,65	0,567741935483871	0,447058823529412	0,25
1	0,885714285714286	0,853658536585366	0,778947368421053	0,757281553398058	0,612612612612613	0,628571428571429	0,541935483870968	0,464705882352941	0,375
0,966101694915254	0,8	0,878048780487805	0,831578947368421	0,747572815533981	0,63963963963964	0,642857142857143	0,638709677419355	0,505882352941176	0,625
0,983050847457627	0,871428571428571	0,865853658536585	0,652631578947368	0,766990291262136	0,657657657657658	0,607142857142857	0,458064516129032	0,547058823529412	0,75
0,949152542372881	0,857142857142857	0,902439024390244	0,684210526315789	0,728155339805825	0,675675675675676	0,664285714285714	0,625806451612903	0,488235294117647	0,5
0,983050847457627	0,9	0,914634146341463	0,621052631578947	0,737864077669903	0,576576576576577	0,621428571428571	0,541935483870968	0,458823529411765	1
0,983050847457627	0,928571428571429	0,926829268292683	0,778947368421053	0,650485436893204	0,648648648648649	0,628571428571429	0,503225806451613	0,505882352941176	0,375
0,966101694915254	0,914285714285714	0,853658536585366	0,747368421052632	0,718446601941748	0,567567567567568	0,657142857142857	0,561290322580645	0,511764705882353	0,625
0,915254237288136	0,814285714285714	0,865853658536585	0,726315789473684	0,70873786407767	0,603603603603604	0,585714285714286	0,432258064516129	0,547058823529412	0,875
0,983050847457627	0,914285714285714	0,768292682926829	0,747368421052632	0,689320388349515	0,693693693693694	0,628571428571429	0,503225806451613	0,535294117647059	0
0,983050847457627	0,842857142857143	0,865853658536585	0,705263157894737	0,621359223300971	0,675675675675676	0,65	0,541935483870968	0,511764705882353	0,625
1	0,871428571428571	0,902439024390244	0,747368421052632	0,728155339805825	0,459459459459459	0,571428571428571	0,587096774193548	0,529411764705882	0,5
0,983050847457627	0,771428571428571	0,890243902439024	0,705263157894737	0,601941747572815	0,648648648648649	0,571428571428571	0,587096774193548	0,505882352941176	0,75
1	0,828571428571429	0,719512195121951	0,778947368421053	0,737864077669903	0,675675675675676	0,628571428571429	0,6	0,452941176470588	0,375
0,983050847457627	0,928571428571429	0,719512195121951	0,715789473684211	0,718446601941748	0,711711711711712	0,7	0,52258064516129	0,511764705882353	0,5
0,949152542372881	0,957142857142857	0,829268292682927	0,810526315789474	0,728155339805825	0,747747747747748	0,6	0,574193548387097	0,488235294117647	0,5
0,898305084745763	0,771428571428571	0,878048780487805	0,736842105263158	0,757281553398058	0,675675675675676	0,635714285714286	0,574193548387097	0,505882352941176	0,75
0,966101694915254	0,914285714285714	0,829268292682927	0,757894736842105	0,689320388349515	0,720720720720721	0,592857142857143	0,548387096774194	0,541176470588235	0,5
1	0,885714285714286	0,853658536585366	0,778947368421053	0,737864077669903	0,747747747747748	0,671428571428571	0,496774193548387	0,570588235294118	1
0,983050847457627	0,928571428571429	0,890243902439024	0,736842105263158	0,728155339805825	0,63963963963964	0,607142857142857	0,561290322580645	0,517647058823529	0,5
0,966101694915254	0,942857142857143	0,780487804878049	0,768421052631579	0,70873786407767	0,621621621621622	0,628571428571429	0,574193548387097	0,464705882352941	0,375
0,983050847457627	0,9	0,902439024390244	0,684210526315789	0,621359223300971	0,666666666666667	0,642857142857143	0,593548387096774	0,511764705882353	0,375
0,983050847457627	0,814285714285714	0,768292682926829	0,715789473684211	0,631067961165049	0,675675675675676	0,65	0,529032258064516	0,535294117647059	0,875
0,983050847457627	0,871428571428571	0,890243902439024	0,505263157894737	0,660194174757282	0,684684684684685	0,65	0,580645161290323	0,488235294117647	0,875
0,983050847457627	0,9	0,817073170731707	0,736842105263158	0,757281553398058	0,63963963963964	0,657142857142857	0,561290322580645	0,464705882352941	0,75
0,983050847457627	0,814285714285714	0,914634146341463	0,768421052631579	0,631067961165049	0,63963963963964	0,642857142857143	0,593548387096774	0,517647058823529	0,625
0,983050847457627	0,957142857142857	0,719512195121951	0,821052631578947	0,621359223300971	0,63963963963964	0,585714285714286	0,541935483870968	0,505882352941176	0,75
0,966101694915254	0,942857142857143	0,829268292682927	0,705263157894737	0,747572815533981	0,603603603603604	0,635714285714286	0,574193548387097	0,529411764705882	0,25
0,983050847457627	0,928571428571429	0,829268292682927	0,821052631578947	0,786407766990291	0,585585585585586	0,635714285714286	0,541935483870968	0,482352941176471	0,625
0,983050847457627	0,928571428571429	0,719512195121951	0,789473684210526	0,70873786407767	0,648648648648649	0,607142857142857	0,541935483870968	0,488235294117647	0,75
1	0,957142857142857	0,829268292682927	0,705263157894737	0,679611650485437	0,603603603603604	0,65	0,548387096774194	0,505882352941176	0,75
1	0,842857142857143	0,853658536585366	0,663157894736842	0,718446601941748	0,630630630630631	0,614285714285714	0,516129032258065	0,482352941176471	0,875
0,983050847457627	0,942857142857143	0,731707317073171	0,652631578947368	0,737864077669903	0,54954954954955	0,714285714285714	0,548387096774194	0,505882352941176	0,875
0,983050847457627	0,914285714285714	0,829268292682927	0,757894736842105	0,766990291262136	0,693693693693694	0,621428571428571	0,606451612903226	0,558823529411765	0,375
0,983050847457627	0,857142857142857	0,902439024390244	0,715789473684211	0,669902912621359	0,63963963963964	0,671428571428571	0,548387096774194	0,570588235294118	0,75
1	0,871428571428571	0,792682926829268	0,705263157894737	0,640776699029126	0,693693693693694	0,578571428571429	0,548387096774194	0,494117647058824	0,5
0,983050847457627	0,914285714285714	0,890243902439024	0,578947368421053	0,699029126213592	0,720720720720721	0,607142857142857	0,52258064516129	0,511764705882353	0,625
0,983050847457627	0,857142857142857	0,853658536585366	0,652631578947368	0,689320388349515	0,666666666666667	0,621428571428571	0,593548387096774	0,535294117647059	0,875
0,983050847457627	0,914285714285714	0,74390243902439	0,778947368421053	0,737864077669903	0,693693693693694	0,657142857142857	0,574193548387097	0,5	0,5
0,983050847457627	0,914285714285714	0,841463414634146	0,642105263157895	0,757281553398058	0,648648648648649	0,635714285714286	0,593548387096774	0,494117647058824	0,625
0,966101694915254	0,785714285714286	0,780487804878049	0,694736842105263	0,601941747572815	0,603603603603604	0,621428571428571	0,529032258064516	0,576470588235294	0,625
0,966101694915254	0,871428571428571	0,878048780487805	0,726315789473684	0,669902912621359	0,567567567567568	0,657142857142857	0,503225806451613	0,523529411764706	0,625
0,983050847457627	0,942857142857143	0,865853658536585	0,673684210526316	0,737864077669903	0,522522522522523	0,607142857142857	0,554838709677419	0,405882352941176	0,5
0,983050847457627	0,928571428571429	0,829268292682927	0,768421052631579	0,699029126213592	0,648648648648649	0,592857142857143	0,612903225806452	0,5	0,625
0,983050847457627	0,942857142857143	0,890243902439024	0,694736842105263	0,786407766990291	0,684684684684685	0,642857142857143	0,612903225806452	0,523529411764706	0,5
1	0,885714285714286	0,890243902439024	0,726315789473684	0,669902912621359	0,612612612612613	0,607142857142857	0,567741935483871	0,482352941176471	0,5
0,983050847457627	0,828571428571429	0,853658536585366	0,768421052631579	0,718446601941748	0,765765765765766	0,614285714285714	0,619354838709677	0,470588235294118	0,5
0,983050847457627	0,857142857142857	0,719512195121951	0,747368421052632	0,728155339805825	0,513513513513513	0,635714285714286	0,593548387096774	0,488235294117647	0,75
0,983050847457627	0,871428571428571	0,817073170731707	0,778947368421053	0,728155339805825	0,630630630630631	0,635714285714286	0,619354838709677	0,5	0,875
0,983050847457627	0,914285714285714	0,817073170731707	0,684210526315789	0,689320388349515	0,702702702702703	0,642857142857143	0,6	0,529411764705882	0,875
1	0,885714285714286	0,902439024390244	0,610526315789474	0,70873786407767	0,630630630630631	0,607142857142857	0,516129032258065	0,5	0,75
0,983050847457627	0,814285714285714	0,780487804878049	0,778947368421053	0,679611650485437	0,54954954954955	0,578571428571429	0,587096774193548	0,494117647058824	0,5
0,983050847457627	0,885714285714286	0,865853658536585	0,757894736842105	0,660194174757282	0,675675675675676	0,65	0,529032258064516	0,482352941176471	0,75
0,932203389830508	0,914285714285714	0,829268292682927	0,684210526315789	0,631067961165049	0,621621621621622	0,635714285714286	0,548387096774194	0,541176470588235	0,75
0,983050847457627	0,842857142857143	0,817073170731707	0,705263157894737	0,689320388349515	0,522522522522523	0,614285714285714	0,619354838709677	0,488235294117647	0,75
1	0,942857142857143	0,926829268292683	0,831578947368421	0,737864077669903	0,72972972972973	0,707142857142857	0,541935483870968	0,529411764705882	0,5
0,966101694915254	0,928571428571429	0,817073170731707	0,578947368421053	0,718446601941748	0,603603603603604	0,635714285714286	0,587096774193548	0,488235294117647	0,375
1	0,885714285714286	0,853658536585366	0,778947368421053	0,728155339805825	0,648648648648649	0,642857142857143	0,541935483870968	0,517647058823529	0,125
0,983050847457627	0,857142857142857	0,865853658536585	0,747368421052632	0,631067961165049	0,720720720720721	0,65	0,548387096774194	0,529411764705882	0,75
0,983050847457627	0,828571428571429	0,865853658536585	0,726315789473684	0,699029126213592	0,612612612612613	0,65	0,554838709677419	0,558823529411765	0,625
0,966101694915254	0,942857142857143	0,780487804878049	0,726315789473684	0,679611650485437	0,603603603603604	0,492857142857143	0,554838709677419	0,494117647058824	0,25
0,983050847457627	0,957142857142857	0,890243902439024	0,652631578947368	0,660194174757282	0,63963963963964	0,564285714285714	0,52258064516129	0,523529411764706	0,5
0,983050847457627	0,914285714285714	0,853658536585366	0,621052631578947	0,58252427184466	0,648648648648649	0,571428571428571	0,554838709677419	0,547058823529412	0,375
0,983050847457627	0,885714285714286	0,841463414634146	0,8	0,689320388349515	0,585585585585586	0,621428571428571	0,561290322580645	0,488235294117647	0,75
0,983050847457627	0,914285714285714	0,890243902439024	0,726315789473684	0,70873786407767	0,567567567567568	0,585714285714286	0,593548387096774	0,511764705882353	0,25
1	0,928571428571429	0,768292682926829	0,736842105263158	0,728155339805825	0,657657657657658	0,664285714285714	0,535483870967742	0,5	0,625
0,983050847457627	0,857142857142857	0,890243902439024	0,747368421052632	0,766990291262136	0,630630630630631	0,621428571428571	0,567741935483871	0,517647058823529	0,75
0,966101694915254	0,9	0,841463414634146	0,747368421052632	0,679611650485437	0,648648648648649	0,671428571428571	0,548387096774194	0,482352941176471	0,25
0,983050847457627	0,928571428571429	0,829268292682927	0,673684210526316	0,70873786407767	0,666666666666667	0,578571428571429	0,612903225806452	0,558823529411765	0,75
1	0,914285714285714	0,865853658536585	0,726315789473684	0,699029126213592	0,675675675675676	0,65	0,645161290322581	0,511764705882353	0,75
0,932203389830508	0,914285714285714	0,829268292682927	0,747368421052632	0,631067961165049	0,63963963963964	0,621428571428571	0,554838709677419	0,517647058823529	0,5
0,983050847457627	0,928571428571429	0,878048780487805	0,747368421052632	0,621359223300971	0,702702702702703	0,557142857142857	0,503225806451613	0,488235294117647	0,875
0,983050847457627	0,928571428571429	0,804878048780488	0,778947368421053	0,776699029126214	0,666666666666667	0,664285714285714	0,496774193548387	0,541176470588235	0,5
0,966101694915254	0,9	0,804878048780488	0,673684210526316	0,718446601941748	0,612612612612613	0,592857142857143	0,554838709677419	0,552941176470588	0,5
0,966101694915254	0,871428571428571	0,829268292682927	0,715789473684211	0,728155339805825	0,675675675675676	0,657142857142857	0,541935483870968	0,476470588235294	0,625
0,983050847457627	0,957142857142857	0,817073170731707	0,726315789473684	0,728155339805825	0,657657657657658	0,55	0,580645161290323	0,541176470588235	0,125
0,983050847457627	0,9	0,817073170731707	0,757894736842105	0,728155339805825	0,630630630630631	0,535714285714286	0,593548387096774	0,535294117647059	0,625
0,983050847457627	0,914285714285714	0,829268292682927	0,684210526315789	0,699029126213592	0,648648648648649	0,607142857142857	0,561290322580645	0,511764705882353	0,75
0,983050847457627	0,842857142857143	0,902439024390244	0,684210526315789	0,611650485436893	0,711711711711712	0,628571428571429	0,52258064516129	0,570588235294118	0,625
0,983050847457627	0,942857142857143	0,853658536585366	0,715789473684211	0,689320388349515	0,648648648648649	0,557142857142857	0,574193548387097	0,564705882352941	0,75
0,966101694915254	0,928571428571429	0,914634146341463	0,810526315789474	0,718446601941748	0,594594594594595	0,628571428571429	0,561290322580645	0,5	0,5
0,932203389830508	0,914285714285714	0,878048780487805	0,663157894736842	0,669902912621359	0,63963963963964	0,578571428571429	0,580645161290323	0,505882352941176	0,5
1	0,885714285714286	0,804878048780488	0,673684210526316	0,650485436893204	0,657657657657658	0,614285714285714	0,529032258064516	0,429411764705882	0,125
0,966101694915254	0,857142857142857	0,768292682926829	0,778947368421053	0,650485436893204	0,657657657657658	0,585714285714286	0,541935483870968	0,5	0,75
0,983050847457627	0,871428571428571	0,926829268292683	0,694736842105263	0,699029126213592	0,576576576576577	0,621428571428571	0,516129032258065	0,558823529411765	0,875
0,983050847457627	0,828571428571429	0,865853658536585	0,684210526315789	0,776699029126214	0,567567567567568	0,621428571428571	0,612903225806452	0,511764705882353	0,375
0,983050847457627	0,885714285714286	0,74390243902439	0,736842105263158	0,718446601941748	0,621621621621622	0,685714285714286	0,574193548387097	0,458823529411765	0,5
0,949152542372881	0,914285714285714	0,853658536585366	0,589473684210526	0,689320388349515	0,585585585585586	0,614285714285714	0,52258064516129	0,494117647058824	0,875
1	0,928571428571429	0,695121951219512	0,610526315789474	0,689320388349515	0,675675675675676	0,635714285714286	0,529032258064516	0,517647058823529	0,75
1	0,914285714285714	0,878048780487805	0,715789473684211	0,611650485436893	0,621621621621622	0,578571428571429	0,470967741935484	0,5	0,5
0,966101694915254	0,871428571428571	0,878048780487805	0,610526315789474	0,699029126213592	0,648648648648649	0,635714285714286	0,574193548387097	0,558823529411765	0,5
1	0,942857142857143	0,865853658536585	0,757894736842105	0,699029126213592	0,621621621621622	0,65	0,541935483870968	0,523529411764706	0,75
0,966101694915254	0,857142857142857	0,865853658536585	0,705263157894737	0,718446601941748	0,648648648648649	0,585714285714286	0,587096774193548	0,517647058823529	1
0,983050847457627	0,914285714285714	0,853658536585366	0,705263157894737	0,737864077669903	0,63963963963964	0,678571428571429	0,606451612903226	0,470588235294118	0,875
0,983050847457627	0,9	0,865853658536585	0,663157894736842	0,747572815533981	0,675675675675676	0,557142857142857	0,554838709677419	0,494117647058824	0,5
0,983050847457627	0,9	0,902439024390244	0,663157894736842	0,718446601941748	0,558558558558559	0,657142857142857	0,580645161290323	0,494117647058824	0,625
0,983050847457627	0,871428571428571	0,865853658536585	0,705263157894737	0,737864077669903	0,63963963963964	0,692857142857143	0,567741935483871	0,5	0,75
0,983050847457627	0,828571428571429	0,853658536585366	0,747368421052632	0,543689320388349	0,666666666666667	0,692857142857143	0,535483870967742	0,429411764705882	0,625
0,949152542372881	0,885714285714286	0,853658536585366	0,747368421052632	0,70873786407767	0,630630630630631	0,571428571428571	0,541935483870968	0,488235294117647	0,5
0,966101694915254	0,857142857142857	0,902439024390244	0,705263157894737	0,58252427184466	0,675675675675676	0,571428571428571	0,574193548387097	0,517647058823529	0,375
1	0,9	0,878048780487805	0,694736842105263	0,669902912621359	0,666666666666667	0,635714285714286	0,574193548387097	0,488235294117647	0,875
1	0,914285714285714	0,853658536585366	0,631578947368421	0,747572815533981	0,621621621621622	0,657142857142857	0,548387096774194	0,482352941176471	0,875
0,983050847457627	0,857142857142857	0,829268292682927	0,705263157894737	0,70873786407767	0,630630630630631	0,535714285714286	0,548387096774194	0,547058823529412	0,375
0,983050847457627	0,957142857142857	0,890243902439024	0,726315789473684	0,737864077669903	0,693693693693694	0,621428571428571	0,561290322580645	0,435294117647059	0,5
1	0,657142857142857	0,853658536585366	0,663157894736842	0,70873786407767	0,585585585585586	0,671428571428571	0,554838709677419	0,547058823529412	1
1	0,957142857142857	0,792682926829268	0,736842105263158	0,660194174757282	0,675675675675676	0,571428571428571	0,587096774193548	0,547058823529412	0,375
0,983050847457627	0,942857142857143	0,890243902439024	0,768421052631579	0,679611650485437	0,576576576576577	0,614285714285714	0,554838709677419	0,517647058823529	0,75
0,966101694915254	0,857142857142857	0,890243902439024	0,736842105263158	0,737864077669903	0,522522522522523	0,578571428571429	0,567741935483871	0,511764705882353	0,625
0,983050847457627	0,885714285714286	0,719512195121951	0,684210526315789	0,669902912621359	0,702702702702703	0,635714285714286	0,516129032258065	0,452941176470588	0,25
0,983050847457627	0,885714285714286	0,865853658536585	0,705263157894737	0,747572815533981	0,576576576576577	0,571428571428571	0,393548387096774	0,570588235294118	0,625
0,983050847457627	0,928571428571429	0,780487804878049	0,705263157894737	0,757281553398058	0,648648648648649	0,657142857142857	0,496774193548387	0,505882352941176	0,125
0,966101694915254	0,914285714285714	0,865853658536585	0,715789473684211	0,660194174757282	0,693693693693694	0,585714285714286	0,574193548387097	0,547058823529412	1
1	0,9	0,902439024390244	0,821052631578947	0,699029126213592	0,621621621621622	0,621428571428571	0,52258064516129	0,5	0,625
0,983050847457627	0,957142857142857	0,890243902439024	0,705263157894737	0,699029126213592	0,630630630630631	0,6	0,580645161290323	0,482352941176471	0,5
0,983050847457627	0,928571428571429	0,902439024390244	0,736842105263158	0,699029126213592	0,693693693693694	0,564285714285714	0,587096774193548	0,482352941176471	0,875
0,983050847457627	0,685714285714286	0,75609756097561	0,757894736842105	0,631067961165049	0,693693693693694	0,621428571428571	0,593548387096774	0,535294117647059	0,75
0,983050847457627	0,9	0,829268292682927	0,757894736842105	0,650485436893204	0,594594594594595	0,614285714285714	0,6	0,517647058823529	0,875
0,983050847457627	0,771428571428571	0,878048780487805	0,673684210526316	0,757281553398058	0,585585585585586	0,542857142857143	0,554838709677419	0,564705882352941	0,375
0,983050847457627	0,971428571428571	0,804878048780488	0,705263157894737	0,786407766990291	0,558558558558559	0,592857142857143	0,574193548387097	0,529411764705882	0,5
0,983050847457627	0,957142857142857	0,878048780487805	0,673684210526316	0,718446601941748	0,558558558558559	0,585714285714286	0,535483870967742	0,570588235294118	0,5
1	0,9	0,865853658536585	0,726315789473684	0,747572815533981	0,666666666666667	0,628571428571429	0,52258064516129	0,494117647058824	0,875
0,983050847457627	0,9	0,75609756097561	0,715789473684211	0,728155339805825	0,630630630630631	0,664285714285714	0,52258064516129	0,511764705882353	0,625
0,983050847457627	0,9	0,902439024390244	0,684210526315789	0,728155339805825	0,585585585585586	0,657142857142857	0,587096774193548	0,529411764705882	0,5
1	0,885714285714286	0,878048780487805	0,789473684210526	0,679611650485437	0,513513513513513	0,564285714285714	0,483870967741935	0,511764705882353	0,75
0,983050847457627	0,785714285714286	0,890243902439024	0,747368421052632	0,815533980582524	0,657657657657658	0,557142857142857	0,561290322580645	0,5	0,875
1	0,942857142857143	0,890243902439024	0,726315789473684	0,689320388349515	0,657657657657658	0,621428571428571	0,567741935483871	0,541176470588235	0,75
1	0,842857142857143	0,841463414634146	0,726315789473684	0,699029126213592	0,63963963963964	0,642857142857143	0,52258064516129	0,464705882352941	0,625
0,966101694915254	0,9	0,890243902439024	0,757894736842105	0,689320388349515	0,657657657657658	0,557142857142857	0,587096774193548	0,482352941176471	0,625
