# Supplementary material for: Non-destructive classification of unlabeled cells: Combining an automated benchtop magnetic resonance scanner and artificial intelligence
Source: PLoS Comput Biol. 2023 Feb 21;19(2):e1010842. doi: 10.1371/journal.pcbi.1010842 (PMC9983908; doi:10.1371/journal.pcbi.1010842)
Supplement: S4 Data — Data that was used to train the SVM. As the train-test data were assigned randomly for every training iteration, the individual data used for generating the subfigures b–e are not separately listed, as these cannot be manually recreated but depend on the train-test assignment by the algorithm. (ZIP) [file pcbi.1010842.s023.zip › Figure 4/SVM_Cell lines_Descriptive Statistics.csv]

	2 Celllines	3 Celllines	4 Celllines	5 Celllines	6 Celllines	7 Celllines	8 Celllines	9 Celllines	10 Celllines	MSCs
Number of values	300	300	300	300	300	300	300	300	300	300
Minimum	0,8136	0,5286	0,6098	0,4632	0,5437	0,4595	0,4857	0,3935	0,3647	0,000
25% Percentile	0,9831	0,8714	0,8171	0,6842	0,6723	0,6126	0,5929	0,5419	0,4882	0,5000
Median	0,9831	0,9000	0,8537	0,7263	0,7087	0,6486	0,6214	0,5613	0,5118	0,6250
75% Percentile	0,9831	0,9286	0,8780	0,7579	0,7379	0,6757	0,6500	0,5806	0,5294	0,7500
Maximum	1,000	0,9714	0,9268	0,8421	0,8155	0,7838	0,7143	0,6452	0,6000	1,000
Range	0,1864	0,4429	0,3171	0,3789	0,2718	0,3243	0,2286	0,2516	0,2353	1,000
Mean	0,9798	0,8930	0,8404	0,7216	0,7034	0,6425	0,6203	0,5584	0,5082	0,6267
Std. Deviation	0,02001	0,05217	0,05422	0,05762	0,04625	0,04950	0,04244	0,03670	0,03490	0,2075
Std. Error of Mean	0,001155	0,003012	0,003130	0,003327	0,002670	0,002858	0,002450	0,002119	0,002015	0,01198
Sum	293,9	267,9	252,1	216,5	211,0	192,7	186,1	167,5	152,5	188,0
