# Supplementary material for: Non-destructive classification of unlabeled cells: Combining an automated benchtop magnetic resonance scanner and artificial intelligence
Source: PLoS Comput Biol. 2023 Feb 21;19(2):e1010842. doi: 10.1371/journal.pcbi.1010842 (PMC9983908; doi:10.1371/journal.pcbi.1010842)
Supplement: S4 Data — Data that was used to train the SVM. As the train-test data were assigned randomly for every training iteration, the individual data used for generating the subfigures b–e are not separately listed, as these cannot be manually recreated but depend on the train-test assignment by the algorithm. (ZIP) [file pcbi.1010842.s023.zip › Figure 4/SVM_Cell lines_Multiple Comparison.csv]

Number of families	1
Number of comparisons per family	45
Alpha	0,05
Tukey's multiple comparisons test	Mean Diff,	95,00% CI of diff,	Below threshold?	Summary	Adjusted P Value
2 Celllines vs. 3 Celllines	0,08673	0,06647 to 0,1070	Yes	****	<0,0001	A-B
2 Celllines vs. 4 Celllines	0,1394	0,1192 to 0,1597	Yes	****	<0,0001	A-C
2 Celllines vs. 5 Celllines	0,2582	0,2379 to 0,2785	Yes	****	<0,0001	A-D
2 Celllines vs. 6 Celllines	0,2764	0,2561 to 0,2966	Yes	****	<0,0001	A-E
2 Celllines vs. 7 Celllines	0,3373	0,3170 to 0,3575	Yes	****	<0,0001	A-F
2 Celllines vs. 8 Celllines	0,3594	0,3392 to 0,3797	Yes	****	<0,0001	A-G
2 Celllines vs. 9 Celllines	0,4214	0,4011 to 0,4416	Yes	****	<0,0001	A-H
2 Celllines vs. 10 Celllines	0,4716	0,4513 to 0,4918	Yes	****	<0,0001	A-I
2 Celllines vs. MSCs	0,3531	0,3329 to 0,3734	Yes	****	<0,0001	A-J
3 Celllines vs. 4 Celllines	0,05268	0,03243 to 0,07294	Yes	****	<0,0001	B-C
3 Celllines vs. 5 Celllines	0,1715	0,1512 to 0,1917	Yes	****	<0,0001	B-D
3 Celllines vs. 6 Celllines	0,1896	0,1694 to 0,2099	Yes	****	<0,0001	B-E
3 Celllines vs. 7 Celllines	0,2506	0,2303 to 0,2708	Yes	****	<0,0001	B-F
3 Celllines vs. 8 Celllines	0,2727	0,2525 to 0,2930	Yes	****	<0,0001	B-G
3 Celllines vs. 9 Celllines	0,3346	0,3144 to 0,3549	Yes	****	<0,0001	B-H
3 Celllines vs. 10 Celllines	0,3849	0,3646 to 0,4051	Yes	****	<0,0001	B-I
3 Celllines vs. MSCs	0,2664	0,2461 to 0,2866	Yes	****	<0,0001	B-J
4 Celllines vs. 5 Celllines	0,1188	0,09853 to 0,1390	Yes	****	<0,0001	C-D
4 Celllines vs. 6 Celllines	0,1370	0,1167 to 0,1572	Yes	****	<0,0001	C-E
4 Celllines vs. 7 Celllines	0,1979	0,1776 to 0,2181	Yes	****	<0,0001	C-F
4 Celllines vs. 8 Celllines	0,2200	0,1998 to 0,2403	Yes	****	<0,0001	C-G
4 Celllines vs. 9 Celllines	0,2820	0,2617 to 0,3022	Yes	****	<0,0001	C-H
4 Celllines vs. 10 Celllines	0,3322	0,3119 to 0,3524	Yes	****	<0,0001	C-I
4 Celllines vs. MSCs	0,2137	0,1934 to 0,2340	Yes	****	<0,0001	C-J
5 Celllines vs. 6 Celllines	0,01818	-0,002075 to 0,03844	No	ns	0,1231	D-E
5 Celllines vs. 7 Celllines	0,07909	0,05883 to 0,09934	Yes	****	<0,0001	D-F
5 Celllines vs. 8 Celllines	0,1012	0,08099 to 0,1215	Yes	****	<0,0001	D-G
5 Celllines vs. 9 Celllines	0,1632	0,1429 to 0,1834	Yes	****	<0,0001	D-H
5 Celllines vs. 10 Celllines	0,2134	0,1931 to 0,2336	Yes	****	<0,0001	D-I
5 Celllines vs. MSCs	0,09491	0,07466 to 0,1152	Yes	****	<0,0001	D-J
6 Celllines vs. 7 Celllines	0,06091	0,04065 to 0,08116	Yes	****	<0,0001	E-F
6 Celllines vs. 8 Celllines	0,08306	0,06281 to 0,1033	Yes	****	<0,0001	E-G
6 Celllines vs. 9 Celllines	0,1450	0,1247 to 0,1652	Yes	****	<0,0001	E-H
6 Celllines vs. 10 Celllines	0,1952	0,1749 to 0,2155	Yes	****	<0,0001	E-I
6 Celllines vs. MSCs	0,07673	0,05648 to 0,09699	Yes	****	<0,0001	E-J
7 Celllines vs. 8 Celllines	0,02216	0,001904 to 0,04241	Yes	*	0,0193	F-G
7 Celllines vs. 9 Celllines	0,08408	0,06383 to 0,1043	Yes	****	<0,0001	F-H
7 Celllines vs. 10 Celllines	0,1343	0,1140 to 0,1546	Yes	****	<0,0001	F-I
7 Celllines vs. MSCs	0,01583	-0,004430 to 0,03608	No	ns	0,2831	F-J
8 Celllines vs. 9 Celllines	0,06192	0,04167 to 0,08218	Yes	****	<0,0001	G-H
8 Celllines vs. 10 Celllines	0,1121	0,09188 to 0,1324	Yes	****	<0,0001	G-I
8 Celllines vs. MSCs	-0,006333	-0,02659 to 0,01392	No	ns	0,9929	G-J
9 Celllines vs. 10 Celllines	0,05021	0,02996 to 0,07047	Yes	****	<0,0001	H-I
9 Celllines vs. MSCs	-0,06826	-0,08851 to -0,04800	Yes	****	<0,0001	H-J
10 Celllines vs. MSCs	-0,1185	-0,1387 to -0,09822	Yes	****	<0,0001	I-J
Test details	Mean 1	Mean 2	Mean Diff,	SE of diff,	n1	n2	q	DF
2 Celllines vs. 3 Celllines	0,9798	0,8930	0,08673	0,006398	300	300	19,17	2990
2 Celllines vs. 4 Celllines	0,9798	0,8404	0,1394	0,006398	300	300	30,82	2990
2 Celllines vs. 5 Celllines	0,9798	0,7216	0,2582	0,006398	300	300	57,07	2990
2 Celllines vs. 6 Celllines	0,9798	0,7034	0,2764	0,006398	300	300	61,09	2990
2 Celllines vs. 7 Celllines	0,9798	0,6425	0,3373	0,006398	300	300	74,56	2990
2 Celllines vs. 8 Celllines	0,9798	0,6203	0,3594	0,006398	300	300	79,46	2990
2 Celllines vs. 9 Celllines	0,9798	0,5584	0,4214	0,006398	300	300	93,14	2990
2 Celllines vs. 10 Celllines	0,9798	0,5082	0,4716	0,006398	300	300	104,2	2990
2 Celllines vs. MSCs	0,9798	0,6267	0,3531	0,006398	300	300	78,06	2990
3 Celllines vs. 4 Celllines	0,8930	0,8404	0,05268	0,006398	300	300	11,65	2990
3 Celllines vs. 5 Celllines	0,8930	0,7216	0,1715	0,006398	300	300	37,90	2990
3 Celllines vs. 6 Celllines	0,8930	0,7034	0,1896	0,006398	300	300	41,92	2990
3 Celllines vs. 7 Celllines	0,8930	0,6425	0,2506	0,006398	300	300	55,39	2990
3 Celllines vs. 8 Celllines	0,8930	0,6203	0,2727	0,006398	300	300	60,28	2990
3 Celllines vs. 9 Celllines	0,8930	0,5584	0,3346	0,006398	300	300	73,97	2990
3 Celllines vs. 10 Celllines	0,8930	0,5082	0,3849	0,006398	300	300	85,07	2990
3 Celllines vs. MSCs	0,8930	0,6267	0,2664	0,006398	300	300	58,88	2990
4 Celllines vs. 5 Celllines	0,8404	0,7216	0,1188	0,006398	300	300	26,26	2990
4 Celllines vs. 6 Celllines	0,8404	0,7034	0,1370	0,006398	300	300	30,28	2990
4 Celllines vs. 7 Celllines	0,8404	0,6425	0,1979	0,006398	300	300	43,74	2990
4 Celllines vs. 8 Celllines	0,8404	0,6203	0,2200	0,006398	300	300	48,64	2990
4 Celllines vs. 9 Celllines	0,8404	0,5584	0,2820	0,006398	300	300	62,33	2990
4 Celllines vs. 10 Celllines	0,8404	0,5082	0,3322	0,006398	300	300	73,43	2990
4 Celllines vs. MSCs	0,8404	0,6267	0,2137	0,006398	300	300	47,24	2990
5 Celllines vs. 6 Celllines	0,7216	0,7034	0,01818	0,006398	300	300	4,019	2990
5 Celllines vs. 7 Celllines	0,7216	0,6425	0,07909	0,006398	300	300	17,48	2990
5 Celllines vs. 8 Celllines	0,7216	0,6203	0,1012	0,006398	300	300	22,38	2990
5 Celllines vs. 9 Celllines	0,7216	0,5584	0,1632	0,006398	300	300	36,07	2990
5 Celllines vs. 10 Celllines	0,7216	0,5082	0,2134	0,006398	300	300	47,17	2990
5 Celllines vs. MSCs	0,7216	0,6267	0,09491	0,006398	300	300	20,98	2990
6 Celllines vs. 7 Celllines	0,7034	0,6425	0,06091	0,006398	300	300	13,46	2990
6 Celllines vs. 8 Celllines	0,7034	0,6203	0,08306	0,006398	300	300	18,36	2990
6 Celllines vs. 9 Celllines	0,7034	0,5584	0,1450	0,006398	300	300	32,05	2990
6 Celllines vs. 10 Celllines	0,7034	0,5082	0,1952	0,006398	300	300	43,15	2990
6 Celllines vs. MSCs	0,7034	0,6267	0,07673	0,006398	300	300	16,96	2990
7 Celllines vs. 8 Celllines	0,6425	0,6203	0,02216	0,006398	300	300	4,898	2990
7 Celllines vs. 9 Celllines	0,6425	0,5584	0,08408	0,006398	300	300	18,59	2990
7 Celllines vs. 10 Celllines	0,6425	0,5082	0,1343	0,006398	300	300	29,69	2990
7 Celllines vs. MSCs	0,6425	0,6267	0,01583	0,006398	300	300	3,498	2990
8 Celllines vs. 9 Celllines	0,6203	0,5584	0,06192	0,006398	300	300	13,69	2990
8 Celllines vs. 10 Celllines	0,6203	0,5082	0,1121	0,006398	300	300	24,79	2990
8 Celllines vs. MSCs	0,6203	0,6267	-0,006333	0,006398	300	300	1,400	2990
9 Celllines vs. 10 Celllines	0,5584	0,5082	0,05021	0,006398	300	300	11,10	2990
9 Celllines vs. MSCs	0,5584	0,6267	-0,06826	0,006398	300	300	15,09	2990
10 Celllines vs. MSCs	0,5082	0,6267	-0,1185	0,006398	300	300	26,19	2990
