# Supplementary material for: Non-destructive classification of unlabeled cells: Combining an automated benchtop magnetic resonance scanner and artificial intelligence
Source: PLoS Comput Biol. 2023 Feb 21;19(2):e1010842. doi: 10.1371/journal.pcbi.1010842 (PMC9983908; doi:10.1371/journal.pcbi.1010842)
Supplement: S5 Data — The data is saved as *csv file with the first column representing the cell tag, the second column representing the T1 and the third column the T2 coordinate. (ZIP) [file pcbi.1010842.s024.zip]

Archive with 16 entries (15 files):
- S5 Data/T1-T2_Coordinates/
- S5 Data/T1-T2_Coordinates/Cellline_40Aug_10Stretch_10Shift.csv
- S5 Data/T1-T2_Coordinates/Cellline_40Aug_10Stretch_5Shift.csv
- S5 Data/T1-T2_Coordinates/Cellline_40Aug_1Stretch_1Shift.csv
- S5 Data/T1-T2_Coordinates/Cellline_40Aug_1Stretch_5Shift.csv
- S5 Data/T1-T2_Coordinates/Cellline_40Aug_5Stretch_10Shift.csv
- S5 Data/T1-T2_Coordinates/Cellline_40Aug_5Stretch_1Shift.csv
- S5 Data/T1-T2_Coordinates/Cellline_40Aug_5Stretch_5Shift.csv
- S5 Data/T1-T2_Coordinates/desktop.ini
- S5 Data/T1-T2_Coordinates/MSC_40Aug_10Stretch_10Shift.csv
- S5 Data/T1-T2_Coordinates/MSC_40Aug_10Stretch_5Shift.csv
- S5 Data/T1-T2_Coordinates/MSC_40Aug_1Stretch_1Shift.csv
- S5 Data/T1-T2_Coordinates/MSC_40Aug_1Stretch_5Shift.csv
- S5 Data/T1-T2_Coordinates/MSC_40Aug_5Stretch_10Shift.csv
- S5 Data/T1-T2_Coordinates/MSC_40Aug_5Stretch_1Shift.csv
- S5 Data/T1-T2_Coordinates/MSC_40Aug_5Stretch_5Shift.csv
