# Supplementary material for: Non-destructive classification of unlabeled cells: Combining an automated benchtop magnetic resonance scanner and artificial intelligence
Source: PLoS Comput Biol. 2023 Feb 21;19(2):e1010842. doi: 10.1371/journal.pcbi.1010842 (PMC9983908; doi:10.1371/journal.pcbi.1010842)
Supplement: S5 Data — The data is saved as *csv file with the first column representing the cell tag, the second column representing the T1 and the third column the T2 coordinate. (ZIP) [file pcbi.1010842.s024.zip › S5 Data/T1-T2_Coordinates/Cellline_40Aug_1Stretch_1Shift.csv]

CHO	0.899328685095262	0.112574555040873
CHO	0.899328685095262	0.112574555040873
CHO	0.899328685095262	0.112574555040873
CHO	0.899328685095262	0.112574555040873
CHO	0.899328685095262	0.112574555040873
CHO	0.899328685095262	0.112574555040873
CHO	0.899328685095262	0.112574555040873
CHO	0.899328685095262	0.112574555040873
CHO	0.899328685095262	0.112574555040873
CHO	0.899328685095262	0.112574555040873
CHO	0.899328685095262	0.112574555040873
CHO	0.899328685095262	0.112574555040873
CHO	0.899328685095262	0.112574555040873
CHO	0.899328685095262	0.112574555040873
CHO	0.899328685095262	0.112574555040873
CHO	0.899328685095262	0.112574555040873
CHO	0.899328685095262	0.112574555040873
CHO	0.899581523762573	0.112586540424133
CHO	0.899555298985586	0.112585746235089
CHO	0.899514259107161	0.112582865764052
CHO	0.899514259107161	0.112582865764052
CHO	0.899605312168515	0.112588500809464
CHO	0.899328685095262	0.112574555040873
CHO	0.899605312168515	0.112588500809464
CHO	0.899660007888907	0.112590110202617
CHO	0.89969235639234	0.112587272501531
CHO	0.899825575474598	0.112590625335842
CHO	0.899825575474598	0.112590625335842
CHO	0.899566870804773	0.112581263495203
CHO	0.899648461431045	0.112581396509526
CHO	0.899648461431045	0.112581396509526
CHO	0.89985753231178	0.112586530625546
CHO	0.900180346144033	0.112594792106795
CHO	0.899328685095262	0.112574555040873
CHO	0.900247777230619	0.112595430989352
CHO	0.899328685095262	0.112574555040873
CHO	0.899328685095262	0.112574555040873
CHO	0.899328685095262	0.112574555040873
CHO	0.899328685095262	0.112574555040873
CHO	0.899328685095262	0.112574555040873
CHO	0.897129292866797	0.112197681929856
CHO	0.899349363353985	0.119899797338732
CHO	0.899349363353985	0.119899797338732
CHO	0.899349363353985	0.119899797338732
CHO	0.899349363353985	0.119899797338732
CHO	0.899349363353985	0.119899797338732
CHO	0.899349363353985	0.119899797338732
CHO	0.899356652069656	0.119906686777294
CHO	0.899345414950371	0.119875956252614
CHO	0.899592916152356	0.119885558008496
CHO	0.899315273614745	0.11989165379279
CHO	0.899237111967927	0.119921569057182
CHO	0.899349363353985	0.119899797338732
CHO	0.899323322921943	0.119921430165658
CHO	0.899208194964994	0.119881474452839
CHO	0.898885570458725	0.119877968873112
CHO	0.898789834242254	0.119855027001391
CHO	0.898696458373854	0.119862586403181
CHO	0.898581249400451	0.119792701981153
CHO	0.898442404037595	0.119804168026663
CHO	0.898133165551569	0.119748277592751
CHO	0.898138701724115	0.11970128293139
CHO	0.898138701724115	0.11970128293139
CHO	0.899349363353985	0.119899797338732
CHO	0.898138701724115	0.11970128293139
CHO	0.898138701724115	0.11970128293139
CHO	0.897785071301767	0.119706293925917
CHO	0.897591677650038	0.119722272526049
CHO	0.898036629045712	0.119721440920985
CHO	0.898036629045712	0.119721440920985
CHO	0.897941783224722	0.119734649943465
CHO	0.897918563393874	0.119707161351313
CHO	0.897883160605236	0.119706558568078
CHO	0.89769655723061	0.119702384143319
CHO	0.899349363353985	0.119899797338732
CHO	0.897783017750818	0.119700183713571
CHO	0.899349363353985	0.119899797338732
CHO	0.899349363353985	0.119899797338732
CHO	0.899349363353985	0.119899797338732
CHO	0.899349363353985	0.119899797338732
CHO	0.899349363353985	0.119899797338732
CHO	0.900330723541328	0.120265738585568
CHO	0.880867263619601	0.115801900095645
CHO	0.880867263619601	0.115801900095645
CHO	0.880867263619601	0.115801900095645
CHO	0.880867263619601	0.115801900095645
CHO	0.880867263619601	0.115801900095645
CHO	0.880867263619601	0.115801900095645
CHO	0.880867263619601	0.115801900095645
CHO	0.88086380274605	0.115821313812942
CHO	0.880741331036399	0.115834473453099
CHO	0.880735515751633	0.115844653516157
CHO	0.880750621568935	0.11584237531285
CHO	0.880867263619601	0.115801900095645
CHO	0.880743728476916	0.115842802444424
CHO	0.880768683142891	0.115825657358853
CHO	0.880768683142891	0.115825657358853
CHO	0.880768130691178	0.115810909770788
CHO	0.880768130691178	0.115810909770788
CHO	0.880768130691178	0.115810909770788
CHO	0.880742959392539	0.115820865922742
CHO	0.880754384829009	0.115814676551872
CHO	0.880771499200906	0.115798395641498
CHO	0.880771499200906	0.115798395641498
CHO	0.880867263619601	0.115801900095645
CHO	0.88077110812639	0.115794155060353
CHO	0.880786995656636	0.115768884486763
CHO	0.88077794545735	0.115773414011528
CHO	0.880768096716298	0.115784341061957
CHO	0.880777187501268	0.115774858618982
CHO	0.88078457535281	0.115749781365453
CHO	0.880770879535954	0.115765799593293
CHO	0.880759071377231	0.115769955554573
CHO	0.880759030494438	0.115774555055695
CHO	0.880750273066788	0.115781311078811
CHO	0.880867263619601	0.115801900095645
CHO	0.8807344064126	0.11579048926973
CHO	0.880867263619601	0.115801900095645
CHO	0.880867263619601	0.115801900095645
CHO	0.880867263619601	0.115801900095645
CHO	0.880867263619601	0.115801900095645
CHO	0.880867263619601	0.115801900095645
CHO	0.880148744703614	0.116064223255493
CHO	0.975924820931757	0.109776004829933
CHO	0.975924820931757	0.109776004829933
CHO	0.975924820931757	0.109776004829933
CHO	0.975924820931757	0.109776004829933
CHO	0.975924820931757	0.109776004829933
CHO	0.975924820931757	0.109776004829933
CHO	0.975924820931757	0.109776004829933
CHO	0.975924820931757	0.109776004829933
CHO	0.975924820931757	0.109776004829933
CHO	0.975924820931757	0.109776004829933
CHO	0.975924820931757	0.109776004829933
CHO	0.975924820931757	0.109776004829933
CHO	0.975924820931757	0.109776004829933
CHO	0.975924820931757	0.109776004829933
CHO	0.975924820931757	0.109776004829933
CHO	0.975944043215066	0.109729837221078
CHO	0.975944043215066	0.109729837221078
CHO	0.975944043215066	0.109729837221078
CHO	0.975867610826717	0.10971458898447
CHO	0.975829097848054	0.109709253334327
CHO	0.975689409268842	0.109698090900078
CHO	0.975736052195135	0.109706558612697
CHO	0.975924820931757	0.109776004829933
CHO	0.975732748881885	0.109704448807796
CHO	0.975702171954479	0.109703675070165
CHO	0.975725874037643	0.109707149643285
CHO	0.975777766621212	0.109715970154558
CHO	0.97573297077752	0.10970809728556
CHO	0.97573297077752	0.10970809728556
CHO	0.97573297077752	0.10970809728556
CHO	0.97573297077752	0.10970809728556
CHO	0.97573297077752	0.10970809728556
CHO	0.97573297077752	0.10970809728556
CHO	0.975924820931757	0.109776004829933
CHO	0.97573297077752	0.10970809728556
CHO	0.975924820931757	0.109776004829933
CHO	0.975924820931757	0.109776004829933
CHO	0.975924820931757	0.109776004829933
CHO	0.975924820931757	0.109776004829933
CHO	0.975924820931757	0.109776004829933
CHO	0.976359264580775	0.110136274916694
CHO	0.918217107135215	0.114742767254881
CHO	0.918217107135215	0.114742767254881
CHO	0.918217107135215	0.114742767254881
CHO	0.918217107135215	0.114742767254881
CHO	0.918217107135215	0.114742767254881
CHO	0.918217107135215	0.114742767254881
CHO	0.918217107135215	0.114742767254881
CHO	0.918217107135215	0.114742767254881
CHO	0.918217107135215	0.114742767254881
CHO	0.918217107135215	0.114742767254881
CHO	0.918217107135215	0.114742767254881
CHO	0.918217107135215	0.114742767254881
CHO	0.918217107135215	0.114742767254881
CHO	0.918217107135215	0.114742767254881
CHO	0.918217107135215	0.114742767254881
CHO	0.918217107135215	0.114742767254881
CHO	0.918217107135215	0.114742767254881
CHO	0.918217107135215	0.114742767254881
CHO	0.918217107135215	0.114742767254881
CHO	0.918217107135215	0.114742767254881
CHO	0.918217107135215	0.114742767254881
CHO	0.918217107135215	0.114742767254881
CHO	0.918217107135215	0.114742767254881
CHO	0.918217107135215	0.114742767254881
CHO	0.918217107135215	0.114742767254881
CHO	0.918217107135215	0.114742767254881
CHO	0.918217107135215	0.114742767254881
CHO	0.918217107135215	0.114742767254881
CHO	0.918217107135215	0.114742767254881
CHO	0.918217107135215	0.114742767254881
CHO	0.918217107135215	0.114742767254881
CHO	0.918217107135215	0.114742767254881
CHO	0.918217107135215	0.114742767254881
CHO	0.918217107135215	0.114742767254881
CHO	0.918217107135215	0.114742767254881
CHO	0.918217107135215	0.114742767254881
CHO	0.918217107135215	0.114742767254881
CHO	0.918217107135215	0.114742767254881
CHO	0.918217107135215	0.114742767254881
CHO	0.918217107135215	0.114742767254881
CHO	0.916884061248299	0.114674357283306
CHO	0.945454606090894	0.117060665118867
CHO	0.945454606090894	0.117060665118867
CHO	0.945454606090894	0.117060665118867
CHO	0.945454606090894	0.117060665118867
CHO	0.945454606090894	0.117060665118867
CHO	0.945454606090894	0.117060665118867
CHO	0.945454606090894	0.117060665118867
CHO	0.945454606090894	0.117060665118867
CHO	0.945454606090894	0.117060665118867
CHO	0.945454606090894	0.117060665118867
CHO	0.945454606090894	0.117060665118867
CHO	0.945454606090894	0.117060665118867
CHO	0.945454606090894	0.117060665118867
CHO	0.945454606090894	0.117060665118867
CHO	0.945454606090894	0.117060665118867
CHO	0.945454606090894	0.117060665118867
CHO	0.945454606090894	0.117060665118867
CHO	0.945454606090894	0.117060665118867
CHO	0.945454606090894	0.117060665118867
CHO	0.945454606090894	0.117060665118867
CHO	0.945454606090894	0.117060665118867
CHO	0.945454606090894	0.117060665118867
CHO	0.945454606090894	0.117060665118867
CHO	0.945454606090894	0.117060665118867
CHO	0.945454606090894	0.117060665118867
CHO	0.945454606090894	0.117060665118867
CHO	0.945454606090894	0.117060665118867
CHO	0.945454606090894	0.117060665118867
CHO	0.945454606090894	0.117060665118867
CHO	0.945454606090894	0.117060665118867
CHO	0.945454606090894	0.117060665118867
CHO	0.945454606090894	0.117060665118867
CHO	0.945454606090894	0.117060665118867
CHO	0.945454606090894	0.117060665118867
CHO	0.945454606090894	0.117060665118867
CHO	0.945454606090894	0.117060665118867
CHO	0.945454606090894	0.117060665118867
CHO	0.945454606090894	0.117060665118867
CHO	0.945454606090894	0.117060665118867
CHO	0.945454606090894	0.117060665118867
CHO	0.942241719584575	0.116521654538507
CHO	0.872306791646009	0.110677084198153
CHO	0.872306791646009	0.110677084198153
CHO	0.872306791646009	0.110677084198153
CHO	0.872306791646009	0.110677084198153
CHO	0.872306791646009	0.110677084198153
CHO	0.872306791646009	0.110677084198153
CHO	0.872306791646009	0.110677084198153
CHO	0.872306791646009	0.110677084198153
CHO	0.872306791646009	0.110677084198153
CHO	0.872306791646009	0.110677084198153
CHO	0.872306791646009	0.110677084198153
CHO	0.872306791646009	0.110677084198153
CHO	0.872306791646009	0.110677084198153
CHO	0.872306791646009	0.110677084198153
CHO	0.872306791646009	0.110677084198153
CHO	0.872306791646009	0.110677084198153
CHO	0.872306791646009	0.110677084198153
CHO	0.872306791646009	0.110677084198153
CHO	0.872306791646009	0.110677084198153
CHO	0.872306791646009	0.110677084198153
CHO	0.872306791646009	0.110677084198153
CHO	0.872306791646009	0.110677084198153
CHO	0.872306791646009	0.110677084198153
CHO	0.872306791646009	0.110677084198153
CHO	0.872306791646009	0.110677084198153
CHO	0.872306791646009	0.110677084198153
CHO	0.872306791646009	0.110677084198153
CHO	0.872306791646009	0.110677084198153
CHO	0.872306791646009	0.110677084198153
CHO	0.872306791646009	0.110677084198153
CHO	0.872306791646009	0.110677084198153
CHO	0.872306791646009	0.110677084198153
CHO	0.872306791646009	0.110677084198153
CHO	0.872306791646009	0.110677084198153
CHO	0.872306791646009	0.110677084198153
CHO	0.872306791646009	0.110677084198153
CHO	0.872306791646009	0.110677084198153
CHO	0.872306791646009	0.110677084198153
CHO	0.872306791646009	0.110677084198153
CHO	0.872306791646009	0.110677084198153
CHO	0.870430615281886	0.110919542622136
CHO	0.831709490482408	0.105933958161692
CHO	0.831709490482408	0.105933958161692
CHO	0.831709490482408	0.105933958161692
CHO	0.831709490482408	0.105933958161692
CHO	0.831709490482408	0.105933958161692
CHO	0.831709490482408	0.105933958161692
CHO	0.831709490482408	0.105933958161692
CHO	0.831709490482408	0.105933958161692
CHO	0.831709490482408	0.105933958161692
CHO	0.831709490482408	0.105933958161692
CHO	0.831709490482408	0.105933958161692
CHO	0.831709490482408	0.105933958161692
CHO	0.831709490482408	0.105933958161692
CHO	0.831709490482408	0.105933958161692
CHO	0.831709490482408	0.105933958161692
CHO	0.831709490482408	0.105933958161692
CHO	0.831709490482408	0.105933958161692
CHO	0.831709490482408	0.105933958161692
CHO	0.831709490482408	0.105933958161692
CHO	0.831709490482408	0.105933958161692
CHO	0.831709490482408	0.105933958161692
CHO	0.831709490482408	0.105933958161692
CHO	0.831709490482408	0.105933958161692
CHO	0.831709490482408	0.105933958161692
CHO	0.831709490482408	0.105933958161692
CHO	0.831709490482408	0.105933958161692
CHO	0.831709490482408	0.105933958161692
CHO	0.831709490482408	0.105933958161692
CHO	0.831709490482408	0.105933958161692
CHO	0.831709490482408	0.105933958161692
CHO	0.831709490482408	0.105933958161692
CHO	0.831709490482408	0.105933958161692
CHO	0.831709490482408	0.105933958161692
CHO	0.831709490482408	0.105933958161692
CHO	0.831709490482408	0.105933958161692
CHO	0.831709490482408	0.105933958161692
CHO	0.831709490482408	0.105933958161692
CHO	0.831709490482408	0.105933958161692
CHO	0.831709490482408	0.105933958161692
CHO	0.831709490482408	0.105933958161692
CHO	0.831339026633388	0.10622745312041
CHO	0.991675779821284	0.132766019143238
CHO	0.991675779821284	0.132766019143238
CHO	0.991675779821284	0.132766019143238
CHO	0.991675779821284	0.132766019143238
CHO	0.991675779821284	0.132766019143238
CHO	0.991675779821284	0.132766019143238
CHO	0.991836431148943	0.132771612053618
CHO	0.99181971709841	0.132779874001514
CHO	0.992005222757974	0.132784256332097
CHO	0.99206327619875	0.132783152183776
CHO	0.992180703937232	0.132772503034195
CHO	0.991675779821284	0.132766019143238
CHO	0.992061455098168	0.132769916597793
CHO	0.992211405182649	0.132773112893302
CHO	0.991887734033634	0.132764591620834
CHO	0.991905828628112	0.132765153459515
CHO	0.99176613005051	0.132764629371071
CHO	0.99176613005051	0.132764629371071
CHO	0.991314108136885	0.132766525853089
CHO	0.991427336767145	0.132770181985896
CHO	0.99169517369311	0.132773102000413
CHO	0.991831271644562	0.132769343335261
CHO	0.991675779821284	0.132766019143238
CHO	0.991780533455261	0.132764725690605
CHO	0.991872923052067	0.132769734841677
CHO	0.991527511043301	0.132774517115533
CHO	0.991540103378297	0.132775838678316
CHO	0.99121509787685	0.13278503631516
CHO	0.991192957004508	0.132788106013722
CHO	0.991109003886754	0.132788968651122
CHO	0.990757650504199	0.132792306439075
CHO	0.990407754274332	0.132793137137561
CHO	0.990407754274332	0.132793137137561
CHO	0.991675779821284	0.132766019143238
CHO	0.990407754274332	0.132793137137561
CHO	0.991675779821284	0.132766019143238
CHO	0.991675779821284	0.132766019143238
CHO	0.991675779821284	0.132766019143238
CHO	0.991675779821284	0.132766019143238
CHO	0.991675779821284	0.132766019143238
CHO	0.988963990665944	0.132490645826469
CHO	0.911013742008368	0.119908781473424
CHO	0.911013742008368	0.119908781473424
CHO	0.911013742008368	0.119908781473424
CHO	0.911013742008368	0.119908781473424
CHO	0.911013742008368	0.119908781473424
CHO	0.911013742008368	0.119908781473424
CHO	0.911013742008368	0.119908781473424
CHO	0.911013742008368	0.119908781473424
CHO	0.911013742008368	0.119908781473424
CHO	0.911013742008368	0.119908781473424
CHO	0.911013742008368	0.119908781473424
CHO	0.911013742008368	0.119908781473424
CHO	0.911013742008368	0.119908781473424
CHO	0.911013742008368	0.119908781473424
CHO	0.911013742008368	0.119908781473424
CHO	0.911013742008368	0.119908781473424
CHO	0.911013742008368	0.119908781473424
CHO	0.911013742008368	0.119908781473424
CHO	0.911013742008368	0.119908781473424
CHO	0.911013742008368	0.119908781473424
CHO	0.911013742008368	0.119908781473424
CHO	0.911013742008368	0.119908781473424
CHO	0.911013742008368	0.119908781473424
CHO	0.911013742008368	0.119908781473424
CHO	0.911013742008368	0.119908781473424
CHO	0.911013742008368	0.119908781473424
CHO	0.911013742008368	0.119908781473424
CHO	0.911013742008368	0.119908781473424
CHO	0.911013742008368	0.119908781473424
CHO	0.911013742008368	0.119908781473424
CHO	0.911013742008368	0.119908781473424
CHO	0.911013742008368	0.119908781473424
CHO	0.911013742008368	0.119908781473424
CHO	0.911013742008368	0.119908781473424
CHO	0.911013742008368	0.119908781473424
CHO	0.911013742008368	0.119908781473424
CHO	0.911013742008368	0.119908781473424
CHO	0.911013742008368	0.119908781473424
CHO	0.911013742008368	0.119908781473424
CHO	0.911013742008368	0.119908781473424
CHO	0.912546912926173	0.120380848142375
CHO	0.427634618873831	0.00229260354741322
CHO	0.427634618873831	0.00229260354741322
CHO	0.427634618873831	0.00229260354741322
CHO	0.427634618873831	0.00229260354741322
CHO	0.427634618873831	0.00229260354741322
CHO	0.427634618873831	0.00229260354741322
CHO	0.427634618873831	0.00229260354741322
CHO	0.427634618873831	0.00229260354741322
CHO	0.427634618873831	0.00229260354741322
CHO	0.427634618873831	0.00229260354741322
CHO	0.427634618873831	0.00229260354741322
CHO	0.427634618873831	0.00229260354741322
CHO	0.427634618873831	0.00229260354741322
CHO	0.427634618873831	0.00229260354741322
CHO	0.427634618873831	0.00229260354741322
CHO	0.427634618873831	0.00229260354741322
CHO	0.427634618873831	0.00229260354741322
CHO	0.427634618873831	0.00229260354741322
CHO	0.427634618873831	0.00229260354741322
CHO	0.427634618873831	0.00229260354741322
CHO	0.427634618873831	0.00229260354741322
CHO	0.427634618873831	0.00229260354741322
CHO	0.427634618873831	0.00229260354741322
CHO	0.427634618873831	0.00229260354741322
CHO	0.427634618873831	0.00229260354741322
CHO	0.427634618873831	0.00229260354741322
CHO	0.427634618873831	0.00229260354741322
CHO	0.427634618873831	0.00229260354741322
CHO	0.427634618873831	0.00229260354741322
CHO	0.427634618873831	0.00229260354741322
CHO	0.427634618873831	0.00229260354741322
CHO	0.427634618873831	0.00229260354741322
CHO	0.427634618873831	0.00229260354741322
CHO	0.427634618873831	0.00229260354741322
CHO	0.427634618873831	0.00229260354741322
CHO	0.427634618873831	0.00229260354741322
CHO	0.427634618873831	0.00229260354741322
CHO	0.427634618873831	0.00229260354741322
CHO	0.427634618873831	0.00229260354741322
CHO	0.427634618873831	0.00229260354741322
CHO	3.34528750903593	2.40394796461652
CHO	1.00951779644124	0.117818213041762
CHO	1.00951779644124	0.117818213041762
CHO	1.00951779644124	0.117818213041762
CHO	1.00951779644124	0.117818213041762
CHO	1.00951779644124	0.117818213041762
CHO	1.00951779644124	0.117818213041762
CHO	1.00951779644124	0.117818213041762
CHO	1.00951779644124	0.117818213041762
CHO	1.00951779644124	0.117818213041762
CHO	1.00951779644124	0.117818213041762
CHO	1.00951779644124	0.117818213041762
CHO	1.00951779644124	0.117818213041762
CHO	1.00988979580155	0.117802727590883
CHO	1.00988979580155	0.117802727590883
CHO	1.00986129512518	0.117806073739973
CHO	1.00971954861701	0.117771096364379
CHO	1.00971954861701	0.117771096364379
CHO	1.00960927791693	0.117781953748508
CHO	1.00967994084415	0.117754582228371
CHO	1.00967994084415	0.117754582228371
CHO	1.00967994084415	0.117754582228371
CHO	1.00967994084415	0.117754582228371
CHO	1.00951779644124	0.117818213041762
CHO	1.00967994084415	0.117754582228371
CHO	1.00967994084415	0.117754582228371
CHO	1.00961821251651	0.117779787986144
CHO	1.00955390102076	0.117768901479784
CHO	1.00955390102076	0.117768901479784
CHO	1.00924738953591	0.117749093987985
CHO	1.00924738953591	0.117749093987985
CHO	1.00924738953591	0.117749093987985
CHO	1.00924738953591	0.117749093987985
CHO	1.00901592958196	0.117774615805196
CHO	1.00951779644124	0.117818213041762
CHO	1.00912689018658	0.117767497992063
CHO	1.00951779644124	0.117818213041762
CHO	1.00951779644124	0.117818213041762
CHO	1.00951779644124	0.117818213041762
CHO	1.00951779644124	0.117818213041762
CHO	1.00951779644124	0.117818213041762
CHO	1.0130318143405	0.118465684992261
CHO	1.04253470772428	0.116623976132523
CHO	1.04253470772428	0.116623976132523
CHO	1.04253470772428	0.116623976132523
CHO	1.04253470772428	0.116623976132523
CHO	1.04253470772428	0.116623976132523
CHO	1.04253470772428	0.116623976132523
CHO	1.04253470772428	0.116623976132523
CHO	1.04253470772428	0.116623976132523
CHO	1.04253470772428	0.116623976132523
CHO	1.04253470772428	0.116623976132523
CHO	1.04253470772428	0.116623976132523
CHO	1.04253470772428	0.116623976132523
CHO	1.04253470772428	0.116623976132523
CHO	1.04253470772428	0.116623976132523
CHO	1.04253470772428	0.116623976132523
CHO	1.04253470772428	0.116623976132523
CHO	1.04253470772428	0.116623976132523
CHO	1.04253470772428	0.116623976132523
CHO	1.04253470772428	0.116623976132523
CHO	1.04253470772428	0.116623976132523
CHO	1.04253470772428	0.116623976132523
CHO	1.04253470772428	0.116623976132523
CHO	1.04253470772428	0.116623976132523
CHO	1.04253470772428	0.116623976132523
CHO	1.04253470772428	0.116623976132523
CHO	1.04253470772428	0.116623976132523
CHO	1.04253470772428	0.116623976132523
CHO	1.04253470772428	0.116623976132523
CHO	1.04253470772428	0.116623976132523
CHO	1.04253470772428	0.116623976132523
CHO	1.04253470772428	0.116623976132523
CHO	1.04253470772428	0.116623976132523
CHO	1.04253470772428	0.116623976132523
CHO	1.04253470772428	0.116623976132523
CHO	1.04253470772428	0.116623976132523
CHO	1.04253470772428	0.116623976132523
CHO	1.04253470772428	0.116623976132523
CHO	1.04253470772428	0.116623976132523
CHO	1.04253470772428	0.116623976132523
CHO	1.04253470772428	0.116623976132523
CHO	1.0407736030544	0.116394444469575
CHO	1.02603903122192	0.117097920429319
CHO	1.02548721449943	0.116970820779446
CHO	1.025719094979	0.116970839506049
CHO	1.02572394185252	0.116972086152541
CHO	1.02569018000979	0.116978212736116
CHO	1.02562597237507	0.116964108601819
CHO	1.02571112187246	0.116937175128282
CHO	1.02571810750833	0.116930484757007
CHO	1.02573402402609	0.116910150756485
CHO	1.02551632157868	0.116897244440795
CHO	1.02562802570478	0.11689442836095
CHO	1.02602965598815	0.117097070310942
CHO	1.02576623416767	0.116903831658387
CHO	1.02559916454407	0.116892188514022
CHO	1.02559232786698	0.116893669517836
CHO	1.0256381205731	0.116834550740253
CHO	1.02554557843602	0.116820393974022
CHO	1.02563042272367	0.116848465566481
CHO	1.02596567103937	0.116824681363565
CHO	1.02611446483475	0.11687279553017
CHO	1.02610630205756	0.116897371391163
CHO	1.02586531872007	0.116888357911856
CHO	1.0260244052626	0.117088545234322
CHO	1.02596809126088	0.116896637694319
CHO	1.02583098055859	0.116931792540151
CHO	1.02570434812384	0.117013301510799
CHO	1.02571797690704	0.117091681349083
CHO	1.02564204980676	0.117056537245117
CHO	1.02550189907462	0.117056072476794
CHO	1.02561427987809	0.11701779318748
CHO	1.02576286699269	0.116883002131638
CHO	1.02560232399024	0.116927048516564
CHO	1.02544233807539	0.116881218225573
CHO	1.0258499196414	0.117089444450249
CHO	1.02550157017609	0.116867037941614
CHO	1.02582164148252	0.117109874570074
CHO	1.02578031137128	0.11709005599712
CHO	1.02572482730819	0.117020700820104
CHO	1.02570772534264	0.117022908487738
CHO	1.02552024003023	0.117009287366871
CHO	1.02546411425926	0.117221757847951
CHO	0.963576204449452	0.116129223870954
CHO	0.963576204449452	0.116129223870954
CHO	0.963576204449452	0.116129223870954
CHO	0.963576204449452	0.116129223870954
CHO	0.963576204449452	0.116129223870954
CHO	0.963576204449452	0.116129223870954
CHO	0.963576204449452	0.116129223870954
CHO	0.963576204449452	0.116129223870954
CHO	0.963576204449452	0.116129223870954
CHO	0.963576204449452	0.116129223870954
CHO	0.963576204449452	0.116129223870954
CHO	0.963576204449452	0.116129223870954
CHO	0.963576204449452	0.116129223870954
CHO	0.963576204449452	0.116129223870954
CHO	0.963576204449452	0.116129223870954
CHO	0.963576204449452	0.116129223870954
CHO	0.963576204449452	0.116129223870954
CHO	0.963576204449452	0.116129223870954
CHO	0.963576204449452	0.116129223870954
CHO	0.963576204449452	0.116129223870954
CHO	0.963576204449452	0.116129223870954
CHO	0.963576204449452	0.116129223870954
CHO	0.963576204449452	0.116129223870954
CHO	0.963576204449452	0.116129223870954
CHO	0.963576204449452	0.116129223870954
CHO	0.963576204449452	0.116129223870954
CHO	0.963576204449452	0.116129223870954
CHO	0.963576204449452	0.116129223870954
CHO	0.963576204449452	0.116129223870954
CHO	0.963576204449452	0.116129223870954
CHO	0.963498943985553	0.11608938535877
CHO	0.963440458925961	0.116103366651969
CHO	0.96330546725044	0.11606150588345
CHO	0.963576204449452	0.116129223870954
CHO	0.9632136925665	0.116059262217465
CHO	0.963576204449452	0.116129223870954
CHO	0.963576204449452	0.116129223870954
CHO	0.963576204449452	0.116129223870954
CHO	0.963576204449452	0.116129223870954
CHO	0.963576204449452	0.116129223870954
CHO	0.967293012205067	0.116917699660486
CHO	1.04422838469742	0.111553182967404
CHO	1.04422838469742	0.111553182967404
CHO	1.04422838469742	0.111553182967404
CHO	1.04422838469742	0.111553182967404
CHO	1.04422838469742	0.111553182967404
CHO	1.04422838469742	0.111553182967404
CHO	1.04422838469742	0.111553182967404
CHO	1.04422838469742	0.111553182967404
CHO	1.04422838469742	0.111553182967404
CHO	1.04422838469742	0.111553182967404
CHO	1.04422838469742	0.111553182967404
CHO	1.04422838469742	0.111553182967404
CHO	1.04422838469742	0.111553182967404
CHO	1.04422838469742	0.111553182967404
CHO	1.04422838469742	0.111553182967404
CHO	1.04422838469742	0.111553182967404
CHO	1.04422838469742	0.111553182967404
CHO	1.04422838469742	0.111553182967404
CHO	1.04422838469742	0.111553182967404
CHO	1.04422838469742	0.111553182967404
CHO	1.04422571506748	0.111553223450792
CHO	1.04436128421199	0.111569100169331
CHO	1.04422838469742	0.111553182967404
CHO	1.04417265956775	0.111551776861996
CHO	1.04417265956775	0.111551776861996
CHO	1.04417265956775	0.111551776861996
CHO	1.04418109649512	0.111523610448925
CHO	1.04412807232316	0.111518643072435
CHO	1.04419199612092	0.111525508228081
CHO	1.04412394179399	0.111502134742225
CHO	1.04412394179399	0.111502134742225
CHO	1.04412394179399	0.111502134742225
CHO	1.04412394179399	0.111502134742225
CHO	1.04422838469742	0.111553182967404
CHO	1.0441126505335	0.111504179030025
CHO	1.04422838469742	0.111553182967404
CHO	1.04422838469742	0.111553182967404
CHO	1.04422838469742	0.111553182967404
CHO	1.04422838469742	0.111553182967404
CHO	1.04422838469742	0.111553182967404
CHO	1.04379971609065	0.111957920613094
CHO	1.02479080410249	0.118167824444874
CHO	1.02479080410249	0.118167824444874
CHO	1.02479080410249	0.118167824444874
CHO	1.02479080410249	0.118167824444874
CHO	1.02479080410249	0.118167824444874
CHO	1.02479080410249	0.118167824444874
CHO	1.02479080410249	0.118167824444874
CHO	1.02479080410249	0.118167824444874
CHO	1.02479080410249	0.118167824444874
CHO	1.02479080410249	0.118167824444874
CHO	1.02482218107119	0.118168692154412
CHO	1.02479080410249	0.118167824444874
CHO	1.02486225233174	0.118170094370325
CHO	1.02505356474822	0.118178718190475
CHO	1.02516669478925	0.118179387399505
CHO	1.02539999841347	0.118161196147359
CHO	1.02546336159328	0.118164476934196
CHO	1.02532182754199	0.118151642259574
CHO	1.02535515494121	0.118158720703636
CHO	1.02537727592264	0.118163761179308
CHO	1.02535236079977	0.118156154411876
CHO	1.02556386087674	0.118166829885788
CHO	1.02479080410249	0.118167824444874
CHO	1.02561209885112	0.118169990441266
CHO	1.02561209885112	0.118169990441266
CHO	1.02561209885112	0.118169990441266
CHO	1.02561209885112	0.118169990441266
CHO	1.02559001225773	0.118164237624809
CHO	1.02564965987731	0.118170077579086
CHO	1.02587535482211	0.118191586925023
CHO	1.02584325707039	0.118189468898925
CHO	1.02609858913698	0.118231963967003
CHO	1.0258155900829	0.118217928692547
CHO	1.02479080410249	0.118167824444874
CHO	1.02565308031188	0.118206167629105
CHO	1.02479080410249	0.118167824444874
CHO	1.02479080410249	0.118167824444874
CHO	1.02479080410249	0.118167824444874
CHO	1.02479080410249	0.118167824444874
CHO	1.02479080410249	0.118167824444874
CHO	1.02773879339643	0.118701680551224
CHO	1.0786721676347	0.120797482674461
CHO	1.0786721676347	0.120797482674461
CHO	1.0786721676347	0.120797482674461
CHO	1.0786721676347	0.120797482674461
CHO	1.0786721676347	0.120797482674461
CHO	1.0786721676347	0.120797482674461
CHO	1.0786721676347	0.120797482674461
CHO	1.0786721676347	0.120797482674461
CHO	1.07846207384633	0.120777314458927
CHO	1.07831166900999	0.120765417441436
CHO	1.07870427898303	0.120793351281468
CHO	1.0786721676347	0.120797482674461
CHO	1.07856632500852	0.120782101316257
CHO	1.07856632500852	0.120782101316257
CHO	1.07856632500852	0.120782101316257
CHO	1.0783530146541	0.120764508802013
CHO	1.07780262215429	0.120731522111842
CHO	1.07780262215429	0.120731522111842
CHO	1.07780262215429	0.120731522111842
CHO	1.07780262215429	0.120731522111842
CHO	1.07780262215429	0.120731522111842
CHO	1.07812460194832	0.120749039470299
CHO	1.0786721676347	0.120797482674461
CHO	1.07807362791763	0.12074888313432
CHO	1.07816579711493	0.120750324187773
CHO	1.07885708223505	0.120802142330508
CHO	1.07885708223505	0.120802142330508
CHO	1.07885708223505	0.120802142330508
CHO	1.07885708223505	0.120802142330508
CHO	1.0789541996247	0.120790704771457
CHO	1.0789541996247	0.120790704771457
CHO	1.07900135452577	0.120793358282115
CHO	1.07876318075587	0.120774703171124
CHO	1.0786721676347	0.120797482674461
CHO	1.07876318075587	0.120774703171124
CHO	1.0786721676347	0.120797482674461
CHO	1.0786721676347	0.120797482674461
CHO	1.0786721676347	0.120797482674461
CHO	1.0786721676347	0.120797482674461
CHO	1.0786721676347	0.120797482674461
CHO	1.07945442399773	0.121051713023771
CHO	1.13719051581274	0.127691797046491
CHO	1.13651281749646	0.127682862704533
CHO	1.13622575030224	0.127663726489836
CHO	1.13610220750565	0.12763822194196
CHO	1.13639379599116	0.127641262882288
CHO	1.13620006921325	0.127631318700528
CHO	1.1360033811543	0.127630940964441
CHO	1.13599125015413	0.127633735235321
CHO	1.13593364963646	0.127637194122294
CHO	1.13577666756057	0.127618518752715
CHO	1.13587317232075	0.127622486182865
CHO	1.13682106817298	0.127690555393464
CHO	1.13597523786606	0.127625510368804
CHO	1.13588905924885	0.127559292074732
CHO	1.13595124242022	0.127514303060664
CHO	1.13592727322801	0.12752402997031
CHO	1.13592131018224	0.127548979188514
CHO	1.13541131580999	0.12754854420765
CHO	1.1352213657618	0.127536363350672
CHO	1.13538864822	0.127548623084617
CHO	1.1353852841846	0.127546357506552
CHO	1.13544583682174	0.127547490295585
CHO	1.13643981011263	0.127676690565622
CHO	1.13542616512304	0.127530892905995
CHO	1.13577664798175	0.127531975390308
CHO	1.13388757726826	0.12745688349913
CHO	1.13388915492716	0.127540669228369
CHO	1.1339688110376	0.12754096678092
CHO	1.13457110232234	0.127615353845688
CHO	1.13408698209485	0.127158645828353
CHO	1.13408029667921	0.127168094726817
CHO	1.13440027351891	0.127238865833948
CHO	1.1341854043394	0.127242222653964
CHO	1.13645051679542	0.127683567600572
CHO	1.13467967245669	0.12723376841741
CHO	1.13683317050789	0.127664097075554
CHO	1.13660774146849	0.127688916303018
CHO	1.13647398345602	0.127694789750648
CHO	1.13630350963522	0.127677010315357
CHO	1.13660569399114	0.127681893033606
CHO	1.14222518259623	0.128331289329671
CHO	1.03715962664622	0.106674212255915
CHO	1.03715962664622	0.106674212255915
CHO	1.03715962664622	0.106674212255915
CHO	1.03715962664622	0.106674212255915
CHO	1.03715962664622	0.106674212255915
CHO	1.03715962664622	0.106674212255915
CHO	1.03715962664622	0.106674212255915
CHO	1.03715962664622	0.106674212255915
CHO	1.03715962664622	0.106674212255915
CHO	1.03715962664622	0.106674212255915
CHO	1.03715962664622	0.106674212255915
CHO	1.03715962664622	0.106674212255915
CHO	1.03715962664622	0.106674212255915
CHO	1.03715962664622	0.106674212255915
CHO	1.03715962664622	0.106674212255915
CHO	1.03715962664622	0.106674212255915
CHO	1.03715962664622	0.106674212255915
CHO	1.03715962664622	0.106674212255915
CHO	1.03715962664622	0.106674212255915
CHO	1.03715962664622	0.106674212255915
CHO	1.03715962664622	0.106674212255915
CHO	1.03715962664622	0.106674212255915
CHO	1.03715962664622	0.106674212255915
CHO	1.03715962664622	0.106674212255915
CHO	1.03715962664622	0.106674212255915
CHO	1.0371507139297	0.106631007997156
CHO	1.03711233660006	0.106649899462415
CHO	1.03713243045722	0.106661454145919
CHO	1.03713357010598	0.106672858860507
CHO	1.03711717163682	0.106679596688414
CHO	1.03711512478918	0.106691529974046
CHO	1.03711512478918	0.106691529974046
CHO	1.03711512478918	0.106691529974046
CHO	1.03715962664622	0.106674212255915
CHO	1.03711512478918	0.106691529974046
CHO	1.03715962664622	0.106674212255915
CHO	1.03715962664622	0.106674212255915
CHO	1.03715962664622	0.106674212255915
CHO	1.03715962664622	0.106674212255915
CHO	1.03715962664622	0.106674212255915
CHO	1.03949656400279	0.107683870912803
CHO	0.920341552294807	0.110039009685959
CHO	0.920341552294807	0.110039009685959
CHO	0.920341552294807	0.110039009685959
CHO	0.920341552294807	0.110039009685959
CHO	0.920341552294807	0.110039009685959
CHO	0.920341552294807	0.110039009685959
CHO	0.920341552294807	0.110039009685959
CHO	0.920341552294807	0.110039009685959
CHO	0.920341552294807	0.110039009685959
CHO	0.920341552294807	0.110039009685959
CHO	0.920341552294807	0.110039009685959
CHO	0.920341552294807	0.110039009685959
CHO	0.920341552294807	0.110039009685959
CHO	0.920341552294807	0.110039009685959
CHO	0.920341552294807	0.110039009685959
CHO	0.920341552294807	0.110039009685959
CHO	0.920349821177104	0.110036483084633
CHO	0.920349821177104	0.110036483084633
CHO	0.920349821177104	0.110036483084633
CHO	0.920391156997684	0.110035546172661
CHO	0.920421821128807	0.110040205133831
CHO	0.920389381568761	0.110036473250607
CHO	0.920341552294807	0.110039009685959
CHO	0.920422425957019	0.110026691864275
CHO	0.920422425957019	0.110026691864275
CHO	0.920422425957019	0.110026691864275
CHO	0.920414300789788	0.110028908126588
CHO	0.920429104358426	0.110023678512168
CHO	0.920429104358426	0.110023678512168
CHO	0.920429104358426	0.110023678512168
CHO	0.920436492688662	0.110023278540355
CHO	0.920441399234956	0.110021408890977
CHO	0.920413280773222	0.11001582644656
CHO	0.920341552294807	0.110039009685959
CHO	0.920460226841703	0.110024057612813
CHO	0.920341552294807	0.110039009685959
CHO	0.920341552294807	0.110039009685959
CHO	0.920341552294807	0.110039009685959
CHO	0.920341552294807	0.110039009685959
CHO	0.920341552294807	0.110039009685959
CHO	0.919733451130699	0.110490015934271
CHO	0.881716802876273	0.12000333702277
CHO	0.881716802876273	0.12000333702277
CHO	0.881716802876273	0.12000333702277
CHO	0.881716802876273	0.12000333702277
CHO	0.881716802876273	0.12000333702277
CHO	0.881716802876273	0.12000333702277
CHO	0.881716802876273	0.12000333702277
CHO	0.881716802876273	0.12000333702277
CHO	0.881716802876273	0.12000333702277
CHO	0.881716802876273	0.12000333702277
CHO	0.881716802876273	0.12000333702277
CHO	0.881716802876273	0.12000333702277
CHO	0.881716802876273	0.12000333702277
CHO	0.881716802876273	0.12000333702277
CHO	0.881716802876273	0.12000333702277
CHO	0.881716802876273	0.12000333702277
CHO	0.881716802876273	0.12000333702277
CHO	0.881716802876273	0.12000333702277
CHO	0.881716802876273	0.12000333702277
CHO	0.881716802876273	0.12000333702277
CHO	0.881716802876273	0.12000333702277
CHO	0.881716802876273	0.12000333702277
CHO	0.881716802876273	0.12000333702277
CHO	0.881716802876273	0.12000333702277
CHO	0.881716802876273	0.12000333702277
CHO	0.881716802876273	0.12000333702277
CHO	0.881716802876273	0.12000333702277
CHO	0.881716802876273	0.12000333702277
CHO	0.881716802876273	0.12000333702277
CHO	0.881716802876273	0.12000333702277
CHO	0.881716802876273	0.12000333702277
CHO	0.881716802876273	0.12000333702277
CHO	0.881716802876273	0.12000333702277
CHO	0.881716802876273	0.12000333702277
CHO	0.881716802876273	0.12000333702277
CHO	0.881716802876273	0.12000333702277
CHO	0.881716802876273	0.12000333702277
CHO	0.881716802876273	0.12000333702277
CHO	0.881716802876273	0.12000333702277
CHO	0.881716802876273	0.12000333702277
CHO	0.881322039978858	0.120092725749195
CHO	0.882998185587855	0.116027307526813
CHO	0.882998185587855	0.116027307526813
CHO	0.882998185587855	0.116027307526813
CHO	0.882998185587855	0.116027307526813
CHO	0.882998185587855	0.116027307526813
CHO	0.882998185587855	0.116027307526813
CHO	0.882998185587855	0.116027307526813
CHO	0.882998185587855	0.116027307526813
CHO	0.882998185587855	0.116027307526813
CHO	0.882998185587855	0.116027307526813
CHO	0.882998185587855	0.116027307526813
CHO	0.882998185587855	0.116027307526813
CHO	0.882998185587855	0.116027307526813
CHO	0.882998185587855	0.116027307526813
CHO	0.882998185587855	0.116027307526813
CHO	0.882998185587855	0.116027307526813
CHO	0.882998185587855	0.116027307526813
CHO	0.882998185587855	0.116027307526813
CHO	0.882998185587855	0.116027307526813
CHO	0.882998185587855	0.116027307526813
CHO	0.882998185587855	0.116027307526813
CHO	0.882998185587855	0.116027307526813
CHO	0.882998185587855	0.116027307526813
CHO	0.882998185587855	0.116027307526813
CHO	0.882998185587855	0.116027307526813
CHO	0.882998185587855	0.116027307526813
CHO	0.882998185587855	0.116027307526813
CHO	0.882998185587855	0.116027307526813
CHO	0.882998185587855	0.116027307526813
CHO	0.882998185587855	0.116027307526813
CHO	0.882998185587855	0.116027307526813
CHO	0.882998185587855	0.116027307526813
CHO	0.882998185587855	0.116027307526813
CHO	0.882998185587855	0.116027307526813
CHO	0.882998185587855	0.116027307526813
CHO	0.882998185587855	0.116027307526813
CHO	0.882998185587855	0.116027307526813
CHO	0.882998185587855	0.116027307526813
CHO	0.882998185587855	0.116027307526813
CHO	0.882998185587855	0.116027307526813
CHO	0.883667667320636	0.116526208751409
CHO	1.21383847261422	0.163111262738747
CHO	1.21403447865386	0.163126913992744
CHO	1.21400123290242	0.16313181495672
CHO	1.21397746151213	0.163125618501064
CHO	1.21401423554904	0.163126867123392
CHO	1.21401423554904	0.163126867123392
CHO	1.21401423554904	0.163126867123392
CHO	1.21406544988198	0.163120997457428
CHO	1.21406544988198	0.163120997457428
CHO	1.21409125366159	0.163125115290845
CHO	1.21405351934296	0.163127406870931
CHO	1.21392083636968	0.163117162595471
CHO	1.21408446470469	0.163131623940209
CHO	1.21404695314063	0.16312940789808
CHO	1.21396927215798	0.163130816906346
CHO	1.21395247386269	0.163131914613335
CHO	1.21401130028023	0.163124556421277
CHO	1.21318363388297	0.163108024115281
CHO	1.21327603686844	0.163178522678851
CHO	1.21349542093243	0.163180547663767
CHO	1.21536093114519	0.163227922731341
CHO	1.21627340940372	0.163198821425541
CHO	1.21394158908256	0.163122725165334
CHO	1.21616624138996	0.163228271229618
CHO	1.21598145791911	0.163168224033748
CHO	1.21492664600649	0.163144550354491
CHO	1.21593866516174	0.163146991668075
CHO	1.2142506134263	0.163130325895079
CHO	1.21402899077731	0.163118976212868
CHO	1.21408524393611	0.16316214294131
CHO	1.21434096233457	0.16310092223116
CHO	1.21438884999049	0.163130082950297
CHO	1.21458936946704	0.163115702087903
CHO	1.21390942107237	0.163122107441159
CHO	1.21517921046033	0.163194110724584
CHO	1.21394375119672	0.163125021372129
CHO	1.21389623247337	0.163118539404465
CHO	1.21391499861053	0.163126514215334
CHO	1.21397961667074	0.16312315741366
CHO	1.21395887077161	0.163122056538262
CHO	1.21548637557903	0.163523187676652
CHO	1.11713228920098	0.14958024318077
CHO	1.11532446847004	0.149548723773615
CHO	1.11526366659832	0.14955202822704
CHO	1.11498739640472	0.14953871950778
CHO	1.11476047013848	0.149521281958752
CHO	1.1147784819718	0.14951383606008
CHO	1.11415083413921	0.149492682874721
CHO	1.11415083413921	0.149492682874721
CHO	1.11426395407832	0.149505408434357
CHO	1.11475313582479	0.149494895532678
CHO	1.1145063995609	0.149491327935614
CHO	1.1165975734449	0.149599304448439
CHO	1.11518563868401	0.149540629569318
CHO	1.11605914301567	0.149569401224192
CHO	1.11767208297948	0.149626398402661
CHO	1.11840210623776	0.149635682055702
CHO	1.11900707520138	0.149667365186695
CHO	1.1190092124802	0.149661183190116
CHO	1.11926765396002	0.149639596506509
CHO	1.12159426628211	0.14974167063359
CHO	1.12078611372143	0.149712054847624
CHO	1.12068505371415	0.149703625863688
CHO	1.11544834473062	0.149550597565901
CHO	1.12071635777603	0.149709438391172
CHO	1.12068839591134	0.149692296174427
CHO	1.12028681179571	0.149677531704304
CHO	1.11909401398033	0.149632600300702
CHO	1.12054961039206	0.149682643351621
CHO	1.12093380785724	0.14971702895805
CHO	1.12158274103272	0.149744493935821
CHO	1.12295127823629	0.149785710872614
CHO	1.12177994512193	0.149759683649018
CHO	1.12152263770776	0.149716662169008
CHO	1.1152893023519	0.149551567161931
CHO	1.12212858584566	0.149777465603115
CHO	1.11552429544688	0.149564231303033
CHO	1.11542638868567	0.149568545304795
CHO	1.11603393900231	0.149580140684668
CHO	1.11550603782396	0.149553573869337
CHO	1.11548500861104	0.149553162955577
CHO	1.09026655902477	0.148664125211911
CHO	0.900456937503802	0.102666102795348
CHO	0.900456937503802	0.102666102795348
CHO	0.900456937503802	0.102666102795348
CHO	0.900456937503802	0.102666102795348
CHO	0.900456937503802	0.102666102795348
CHO	0.900456937503802	0.102666102795348
CHO	0.900456937503802	0.102666102795348
CHO	0.900456937503802	0.102666102795348
CHO	0.900456937503802	0.102666102795348
CHO	0.900456937503802	0.102666102795348
CHO	0.900456937503802	0.102666102795348
CHO	0.900456937503802	0.102666102795348
CHO	0.900456937503802	0.102666102795348
CHO	0.900456937503802	0.102666102795348
CHO	0.900397189503815	0.102667506815914
CHO	0.900397189503815	0.102667506815914
CHO	0.900351927747756	0.102669423979111
CHO	0.900508569567232	0.102662647309116
CHO	0.900377423969733	0.102659498858615
CHO	0.900377423969733	0.102659498858615
CHO	0.900475912142212	0.102658875217336
CHO	0.900228443082769	0.102649441941626
CHO	0.900456937503802	0.102666102795348
CHO	0.900295019551316	0.102641946500084
CHO	0.900151760332909	0.102645414335518
CHO	0.899990772525401	0.102627123273804
CHO	0.899745825312459	0.102604562547174
CHO	0.899745825312459	0.102604562547174
CHO	0.899650108829328	0.102594397821746
CHO	0.899650108829328	0.102594397821746
CHO	0.899650108829328	0.102594397821746
CHO	0.899435764564197	0.102583444817776
CHO	0.899368213784431	0.102598401455925
CHO	0.900456937503802	0.102666102795348
CHO	0.899324494286083	0.10259512684271
CHO	0.900456937503802	0.102666102795348
CHO	0.900456937503802	0.102666102795348
CHO	0.900456937503802	0.102666102795348
CHO	0.900456937503802	0.102666102795348
CHO	0.900456937503802	0.102666102795348
CHO	0.896726515064228	0.10245101847002
CHO	1.06448709449004	0.103774188821122
CHO	1.06448709449004	0.103774188821122
CHO	1.06448709449004	0.103774188821122
CHO	1.06448709449004	0.103774188821122
CHO	1.06448709449004	0.103774188821122
CHO	1.06448709449004	0.103774188821122
CHO	1.06448709449004	0.103774188821122
CHO	1.06448709449004	0.103774188821122
CHO	1.06448709449004	0.103774188821122
CHO	1.06448709449004	0.103774188821122
CHO	1.06448709449004	0.103774188821122
CHO	1.06448709449004	0.103774188821122
CHO	1.06448709449004	0.103774188821122
CHO	1.06448709449004	0.103774188821122
CHO	1.06448709449004	0.103774188821122
CHO	1.06448709449004	0.103774188821122
CHO	1.06448709449004	0.103774188821122
CHO	1.06448709449004	0.103774188821122
CHO	1.0644902631032	0.103779530174789
CHO	1.06450119492237	0.10378079046257
CHO	1.06452018605851	0.103789405247482
CHO	1.06448404804894	0.103775626037146
CHO	1.06448709449004	0.103774188821122
CHO	1.0644966400548	0.103780064780248
CHO	1.06459789015146	0.103784656171727
CHO	1.06450191926587	0.103770063608443
CHO	1.06450191926587	0.103770063608443
CHO	1.06450191926587	0.103770063608443
CHO	1.06450191926587	0.103770063608443
CHO	1.06461693927031	0.103787114279867
CHO	1.06474000599431	0.103802674226734
CHO	1.06477168149278	0.103801773026245
CHO	1.06477168149278	0.103801773026245
CHO	1.06448709449004	0.103774188821122
CHO	1.0647604289664	0.103798212682857
CHO	1.06448709449004	0.103774188821122
CHO	1.06448709449004	0.103774188821122
CHO	1.06448709449004	0.103774188821122
CHO	1.06448709449004	0.103774188821122
CHO	1.06448709449004	0.103774188821122
CHO	1.06236566170443	0.103424212571043
CHO	0.610477052547858	0.00229245238178885
CHO	0.610477052547858	0.00229245238178885
CHO	0.610477052547858	0.00229245238178885
CHO	0.610477052547858	0.00229245238178885
CHO	0.610477052547858	0.00229245238178885
CHO	0.610477052547858	0.00229245238178885
CHO	0.610477052547858	0.00229245238178885
CHO	0.610477052547858	0.00229245238178885
CHO	0.610477052547858	0.00229245238178885
CHO	0.610477052547858	0.00229245238178885
CHO	0.610477052547858	0.00229245238178885
CHO	0.610477052547858	0.00229245238178885
CHO	0.610477052547858	0.00229245238178885
CHO	0.610477052547858	0.00229245238178885
CHO	0.610477052547858	0.00229245238178885
CHO	0.610477052547858	0.00229245238178885
CHO	0.610477052547858	0.00229245238178885
CHO	0.610477052547858	0.00229245238178885
CHO	0.610477052547858	0.00229245238178885
CHO	0.610477052547858	0.00229245238178885
CHO	0.610477052547858	0.00229245238178885
CHO	0.610477052547858	0.00229245238178885
CHO	0.610477052547858	0.00229245238178885
CHO	0.610477052547858	0.00229245238178885
CHO	0.610477052547858	0.00229245238178885
CHO	0.610477052547858	0.00229245238178885
CHO	0.610477052547858	0.00229245238178885
CHO	0.610477052547858	0.00229245238178885
CHO	0.610477052547858	0.00229245238178885
CHO	0.610477052547858	0.00229245238178885
CHO	0.610477052547858	0.00229245238178885
CHO	0.610477052547858	0.00229245238178885
CHO	0.610477052547858	0.00229245238178885
CHO	0.610477052547858	0.00229245238178885
CHO	0.610477052547858	0.00229245238178885
CHO	0.610477052547858	0.00229245238178885
CHO	0.610477052547858	0.00229245238178885
CHO	0.610477052547858	0.00229245238178885
CHO	0.610477052547858	0.00229245238178885
CHO	0.610477052547858	0.00229245238178885
CHO	1.14505545480264	0.108840557402629
CHO	0.882400229508643	0.109126526943976
CHO	0.882400229508643	0.109126526943976
CHO	0.882400229508643	0.109126526943976
CHO	0.882400229508643	0.109126526943976
CHO	0.882400229508643	0.109126526943976
CHO	0.882400229508643	0.109126526943976
CHO	0.882400229508643	0.109126526943976
CHO	0.882400229508643	0.109126526943976
CHO	0.882400229508643	0.109126526943976
CHO	0.882400229508643	0.109126526943976
CHO	0.882400229508643	0.109126526943976
CHO	0.882400229508643	0.109126526943976
CHO	0.882400229508643	0.109126526943976
CHO	0.882400229508643	0.109126526943976
CHO	0.882400229508643	0.109126526943976
CHO	0.882400229508643	0.109126526943976
CHO	0.882400229508643	0.109126526943976
CHO	0.882400229508643	0.109126526943976
CHO	0.882400229508643	0.109126526943976
CHO	0.882400229508643	0.109126526943976
CHO	0.882400229508643	0.109126526943976
CHO	0.882400229508643	0.109126526943976
CHO	0.882400229508643	0.109126526943976
CHO	0.882400229508643	0.109126526943976
CHO	0.882400229508643	0.109126526943976
CHO	0.882400229508643	0.109126526943976
CHO	0.882400229508643	0.109126526943976
CHO	0.882400229508643	0.109126526943976
CHO	0.882400229508643	0.109126526943976
CHO	0.882400229508643	0.109126526943976
CHO	0.882400229508643	0.109126526943976
CHO	0.882400229508643	0.109126526943976
CHO	0.882400229508643	0.109126526943976
CHO	0.882400229508643	0.109126526943976
CHO	0.882400229508643	0.109126526943976
CHO	0.882400229508643	0.109126526943976
CHO	0.882400229508643	0.109126526943976
CHO	0.882400229508643	0.109126526943976
CHO	0.882400229508643	0.109126526943976
CHO	0.882400229508643	0.109126526943976
CHO	0.88544912968665	0.11002017767389
CHO	0.84158523389192	0.111587433318723
CHO	0.84158523389192	0.111587433318723
CHO	0.84158523389192	0.111587433318723
CHO	0.84158523389192	0.111587433318723
CHO	0.84158523389192	0.111587433318723
CHO	0.84158523389192	0.111587433318723
CHO	0.84158523389192	0.111587433318723
CHO	0.84158523389192	0.111587433318723
CHO	0.84158523389192	0.111587433318723
CHO	0.84158523389192	0.111587433318723
CHO	0.84158523389192	0.111587433318723
CHO	0.84158523389192	0.111587433318723
CHO	0.84158523389192	0.111587433318723
CHO	0.84158523389192	0.111587433318723
CHO	0.84158523389192	0.111587433318723
CHO	0.84158523389192	0.111587433318723
CHO	0.84158523389192	0.111587433318723
CHO	0.84158523389192	0.111587433318723
CHO	0.84158523389192	0.111587433318723
CHO	0.84158523389192	0.111587433318723
CHO	0.84158523389192	0.111587433318723
CHO	0.84158523389192	0.111587433318723
CHO	0.84158523389192	0.111587433318723
CHO	0.84158523389192	0.111587433318723
CHO	0.84158523389192	0.111587433318723
CHO	0.84158523389192	0.111587433318723
CHO	0.84158523389192	0.111587433318723
CHO	0.84158523389192	0.111587433318723
CHO	0.84158523389192	0.111587433318723
CHO	0.84158523389192	0.111587433318723
CHO	0.84158523389192	0.111587433318723
CHO	0.84158523389192	0.111587433318723
CHO	0.84158523389192	0.111587433318723
CHO	0.84158523389192	0.111587433318723
CHO	0.84158523389192	0.111587433318723
CHO	0.84158523389192	0.111587433318723
CHO	0.84158523389192	0.111587433318723
CHO	0.84158523389192	0.111587433318723
CHO	0.84158523389192	0.111587433318723
CHO	0.84158523389192	0.111587433318723
CHO	0.840195588423579	0.111489132333735
CHO	0.422601721765977	0.00229151615711093
CHO	0.422601721765977	0.00229151615711093
CHO	0.422601721765977	0.00229151615711093
CHO	0.422601721765977	0.00229151615711093
CHO	0.422601721765977	0.00229151615711093
CHO	0.422601721765977	0.00229151615711093
CHO	0.422601721765977	0.00229151615711093
CHO	0.422601721765977	0.00229151615711093
CHO	0.422601721765977	0.00229151615711093
CHO	0.422601721765977	0.00229151615711093
CHO	0.422601721765977	0.00229151615711093
CHO	0.422601721765977	0.00229151615711093
CHO	0.422601721765977	0.00229151615711093
CHO	0.422601721765977	0.00229151615711093
CHO	0.422601721765977	0.00229151615711093
CHO	0.422601721765977	0.00229151615711093
CHO	0.422601721765977	0.00229151615711093
CHO	0.422601721765977	0.00229151615711093
CHO	0.422601721765977	0.00229151615711093
CHO	0.422601721765977	0.00229151615711093
CHO	0.422601721765977	0.00229151615711093
CHO	0.422601721765977	0.00229151615711093
CHO	0.422601721765977	0.00229151615711093
CHO	0.422601721765977	0.00229151615711093
CHO	0.422601721765977	0.00229151615711093
CHO	0.422601721765977	0.00229151615711093
CHO	0.422601721765977	0.00229151615711093
CHO	0.422601721765977	0.00229151615711093
CHO	0.422601721765977	0.00229151615711093
CHO	0.422601721765977	0.00229151615711093
CHO	0.422601721765977	0.00229151615711093
CHO	0.422601721765977	0.00229151615711093
CHO	0.422601721765977	0.00229151615711093
CHO	0.422601721765977	0.00229151615711093
CHO	0.422601721765977	0.00229151615711093
CHO	0.422601721765977	0.00229151615711093
CHO	0.422601721765977	0.00229151615711093
CHO	0.422601721765977	0.00229151615711093
CHO	0.422601721765977	0.00229151615711093
CHO	0.422601721765977	0.00229151615711093
CHO	0.84236051100985	0.100488222168321
CHO	0.933008728924437	0.103091067466481
CHO	0.933008728924437	0.103091067466481
CHO	0.933008728924437	0.103091067466481
CHO	0.933008728924437	0.103091067466481
CHO	0.933008728924437	0.103091067466481
CHO	0.933008728924437	0.103091067466481
CHO	0.933008728924437	0.103091067466481
CHO	0.933008728924437	0.103091067466481
CHO	0.933008728924437	0.103091067466481
CHO	0.933008728924437	0.103091067466481
CHO	0.933008728924437	0.103091067466481
CHO	0.933008728924437	0.103091067466481
CHO	0.933008728924437	0.103091067466481
CHO	0.933008728924437	0.103091067466481
CHO	0.933008728924437	0.103091067466481
CHO	0.933008728924437	0.103091067466481
CHO	0.933008728924437	0.103091067466481
CHO	0.933008728924437	0.103091067466481
CHO	0.933008728924437	0.103091067466481
CHO	0.933008728924437	0.103091067466481
CHO	0.933008728924437	0.103091067466481
CHO	0.933008728924437	0.103091067466481
CHO	0.933008728924437	0.103091067466481
CHO	0.933008728924437	0.103091067466481
CHO	0.933008728924437	0.103091067466481
CHO	0.933008728924437	0.103091067466481
CHO	0.93306979520082	0.103094545901704
CHO	0.93306979520082	0.103094545901704
CHO	0.933113511368649	0.103101541228426
CHO	0.933054251269544	0.103092024504602
CHO	0.933072902994699	0.103087442591199
CHO	0.932999691073095	0.103077536531958
CHO	0.932946126212666	0.103062098754914
CHO	0.933008728924437	0.103091067466481
CHO	0.932946126212666	0.103062098754914
CHO	0.933008728924437	0.103091067466481
CHO	0.933008728924437	0.103091067466481
CHO	0.933008728924437	0.103091067466481
CHO	0.933008728924437	0.103091067466481
CHO	0.933008728924437	0.103091067466481
CHO	0.92853172486789	0.102639658291315
CHO	0.859074145954097	0.106836465113334
CHO	0.859074145954097	0.106836465113334
CHO	0.859074145954097	0.106836465113334
CHO	0.859074145954097	0.106836465113334
CHO	0.859074145954097	0.106836465113334
CHO	0.859074145954097	0.106836465113334
CHO	0.859074145954097	0.106836465113334
CHO	0.859074145954097	0.106836465113334
CHO	0.859074145954097	0.106836465113334
CHO	0.859074145954097	0.106836465113334
CHO	0.859074145954097	0.106836465113334
CHO	0.859074145954097	0.106836465113334
CHO	0.859074145954097	0.106836465113334
CHO	0.859074145954097	0.106836465113334
CHO	0.859074145954097	0.106836465113334
CHO	0.859074145954097	0.106836465113334
CHO	0.859074145954097	0.106836465113334
CHO	0.859074145954097	0.106836465113334
CHO	0.859074145954097	0.106836465113334
CHO	0.859241000710176	0.106822859986009
CHO	0.859241000710176	0.106822859986009
CHO	0.859241000710176	0.106822859986009
CHO	0.859074145954097	0.106836465113334
CHO	0.859316103750987	0.106814460515252
CHO	0.859105832325301	0.106792910620576
CHO	0.859105832325301	0.106792910620576
CHO	0.859108523978879	0.106795662947303
CHO	0.859153799951856	0.106797833575197
CHO	0.859140128584364	0.106822913561208
CHO	0.859081497759898	0.106837648696295
CHO	0.859249230449521	0.106803394619256
CHO	0.859264984864554	0.106736674047888
CHO	0.859264984864554	0.106736674047888
CHO	0.859074145954097	0.106836465113334
CHO	0.859204723139909	0.106745075685426
CHO	0.859074145954097	0.106836465113334
CHO	0.859074145954097	0.106836465113334
CHO	0.859074145954097	0.106836465113334
CHO	0.859074145954097	0.106836465113334
CHO	0.859074145954097	0.106836465113334
CHO	0.861446044254766	0.107565357980457
CHO	0.838183581393242	0.104952605164511
CHO	0.838183581393242	0.104952605164511
CHO	0.838183581393242	0.104952605164511
CHO	0.838183581393242	0.104952605164511
CHO	0.838183581393242	0.104952605164511
CHO	0.838183581393242	0.104952605164511
CHO	0.838183581393242	0.104952605164511
CHO	0.838183581393242	0.104952605164511
CHO	0.838183581393242	0.104952605164511
CHO	0.838183581393242	0.104952605164511
CHO	0.838183581393242	0.104952605164511
CHO	0.838183581393242	0.104952605164511
CHO	0.838183581393242	0.104952605164511
CHO	0.838183581393242	0.104952605164511
CHO	0.838183581393242	0.104952605164511
CHO	0.838183581393242	0.104952605164511
CHO	0.838183581393242	0.104952605164511
CHO	0.838183581393242	0.104952605164511
CHO	0.838183581393242	0.104952605164511
CHO	0.838183581393242	0.104952605164511
CHO	0.838183581393242	0.104952605164511
CHO	0.838183581393242	0.104952605164511
CHO	0.838183581393242	0.104952605164511
CHO	0.838183581393242	0.104952605164511
CHO	0.838183581393242	0.104952605164511
CHO	0.838183581393242	0.104952605164511
CHO	0.838183581393242	0.104952605164511
CHO	0.838183581393242	0.104952605164511
CHO	0.838183581393242	0.104952605164511
CHO	0.838183581393242	0.104952605164511
CHO	0.838183581393242	0.104952605164511
CHO	0.838183581393242	0.104952605164511
CHO	0.838183581393242	0.104952605164511
CHO	0.838183581393242	0.104952605164511
CHO	0.838183581393242	0.104952605164511
CHO	0.838183581393242	0.104952605164511
CHO	0.838183581393242	0.104952605164511
CHO	0.838183581393242	0.104952605164511
CHO	0.838183581393242	0.104952605164511
CHO	0.838183581393242	0.104952605164511
CHO	0.838369242780986	0.105059834875212
CHO	1.19700370137752	0.00229283244219315
CHO	1.19700370137752	0.00229283244219315
CHO	1.19700370137752	0.00229283244219315
CHO	1.19700370137752	0.00229283244219315
CHO	1.19700370137752	0.00229283244219315
CHO	1.19700370137752	0.00229283244219315
CHO	1.19700370137752	0.00229283244219315
CHO	1.19700370137752	0.00229283244219315
CHO	1.19700370137752	0.00229283244219315
CHO	1.19700370137752	0.00229283244219315
CHO	1.19700370137752	0.00229283244219315
CHO	1.19700370137752	0.00229283244219315
CHO	1.19700370137752	0.00229283244219315
CHO	1.19700370137752	0.00229283244219315
CHO	1.19700370137752	0.00229283244219315
CHO	1.19700370137752	0.00229283244219315
CHO	1.19700370137752	0.00229283244219315
CHO	1.19700370137752	0.00229283244219315
CHO	1.19700370137752	0.00229283244219315
CHO	1.19700370137752	0.00229283244219315
CHO	1.19700370137752	0.00229283244219315
CHO	1.19700370137752	0.00229283244219315
CHO	1.19700370137752	0.00229283244219315
CHO	1.19700370137752	0.00229283244219315
CHO	1.19700370137752	0.00229283244219315
CHO	1.19700370137752	0.00229283244219315
CHO	1.19700370137752	0.00229283244219315
CHO	1.19700370137752	0.00229283244219315
CHO	1.19700370137752	0.00229283244219315
CHO	1.19700370137752	0.00229283244219315
CHO	1.19700370137752	0.00229283244219315
CHO	1.19700370137752	0.00229283244219315
CHO	1.19700370137752	0.00229283244219315
CHO	1.19700370137752	0.00229283244219315
CHO	1.19700370137752	0.00229283244219315
CHO	1.19700370137752	0.00229283244219315
CHO	1.19700370137752	0.00229283244219315
CHO	1.19700370137752	0.00229283244219315
CHO	1.19700370137752	0.00229283244219315
CHO	1.19700370137752	0.00229283244219315
CHO	0.921985388733877	0.108846525690297
CHO	0.549333192818252	0.00229336232508396
CHO	0.549333192818252	0.00229336232508396
CHO	0.549333192818252	0.00229336232508396
CHO	0.549333192818252	0.00229336232508396
CHO	0.549333192818252	0.00229336232508396
CHO	0.549333192818252	0.00229336232508396
CHO	0.549333192818252	0.00229336232508396
CHO	0.549333192818252	0.00229336232508396
CHO	0.549333192818252	0.00229336232508396
CHO	0.549333192818252	0.00229336232508396
CHO	0.549333192818252	0.00229336232508396
CHO	0.549333192818252	0.00229336232508396
CHO	0.549333192818252	0.00229336232508396
CHO	0.549333192818252	0.00229336232508396
CHO	0.549333192818252	0.00229336232508396
CHO	0.549333192818252	0.00229336232508396
CHO	0.549333192818252	0.00229336232508396
CHO	0.549333192818252	0.00229336232508396
CHO	0.549333192818252	0.00229336232508396
CHO	0.549333192818252	0.00229336232508396
CHO	0.549333192818252	0.00229336232508396
CHO	0.549333192818252	0.00229336232508396
CHO	0.549333192818252	0.00229336232508396
CHO	0.549333192818252	0.00229336232508396
CHO	0.549333192818252	0.00229336232508396
CHO	0.549333192818252	0.00229336232508396
CHO	0.549333192818252	0.00229336232508396
CHO	0.549333192818252	0.00229336232508396
CHO	0.549333192818252	0.00229336232508396
CHO	0.549333192818252	0.00229336232508396
CHO	0.549333192818252	0.00229336232508396
CHO	0.549333192818252	0.00229336232508396
CHO	0.549333192818252	0.00229336232508396
CHO	0.549333192818252	0.00229336232508396
CHO	0.549333192818252	0.00229336232508396
CHO	0.549333192818252	0.00229336232508396
CHO	0.549333192818252	0.00229336232508396
CHO	0.549333192818252	0.00229336232508396
CHO	0.549333192818252	0.00229336232508396
CHO	0.549333192818252	0.00229336232508396
CHO	3.36823220385039	2.44291331888754
CHO	3.38432245994603	2.39329717009328
CHO	0.954332009625504	0.116958772089444
CHO	0.954332009625504	0.116958772089444
CHO	0.954332009625504	0.116958772089444
CHO	0.954332009625504	0.116958772089444
CHO	0.954332009625504	0.116958772089444
CHO	0.954332009625504	0.116958772089444
CHO	0.954332009625504	0.116958772089444
CHO	0.954332009625504	0.116958772089444
CHO	0.954332009625504	0.116958772089444
CHO	0.954332009625504	0.116958772089444
CHO	3.38458659471798	2.39493427862588
CHO	0.954332009625504	0.116958772089444
CHO	0.954332009625504	0.116958772089444
CHO	0.954332009625504	0.116958772089444
CHO	0.954332009625504	0.116958772089444
CHO	0.954332009625504	0.116958772089444
CHO	0.954332009625504	0.116958772089444
CHO	0.954332009625504	0.116958772089444
CHO	0.954332009625504	0.116958772089444
CHO	0.954332009625504	0.116958772089444
CHO	0.954332009625504	0.116958772089444
CHO	3.38496706531003	2.3990465403644
CHO	0.954332009625504	0.116958772089444
CHO	0.954332009625504	0.116958772089444
CHO	0.954332009625504	0.116958772089444
CHO	0.954332009625504	0.116958772089444
CHO	0.954332009625504	0.116958772089444
CHO	0.954332009625504	0.116958772089444
CHO	0.954332009625504	0.116958772089444
CHO	0.954332009625504	0.116958772089444
CHO	0.954332009625504	0.116958772089444
CHO	0.954332009625504	0.116958772089444
CHO	0.954332009625504	0.116958772089444
CHO	0.954332009625504	0.116958772089444
CHO	0.954332009625504	0.116958772089444
CHO	0.954332009625504	0.116958772089444
CHO	0.954332009625504	0.116958772089444
CHO	0.954332009625504	0.116958772089444
CHO	0.954332009625504	0.116958772089444
CHO	0.95403891895876	0.117082190397899
CHO	0.887393218705741	0.112924619496571
CHO	0.887393218705741	0.112924619496571
CHO	0.887393218705741	0.112924619496571
CHO	0.887393218705741	0.112924619496571
CHO	0.887393218705741	0.112924619496571
CHO	0.887393218705741	0.112924619496571
CHO	0.887393218705741	0.112924619496571
CHO	0.887393218705741	0.112924619496571
CHO	0.887393218705741	0.112924619496571
CHO	0.887393218705741	0.112924619496571
CHO	0.887393218705741	0.112924619496571
CHO	0.887393218705741	0.112924619496571
CHO	0.887393218705741	0.112924619496571
CHO	0.887393218705741	0.112924619496571
CHO	0.887393218705741	0.112924619496571
CHO	0.887393218705741	0.112924619496571
CHO	0.887393218705741	0.112924619496571
CHO	0.887393218705741	0.112924619496571
CHO	0.887393218705741	0.112924619496571
CHO	0.887393218705741	0.112924619496571
CHO	0.887393218705741	0.112924619496571
CHO	0.887393218705741	0.112924619496571
CHO	0.887393218705741	0.112924619496571
CHO	0.887393218705741	0.112924619496571
CHO	0.887393218705741	0.112924619496571
CHO	0.887393218705741	0.112924619496571
CHO	0.887393218705741	0.112924619496571
CHO	0.887393218705741	0.112924619496571
CHO	0.887393218705741	0.112924619496571
CHO	0.887393218705741	0.112924619496571
CHO	0.887393218705741	0.112924619496571
CHO	0.887393218705741	0.112924619496571
CHO	0.887393218705741	0.112924619496571
CHO	0.887393218705741	0.112924619496571
CHO	0.887393218705741	0.112924619496571
CHO	0.887393218705741	0.112924619496571
CHO	0.887393218705741	0.112924619496571
CHO	0.887393218705741	0.112924619496571
CHO	0.887393218705741	0.112924619496571
CHO	0.887393218705741	0.112924619496571
CHO	0.885996299379513	0.112749754288394
CHO	1.0366970243369	0.00229280139232631
CHO	1.0366970243369	0.00229280139232631
CHO	1.0366970243369	0.00229280139232631
CHO	1.0366970243369	0.00229280139232631
CHO	1.0366970243369	0.00229280139232631
CHO	1.0366970243369	0.00229280139232631
CHO	1.0366970243369	0.00229280139232631
CHO	1.0366970243369	0.00229280139232631
CHO	1.0366970243369	0.00229280139232631
CHO	1.0366970243369	0.00229280139232631
CHO	1.0366970243369	0.00229280139232631
CHO	1.0366970243369	0.00229280139232631
CHO	1.0366970243369	0.00229280139232631
CHO	1.0366970243369	0.00229280139232631
CHO	1.0366970243369	0.00229280139232631
CHO	1.0366970243369	0.00229280139232631
CHO	1.0366970243369	0.00229280139232631
CHO	1.0366970243369	0.00229280139232631
CHO	1.0366970243369	0.00229280139232631
CHO	1.0366970243369	0.00229280139232631
CHO	1.0366970243369	0.00229280139232631
CHO	1.0366970243369	0.00229280139232631
CHO	1.0366970243369	0.00229280139232631
CHO	1.0366970243369	0.00229280139232631
CHO	1.0366970243369	0.00229280139232631
CHO	1.0366970243369	0.00229280139232631
CHO	1.0366970243369	0.00229280139232631
CHO	1.0366970243369	0.00229280139232631
CHO	1.0366970243369	0.00229280139232631
CHO	1.0366970243369	0.00229280139232631
CHO	1.0366970243369	0.00229280139232631
CHO	1.0366970243369	0.00229280139232631
CHO	1.0366970243369	0.00229280139232631
CHO	1.0366970243369	0.00229280139232631
CHO	1.0366970243369	0.00229280139232631
CHO	1.0366970243369	0.00229280139232631
CHO	1.0366970243369	0.00229280139232631
CHO	1.0366970243369	0.00229280139232631
CHO	1.0366970243369	0.00229280139232631
CHO	1.0366970243369	0.00229280139232631
CHO	0.955802846837677	0.119979949478596
CHO	0.938800197066366	0.118532958150446
CHO	0.938800197066366	0.118532958150446
CHO	0.938800197066366	0.118532958150446
CHO	0.938800197066366	0.118532958150446
CHO	0.938800197066366	0.118532958150446
CHO	0.938800197066366	0.118532958150446
CHO	0.938800197066366	0.118532958150446
CHO	0.938800197066366	0.118532958150446
CHO	0.938800197066366	0.118532958150446
CHO	0.938800197066366	0.118532958150446
CHO	0.939021518930399	0.118545783823979
CHO	0.938800197066366	0.118532958150446
CHO	0.939021518930399	0.118545783823979
CHO	0.938925492338848	0.118538907031403
CHO	0.938807304080881	0.11852751827126
CHO	0.93881059188796	0.118529241698219
CHO	0.938804527513214	0.118526335658677
CHO	0.938585676166544	0.118515320180906
CHO	0.938745661437679	0.118523970997018
CHO	0.938745661437679	0.118523970997018
CHO	0.938745661437679	0.118523970997018
CHO	0.938745661437679	0.118523970997018
CHO	0.938800197066366	0.118532958150446
CHO	0.939129789570168	0.118554125519115
CHO	0.939055261297642	0.118549440713364
CHO	0.938767087797077	0.118525116050751
CHO	0.938526877186707	0.118513890341677
CHO	0.938409123284779	0.118507780693085
CHO	0.938186739076228	0.118499660894905
CHO	0.938067343114474	0.118483766254399
CHO	0.938067343114474	0.118483766254399
CHO	0.93824703039496	0.118456436709911
CHO	0.93824703039496	0.118456436709911
CHO	0.938800197066366	0.118532958150446
CHO	0.938495920516772	0.11847098201162
CHO	0.938800197066366	0.118532958150446
CHO	0.938800197066366	0.118532958150446
CHO	0.938800197066366	0.118532958150446
CHO	0.938800197066366	0.118532958150446
CHO	0.938800197066366	0.118532958150446
CHO	0.94046753819879	0.119190150760238
CHO	3.22690562705861	2.43853501708198
CHO	3.22690562705861	2.43853501708198
CHO	3.22690562705861	2.43853501708198
CHO	3.22690562705861	2.43853501708198
CHO	3.22690562705861	2.43853501708198
CHO	3.22690562705861	2.43853501708198
CHO	3.22690562705861	2.43853501708198
CHO	3.22690562705861	2.43853501708198
CHO	3.22690562705861	2.43853501708198
CHO	3.22690562705861	2.43853501708198
CHO	3.22690562705861	2.43853501708198
CHO	3.22690562705861	2.43853501708198
CHO	3.22690562705861	2.43853501708198
CHO	3.22690562705861	2.43853501708198
CHO	3.22690562705861	2.43853501708198
CHO	3.22690562705861	2.43853501708198
CHO	3.22690562705861	2.43853501708198
CHO	3.22690562705861	2.43853501708198
CHO	3.22690562705861	2.43853501708198
CHO	3.22690562705861	2.43853501708198
CHO	3.22690562705861	2.43853501708198
CHO	3.22690562705861	2.43853501708198
CHO	3.22690562705861	2.43853501708198
CHO	3.22690562705861	2.43853501708198
CHO	3.22690562705861	2.43853501708198
CHO	3.22690562705861	2.43853501708198
CHO	3.22695140227306	2.43952685461714
CHO	3.22696104533411	2.43977486790056
CHO	3.22683572980055	2.43844522646602
CHO	3.22674838989824	2.43620157080994
CHO	3.2267147319349	2.43704205254647
CHO	3.22677068583213	2.43681044156792
CHO	3.22662414898055	2.43703408870707
CHO	3.22690562705861	2.43853501708198
CHO	3.22651532270045	2.43414686787925
CHO	3.22690562705861	2.43853501708198
CHO	3.22690562705861	2.43853501708198
CHO	3.22690562705861	2.43853501708198
CHO	3.22690562705861	2.43853501708198
CHO	3.22690562705861	2.43853501708198
CHO	3.22687218184708	2.43860991734244
CHO	0.722055262757358	0.110864046051099
CHO	0.722080907457099	0.110860515082586
CHO	0.722080907457099	0.110860515082586
CHO	0.722080907457099	0.110860515082586
CHO	0.722090803047637	0.110855146549125
CHO	0.722090803047637	0.110855146549125
CHO	0.722090803047637	0.110855146549125
CHO	0.722090803047637	0.110855146549125
CHO	0.722090803047637	0.110855146549125
CHO	0.722090803047637	0.110855146549125
CHO	0.722098259046218	0.110854041175412
CHO	0.722055262757358	0.110864046051099
CHO	0.72209647675771	0.110853067047893
CHO	0.72209809300218	0.110854436998746
CHO	0.722112750416623	0.110854082356034
CHO	0.722087156708605	0.110847927681822
CHO	0.722092747344763	0.110845622724692
CHO	0.722092747344763	0.110845622724692
CHO	0.722129082071196	0.110846913449095
CHO	0.722111773894566	0.110837816643977
CHO	0.722109909604905	0.11083872539804
CHO	0.722102795611053	0.110838602927893
CHO	0.722055262757358	0.110864046051099
CHO	0.72205698894515	0.110836578765457
CHO	0.72205698894515	0.110836578765457
CHO	0.722045126793987	0.110837569615838
CHO	0.722015792577073	0.110837228746822
CHO	0.722004040429062	0.110842251820058
CHO	0.722088207145078	0.110838331087534
CHO	0.722063468406119	0.110844444802726
CHO	0.722081800874874	0.110837420925277
CHO	0.722066225974529	0.110808222902089
CHO	0.722046986957212	0.110801266024375
CHO	0.722055262757358	0.110864046051099
CHO	0.722034212167468	0.110801745673399
CHO	0.722055262757358	0.110864046051099
CHO	0.722055262757358	0.110864046051099
CHO	0.722055262757358	0.110864046051099
CHO	0.722055262757358	0.110864046051099
CHO	0.722080907457099	0.110860515082586
CHO	1.48435238283888	0.145398465063503
CHO	0.922223888765305	0.116635109372672
CHO	0.922223888765305	0.116635109372672
CHO	0.922223888765305	0.116635109372672
CHO	0.922223888765305	0.116635109372672
CHO	0.922223888765305	0.116635109372672
CHO	0.922223888765305	0.116635109372672
CHO	0.922223888765305	0.116635109372672
CHO	0.922223888765305	0.116635109372672
CHO	0.922223888765305	0.116635109372672
CHO	0.922223888765305	0.116635109372672
CHO	0.922223888765305	0.116635109372672
CHO	0.922223888765305	0.116635109372672
CHO	0.922223888765305	0.116635109372672
CHO	0.922223888765305	0.116635109372672
CHO	0.922223888765305	0.116635109372672
CHO	0.922223888765305	0.116635109372672
CHO	0.922223888765305	0.116635109372672
CHO	0.922223888765305	0.116635109372672
CHO	0.922223888765305	0.116635109372672
CHO	0.922223888765305	0.116635109372672
CHO	0.922223888765305	0.116635109372672
CHO	0.922223888765305	0.116635109372672
CHO	0.922223888765305	0.116635109372672
CHO	0.922223888765305	0.116635109372672
CHO	0.922223888765305	0.116635109372672
CHO	0.922223888765305	0.116635109372672
CHO	0.922223888765305	0.116635109372672
CHO	0.922223888765305	0.116635109372672
CHO	0.922223888765305	0.116635109372672
CHO	0.922223888765305	0.116635109372672
CHO	0.922223888765305	0.116635109372672
CHO	0.922223888765305	0.116635109372672
CHO	0.922223888765305	0.116635109372672
CHO	0.922223888765305	0.116635109372672
CHO	0.922223888765305	0.116635109372672
CHO	0.922223888765305	0.116635109372672
CHO	0.922223888765305	0.116635109372672
CHO	0.922223888765305	0.116635109372672
CHO	0.922223888765305	0.116635109372672
CHO	0.922223888765305	0.116635109372672
CHO	0.922741089602085	0.116970024123039
CHO	0.907640146822426	0.117016139502465
CHO	0.907640146822426	0.117016139502465
CHO	0.907640146822426	0.117016139502465
CHO	0.907640146822426	0.117016139502465
CHO	0.907640146822426	0.117016139502465
CHO	0.907640146822426	0.117016139502465
CHO	0.907640146822426	0.117016139502465
CHO	0.907640146822426	0.117016139502465
CHO	0.907640146822426	0.117016139502465
CHO	0.907640146822426	0.117016139502465
CHO	0.907640146822426	0.117016139502465
CHO	0.907640146822426	0.117016139502465
CHO	0.907640146822426	0.117016139502465
CHO	0.907640146822426	0.117016139502465
CHO	0.907640146822426	0.117016139502465
CHO	0.907640146822426	0.117016139502465
CHO	0.907640146822426	0.117016139502465
CHO	0.907640146822426	0.117016139502465
CHO	0.907640146822426	0.117016139502465
CHO	0.907640146822426	0.117016139502465
CHO	0.907640146822426	0.117016139502465
CHO	0.907640146822426	0.117016139502465
CHO	0.907640146822426	0.117016139502465
CHO	0.907640146822426	0.117016139502465
CHO	0.907640146822426	0.117016139502465
CHO	0.907640146822426	0.117016139502465
CHO	0.907640146822426	0.117016139502465
CHO	0.907640146822426	0.117016139502465
CHO	0.907640146822426	0.117016139502465
CHO	0.907640146822426	0.117016139502465
CHO	0.907640146822426	0.117016139502465
CHO	0.907816322115432	0.117037100188363
CHO	0.907852428483402	0.117018126413232
CHO	0.907640146822426	0.117016139502465
CHO	0.90791456773967	0.117005341170729
CHO	0.907640146822426	0.117016139502465
CHO	0.907640146822426	0.117016139502465
CHO	0.907640146822426	0.117016139502465
CHO	0.907640146822426	0.117016139502465
CHO	0.907640146822426	0.117016139502465
CHO	0.9077099949317	0.117195821681609
CHO	0.927106324708766	0.117326950976142
CHO	0.927106324708766	0.117326950976142
CHO	0.927106324708766	0.117326950976142
CHO	0.927106324708766	0.117326950976142
CHO	0.927106324708766	0.117326950976142
CHO	0.927106324708766	0.117326950976142
CHO	0.927106324708766	0.117326950976142
CHO	0.927106324708766	0.117326950976142
CHO	0.927106324708766	0.117326950976142
CHO	0.927106324708766	0.117326950976142
CHO	0.927106324708766	0.117326950976142
CHO	0.927106324708766	0.117326950976142
CHO	0.927106324708766	0.117326950976142
CHO	0.927106324708766	0.117326950976142
CHO	0.927106324708766	0.117326950976142
CHO	0.927106324708766	0.117326950976142
CHO	0.927106324708766	0.117326950976142
CHO	0.927106324708766	0.117326950976142
CHO	0.927106324708766	0.117326950976142
CHO	0.927114755043171	0.117307054681573
CHO	0.927277036538662	0.117314667177757
CHO	0.927225944656809	0.117316565073768
CHO	0.927106324708766	0.117326950976142
CHO	0.927254801531172	0.117317841207771
CHO	0.927156262144761	0.117316010042018
CHO	0.927221860229104	0.117311769785522
CHO	0.927392814408595	0.117313957236814
CHO	0.927200700487704	0.117316892507261
CHO	0.927388695388384	0.117326724038979
CHO	0.927527736501626	0.117312593020637
CHO	0.927634877560016	0.117320907659432
CHO	0.927685153768383	0.117282908062097
CHO	0.927685153768383	0.117282908062097
CHO	0.927106324708766	0.117326950976142
CHO	0.927753474585524	0.117259021120046
CHO	0.927106324708766	0.117326950976142
CHO	0.927106324708766	0.117326950976142
CHO	0.927106324708766	0.117326950976142
CHO	0.927106324708766	0.117326950976142
CHO	0.927106324708766	0.117326950976142
CHO	0.929948130085637	0.118112332534926
CHO	0.899824716116658	0.106154812204001
CHO	0.899824716116658	0.106154812204001
CHO	0.899824716116658	0.106154812204001
CHO	0.899824716116658	0.106154812204001
CHO	0.899824716116658	0.106154812204001
CHO	0.899824716116658	0.106154812204001
CHO	0.899824716116658	0.106154812204001
CHO	0.899824716116658	0.106154812204001
CHO	0.899824716116658	0.106154812204001
CHO	0.899824716116658	0.106154812204001
CHO	0.899824716116658	0.106154812204001
CHO	0.899824716116658	0.106154812204001
CHO	0.899824716116658	0.106154812204001
CHO	0.899824716116658	0.106154812204001
CHO	0.899824716116658	0.106154812204001
CHO	0.899824716116658	0.106154812204001
CHO	0.899829182429699	0.106158960527091
CHO	0.899810238426117	0.106164576466595
CHO	0.899796946771353	0.106160611800944
CHO	0.899793715155702	0.106165434280475
CHO	0.899799903034771	0.106178575666204
CHO	0.899791244982501	0.106177751345797
CHO	0.899824716116658	0.106154812204001
CHO	0.89993839524946	0.106173727772019
CHO	0.899805834379436	0.106128070673357
CHO	0.899805834379436	0.106128070673357
CHO	0.899805834379436	0.106128070673357
CHO	0.899805834379436	0.106128070673357
CHO	0.899856112862317	0.106127784376897
CHO	0.899860692018389	0.106152423179262
CHO	0.899798329398014	0.106155431852586
CHO	0.89959637070361	0.106137260140254
CHO	0.89959637070361	0.106137260140254
CHO	0.899824716116658	0.106154812204001
CHO	0.899499027608996	0.106116816666772
CHO	0.899824716116658	0.106154812204001
CHO	0.899824716116658	0.106154812204001
CHO	0.899824716116658	0.106154812204001
CHO	0.899824716116658	0.106154812204001
CHO	0.899824716116658	0.106154812204001
CHO	0.896710697988743	0.106270128556802
CHO	0.83195378915476	0.104784134226254
CHO	0.83195378915476	0.104784134226254
CHO	0.83195378915476	0.104784134226254
CHO	0.83195378915476	0.104784134226254
CHO	0.83195378915476	0.104784134226254
CHO	0.83195378915476	0.104784134226254
CHO	0.83195378915476	0.104784134226254
CHO	0.83195378915476	0.104784134226254
CHO	0.83195378915476	0.104784134226254
CHO	0.83195378915476	0.104784134226254
CHO	0.83195378915476	0.104784134226254
CHO	0.83195378915476	0.104784134226254
CHO	0.83195378915476	0.104784134226254
CHO	0.83195378915476	0.104784134226254
CHO	0.83195378915476	0.104784134226254
CHO	0.83195378915476	0.104784134226254
CHO	0.83195378915476	0.104784134226254
CHO	0.83195378915476	0.104784134226254
CHO	0.83195378915476	0.104784134226254
CHO	0.83195378915476	0.104784134226254
CHO	0.83195378915476	0.104784134226254
CHO	0.83195378915476	0.104784134226254
CHO	0.83195378915476	0.104784134226254
CHO	0.83195378915476	0.104784134226254
CHO	0.83195378915476	0.104784134226254
CHO	0.83195378915476	0.104784134226254
CHO	0.83195378915476	0.104784134226254
CHO	0.83195378915476	0.104784134226254
CHO	0.83195378915476	0.104784134226254
CHO	0.83195378915476	0.104784134226254
CHO	0.83195378915476	0.104784134226254
CHO	0.83195378915476	0.104784134226254
CHO	0.83195378915476	0.104784134226254
CHO	0.83195378915476	0.104784134226254
CHO	0.83195378915476	0.104784134226254
CHO	0.83195378915476	0.104784134226254
CHO	0.83195378915476	0.104784134226254
CHO	0.83195378915476	0.104784134226254
CHO	0.83195378915476	0.104784134226254
CHO	0.83195378915476	0.104784134226254
CHO	0.830413930735902	0.104795543375985
CHO	0.96332255324708	0.113538759732356
CHO	0.96332255324708	0.113538759732356
CHO	0.96332255324708	0.113538759732356
CHO	0.96332255324708	0.113538759732356
CHO	0.96332255324708	0.113538759732356
CHO	0.96332255324708	0.113538759732356
CHO	0.96332255324708	0.113538759732356
CHO	0.96332255324708	0.113538759732356
CHO	0.96332255324708	0.113538759732356
CHO	0.96332255324708	0.113538759732356
CHO	0.96332255324708	0.113538759732356
CHO	0.96332255324708	0.113538759732356
CHO	0.96332255324708	0.113538759732356
CHO	0.96332255324708	0.113538759732356
CHO	0.96332255324708	0.113538759732356
CHO	0.96332255324708	0.113538759732356
CHO	0.96332255324708	0.113538759732356
CHO	0.963351975264954	0.113536007480746
CHO	0.963351975264954	0.113536007480746
CHO	0.963351975264954	0.113536007480746
CHO	0.963336850289754	0.113534328248096
CHO	0.963305068854986	0.113534757453755
CHO	0.96332255324708	0.113538759732356
CHO	0.963296518038011	0.113532655479681
CHO	0.963341134289358	0.113534412264302
CHO	0.963387527715454	0.113538519540717
CHO	0.963409662888979	0.113535761999831
CHO	0.963438774182596	0.113543677808038
CHO	0.963438774182596	0.113543677808038
CHO	0.963550301893003	0.113549704719085
CHO	0.963539321290786	0.113548064888071
CHO	0.96355877607191	0.113549893621619
CHO	0.963486230712163	0.113542227662545
CHO	0.96332255324708	0.113538759732356
CHO	0.963521602873018	0.113546032364055
CHO	0.96332255324708	0.113538759732356
CHO	0.96332255324708	0.113538759732356
CHO	0.96332255324708	0.113538759732356
CHO	0.96332255324708	0.113538759732356
CHO	0.96332255324708	0.113538759732356
CHO	0.95846808463101	0.112878685676792
CHO	0.823791248937485	0.11855391370148
CHO	0.823791248937485	0.11855391370148
CHO	0.823791248937485	0.11855391370148
CHO	0.823791248937485	0.11855391370148
CHO	0.823791248937485	0.11855391370148
CHO	0.823791248937485	0.11855391370148
CHO	0.823791248937485	0.11855391370148
CHO	0.823791248937485	0.11855391370148
CHO	0.823791248937485	0.11855391370148
CHO	0.823791248937485	0.11855391370148
CHO	0.823791248937485	0.11855391370148
CHO	0.823791248937485	0.11855391370148
CHO	0.823791248937485	0.11855391370148
CHO	0.823791248937485	0.11855391370148
CHO	0.823791248937485	0.11855391370148
CHO	0.823791248937485	0.11855391370148
CHO	0.823791248937485	0.11855391370148
CHO	0.823791248937485	0.11855391370148
CHO	0.823791248937485	0.11855391370148
CHO	0.823791248937485	0.11855391370148
CHO	0.823791248937485	0.11855391370148
CHO	0.823791248937485	0.11855391370148
CHO	0.823791248937485	0.11855391370148
CHO	0.823791248937485	0.11855391370148
CHO	0.823818615869973	0.118572276123319
CHO	0.823892146147517	0.118615352198024
CHO	0.823888202166136	0.118631297946886
CHO	0.823876020654685	0.118632222197671
CHO	0.823928745131871	0.118670628017718
CHO	0.82388741273705	0.118627173180945
CHO	0.8238836880701	0.118635156586141
CHO	0.823860450033799	0.118613006863603
[truncated: 12,514 more rows]
