# Supplementary material for: Non-destructive classification of unlabeled cells: Combining an automated benchtop magnetic resonance scanner and artificial intelligence
Source: PLoS Comput Biol. 2023 Feb 21;19(2):e1010842. doi: 10.1371/journal.pcbi.1010842 (PMC9983908; doi:10.1371/journal.pcbi.1010842)
Supplement: S5 Data — The data is saved as *csv file with the first column representing the cell tag, the second column representing the T1 and the third column the T2 coordinate. (ZIP) [file pcbi.1010842.s024.zip › S5 Data/T1-T2_Coordinates/Cellline_40Aug_5Stretch_5Shift.csv]

CHO	0.899328685095262	0.112574555040873
CHO	0.899328685095262	0.112574555040873
CHO	0.899328685095262	0.112574555040873
CHO	0.899328685095262	0.112574555040873
CHO	0.899328685095262	0.112574555040873
CHO	0.899328685095262	0.112574555040873
CHO	0.899328685095262	0.112574555040873
CHO	0.899328685095262	0.112574555040873
CHO	0.899328685095262	0.112574555040873
CHO	0.899328685095262	0.112574555040873
CHO	0.899328685095262	0.112574555040873
CHO	0.899328685095262	0.112574555040873
CHO	0.899328685095262	0.112574555040873
CHO	0.899328685095262	0.112574555040873
CHO	0.899800531421594	0.112570337155312
CHO	0.898808588762766	0.112539091366969
CHO	0.898546262129105	0.112430937694135
CHO	0.89758645100758	0.112357952896089
CHO	0.89758645100758	0.112357952896089
CHO	0.896206824510834	0.112280905348853
CHO	0.896206824510834	0.112280905348853
CHO	0.895356696916439	0.11226991914261
CHO	0.899328685095262	0.112574555040873
CHO	0.895356696916439	0.11226991914261
CHO	0.895356696916439	0.11226991914261
CHO	0.895356696916439	0.11226991914261
CHO	0.895356696916439	0.11226991914261
CHO	0.894539093068044	0.111930601561229
CHO	0.894949182391467	0.112022216649707
CHO	0.894769439560065	0.112039576480771
CHO	0.895335727234152	0.11215500067329
CHO	0.894465049834442	0.112052367274988
CHO	0.897081464708564	0.111947592938192
CHO	0.899328685095262	0.112574555040873
CHO	0.897081464708564	0.111947592938192
CHO	0.899328685095262	0.112574555040873
CHO	0.899328685095262	0.112574555040873
CHO	0.899328685095262	0.112574555040873
CHO	0.899328685095262	0.112574555040873
CHO	0.899328685095262	0.112574555040873
CHO	0.897129292866797	0.112197681929856
CHO	0.899349363353985	0.119899797338732
CHO	0.899349363353985	0.119899797338732
CHO	0.899349363353985	0.119899797338732
CHO	0.899349363353985	0.119899797338732
CHO	0.899349363353985	0.119899797338732
CHO	0.899349363353985	0.119899797338732
CHO	0.899349363353985	0.119899797338732
CHO	0.898688663930597	0.119507284434769
CHO	0.898688663930597	0.119507284434769
CHO	0.898688663930597	0.119507284434769
CHO	0.898688663930597	0.119507284434769
CHO	0.899349363353985	0.119899797338732
CHO	0.898688663930597	0.119507284434769
CHO	0.898757535503465	0.119157749957428
CHO	0.898757535503465	0.119157749957428
CHO	0.899623723915252	0.119327843772433
CHO	0.898516661027704	0.119294781335792
CHO	0.898516661027704	0.119294781335792
CHO	0.898516661027704	0.119294781335792
CHO	0.898516661027704	0.119294781335792
CHO	0.90129467773029	0.119373848606757
CHO	0.900967312121231	0.119475211116592
CHO	0.899349363353985	0.119899797338732
CHO	0.899976349998001	0.119417764298086
CHO	0.898688354494949	0.119817587993312
CHO	0.898670935293876	0.119539206131648
CHO	0.897418658094394	0.119333061929443
CHO	0.894420315798859	0.11912237031771
CHO	0.894880876455179	0.11935259420989
CHO	0.894692548346814	0.119281152590888
CHO	0.894692548346814	0.119281152590888
CHO	0.894692548346814	0.119281152590888
CHO	0.894692548346814	0.119281152590888
CHO	0.899349363353985	0.119899797338732
CHO	0.894692548346814	0.119281152590888
CHO	0.899349363353985	0.119899797338732
CHO	0.899349363353985	0.119899797338732
CHO	0.899349363353985	0.119899797338732
CHO	0.899349363353985	0.119899797338732
CHO	0.899349363353985	0.119899797338732
CHO	0.900330723541328	0.120265738585568
CHO	0.880867263619601	0.115801900095645
CHO	0.880867263619601	0.115801900095645
CHO	0.880867263619601	0.115801900095645
CHO	0.880867263619601	0.115801900095645
CHO	0.880867263619601	0.115801900095645
CHO	0.880867263619601	0.115801900095645
CHO	0.880867263619601	0.115801900095645
CHO	0.882345679035563	0.116290513374758
CHO	0.882506966365368	0.116494584221719
CHO	0.882518196433859	0.116400174691262
CHO	0.882518196433859	0.116400174691262
CHO	0.880867263619601	0.115801900095645
CHO	0.882518196433859	0.116400174691262
CHO	0.882518196433859	0.116400174691262
CHO	0.882555962848676	0.116502516331779
CHO	0.882408252453367	0.115887958117213
CHO	0.882408252453367	0.115887958117213
CHO	0.882408252453367	0.115887958117213
CHO	0.882408252453367	0.115887958117213
CHO	0.882243212461572	0.115543336291341
CHO	0.882243212461572	0.115543336291341
CHO	0.882013810043353	0.115675943795415
CHO	0.880867263619601	0.115801900095645
CHO	0.881978452292443	0.115749190366926
CHO	0.882470450323189	0.115972353276683
CHO	0.882112601417509	0.115952934578739
CHO	0.882594164754122	0.116113212491194
CHO	0.882545711325551	0.116241261012909
CHO	0.882274752942247	0.115994125717628
CHO	0.881450554585093	0.115096831098586
CHO	0.882288255659434	0.115450866965521
CHO	0.882682243010685	0.1157160270342
CHO	0.882745443507003	0.115727044292692
CHO	0.880867263619601	0.115801900095645
CHO	0.883274998320555	0.116103652531228
CHO	0.880867263619601	0.115801900095645
CHO	0.880867263619601	0.115801900095645
CHO	0.880867263619601	0.115801900095645
CHO	0.880867263619601	0.115801900095645
CHO	0.880867263619601	0.115801900095645
CHO	0.880148744703614	0.116064223255493
CHO	0.975924820931757	0.109776004829933
CHO	0.975924820931757	0.109776004829933
CHO	0.975924820931757	0.109776004829933
CHO	0.975924820931757	0.109776004829933
CHO	0.975924820931757	0.109776004829933
CHO	0.975924820931757	0.109776004829933
CHO	0.975924820931757	0.109776004829933
CHO	0.975924820931757	0.109776004829933
CHO	0.975924820931757	0.109776004829933
CHO	0.975924820931757	0.109776004829933
CHO	0.975924820931757	0.109776004829933
CHO	0.975924820931757	0.109776004829933
CHO	0.975694575631953	0.109765040775059
CHO	0.97566673703169	0.109777638012024
CHO	0.975333253559115	0.10975180882776
CHO	0.975847343424168	0.109783940997244
CHO	0.975847343424168	0.109783940997244
CHO	0.975768925761486	0.109760885872232
CHO	0.975768925761486	0.109760885872232
CHO	0.975705950771008	0.109120384276963
CHO	0.975211017540445	0.109242411936616
CHO	0.975399268822311	0.109263978232519
CHO	0.975924820931757	0.109776004829933
CHO	0.975264605073584	0.108926884896398
CHO	0.975264605073584	0.108926884896398
CHO	0.975264605073584	0.108926884896398
CHO	0.975264605073584	0.108926884896398
CHO	0.975153853781128	0.109029111136494
CHO	0.976264694243825	0.109326833803909
CHO	0.976253088225954	0.109382930844589
CHO	0.975844863224652	0.108894124089292
CHO	0.975539623671553	0.108941990488668
CHO	0.97587188343537	0.108982939297894
CHO	0.975924820931757	0.109776004829933
CHO	0.976617851474675	0.109169678522376
CHO	0.975924820931757	0.109776004829933
CHO	0.975924820931757	0.109776004829933
CHO	0.975924820931757	0.109776004829933
CHO	0.975924820931757	0.109776004829933
CHO	0.975924820931757	0.109776004829933
CHO	0.976359264580775	0.110136274916694
CHO	0.918217107135215	0.114742767254881
CHO	0.918217107135215	0.114742767254881
CHO	0.918217107135215	0.114742767254881
CHO	0.918217107135215	0.114742767254881
CHO	0.918217107135215	0.114742767254881
CHO	0.918217107135215	0.114742767254881
CHO	0.918217107135215	0.114742767254881
CHO	0.918217107135215	0.114742767254881
CHO	0.918217107135215	0.114742767254881
CHO	0.918217107135215	0.114742767254881
CHO	0.918217107135215	0.114742767254881
CHO	0.918217107135215	0.114742767254881
CHO	0.918217107135215	0.114742767254881
CHO	0.918217107135215	0.114742767254881
CHO	0.918217107135215	0.114742767254881
CHO	0.918217107135215	0.114742767254881
CHO	0.918217107135215	0.114742767254881
CHO	0.918217107135215	0.114742767254881
CHO	0.918217107135215	0.114742767254881
CHO	0.918217107135215	0.114742767254881
CHO	0.918217107135215	0.114742767254881
CHO	0.918217107135215	0.114742767254881
CHO	0.918217107135215	0.114742767254881
CHO	0.918217107135215	0.114742767254881
CHO	0.918217107135215	0.114742767254881
CHO	0.918217107135215	0.114742767254881
CHO	0.918217107135215	0.114742767254881
CHO	0.918217107135215	0.114742767254881
CHO	0.918217107135215	0.114742767254881
CHO	0.918217107135215	0.114742767254881
CHO	0.918217107135215	0.114742767254881
CHO	0.918217107135215	0.114742767254881
CHO	0.918217107135215	0.114742767254881
CHO	0.918217107135215	0.114742767254881
CHO	0.918217107135215	0.114742767254881
CHO	0.918217107135215	0.114742767254881
CHO	0.918217107135215	0.114742767254881
CHO	0.918217107135215	0.114742767254881
CHO	0.918217107135215	0.114742767254881
CHO	0.918217107135215	0.114742767254881
CHO	0.916884061248299	0.114674357283306
CHO	0.945454606090894	0.117060665118867
CHO	0.945454606090894	0.117060665118867
CHO	0.945454606090894	0.117060665118867
CHO	0.945454606090894	0.117060665118867
CHO	0.945454606090894	0.117060665118867
CHO	0.945454606090894	0.117060665118867
CHO	0.945454606090894	0.117060665118867
CHO	0.945454606090894	0.117060665118867
CHO	0.945454606090894	0.117060665118867
CHO	0.945454606090894	0.117060665118867
CHO	0.945454606090894	0.117060665118867
CHO	0.945454606090894	0.117060665118867
CHO	0.945454606090894	0.117060665118867
CHO	0.945454606090894	0.117060665118867
CHO	0.945454606090894	0.117060665118867
CHO	0.945454606090894	0.117060665118867
CHO	0.945454606090894	0.117060665118867
CHO	0.945454606090894	0.117060665118867
CHO	0.945454606090894	0.117060665118867
CHO	0.945454606090894	0.117060665118867
CHO	0.945454606090894	0.117060665118867
CHO	0.945454606090894	0.117060665118867
CHO	0.945454606090894	0.117060665118867
CHO	0.945454606090894	0.117060665118867
CHO	0.945454606090894	0.117060665118867
CHO	0.945454606090894	0.117060665118867
CHO	0.945454606090894	0.117060665118867
CHO	0.945454606090894	0.117060665118867
CHO	0.945454606090894	0.117060665118867
CHO	0.945454606090894	0.117060665118867
CHO	0.945454606090894	0.117060665118867
CHO	0.945454606090894	0.117060665118867
CHO	0.945454606090894	0.117060665118867
CHO	0.945454606090894	0.117060665118867
CHO	0.945454606090894	0.117060665118867
CHO	0.945454606090894	0.117060665118867
CHO	0.945454606090894	0.117060665118867
CHO	0.945454606090894	0.117060665118867
CHO	0.945454606090894	0.117060665118867
CHO	0.945454606090894	0.117060665118867
CHO	0.942241719584575	0.116521654538507
CHO	0.872306791646009	0.110677084198153
CHO	0.872306791646009	0.110677084198153
CHO	0.872306791646009	0.110677084198153
CHO	0.872306791646009	0.110677084198153
CHO	0.872306791646009	0.110677084198153
CHO	0.872306791646009	0.110677084198153
CHO	0.872306791646009	0.110677084198153
CHO	0.872306791646009	0.110677084198153
CHO	0.872306791646009	0.110677084198153
CHO	0.872306791646009	0.110677084198153
CHO	0.872306791646009	0.110677084198153
CHO	0.872306791646009	0.110677084198153
CHO	0.872306791646009	0.110677084198153
CHO	0.872306791646009	0.110677084198153
CHO	0.872306791646009	0.110677084198153
CHO	0.872306791646009	0.110677084198153
CHO	0.872306791646009	0.110677084198153
CHO	0.872306791646009	0.110677084198153
CHO	0.872306791646009	0.110677084198153
CHO	0.872306791646009	0.110677084198153
CHO	0.872306791646009	0.110677084198153
CHO	0.872306791646009	0.110677084198153
CHO	0.872306791646009	0.110677084198153
CHO	3.33968017363201	2.42559187004676
CHO	3.33753212175201	2.42658065147275
CHO	0.872306791646009	0.110677084198153
CHO	3.33889636662553	2.42785134840029
CHO	3.3381477579292	2.42267180930027
CHO	3.33920719560559	2.43138086886592
CHO	0.872306791646009	0.110677084198153
CHO	0.872306791646009	0.110677084198153
CHO	0.872306791646009	0.110677084198153
CHO	0.872306791646009	0.110677084198153
CHO	0.872306791646009	0.110677084198153
CHO	0.872306791646009	0.110677084198153
CHO	0.872306791646009	0.110677084198153
CHO	0.872306791646009	0.110677084198153
CHO	0.872306791646009	0.110677084198153
CHO	0.872306791646009	0.110677084198153
CHO	0.872306791646009	0.110677084198153
CHO	0.870430615281886	0.110919542622136
CHO	0.831709490482408	0.105933958161692
CHO	0.831709490482408	0.105933958161692
CHO	0.831709490482408	0.105933958161692
CHO	0.831709490482408	0.105933958161692
CHO	0.831709490482408	0.105933958161692
CHO	0.831709490482408	0.105933958161692
CHO	0.831709490482408	0.105933958161692
CHO	0.831709490482408	0.105933958161692
CHO	0.831709490482408	0.105933958161692
CHO	0.831709490482408	0.105933958161692
CHO	0.831709490482408	0.105933958161692
CHO	0.831709490482408	0.105933958161692
CHO	0.831709490482408	0.105933958161692
CHO	0.831709490482408	0.105933958161692
CHO	0.831709490482408	0.105933958161692
CHO	0.831709490482408	0.105933958161692
CHO	0.831709490482408	0.105933958161692
CHO	0.831709490482408	0.105933958161692
CHO	0.831709490482408	0.105933958161692
CHO	0.831709490482408	0.105933958161692
CHO	0.831709490482408	0.105933958161692
CHO	0.831709490482408	0.105933958161692
CHO	0.831709490482408	0.105933958161692
CHO	0.831709490482408	0.105933958161692
CHO	0.831709490482408	0.105933958161692
CHO	0.831709490482408	0.105933958161692
CHO	0.831709490482408	0.105933958161692
CHO	0.831709490482408	0.105933958161692
CHO	0.831709490482408	0.105933958161692
CHO	0.831709490482408	0.105933958161692
CHO	0.831709490482408	0.105933958161692
CHO	0.831709490482408	0.105933958161692
CHO	0.831709490482408	0.105933958161692
CHO	0.831709490482408	0.105933958161692
CHO	0.831709490482408	0.105933958161692
CHO	0.831709490482408	0.105933958161692
CHO	0.831709490482408	0.105933958161692
CHO	0.831709490482408	0.105933958161692
CHO	0.831709490482408	0.105933958161692
CHO	0.831709490482408	0.105933958161692
CHO	0.831339026633388	0.10622745312041
CHO	0.991675779821284	0.132766019143238
CHO	0.991675779821284	0.132766019143238
CHO	0.992252963802965	0.132781970317493
CHO	0.992967004785321	0.132819966847269
CHO	0.992970562807308	0.132733280142813
CHO	0.993069824913293	0.132842850916686
CHO	0.99221151743326	0.132576257178004
CHO	0.993820958011884	0.132556100986846
CHO	0.993820958011884	0.132556100986846
CHO	0.993820958011884	0.132556100986846
CHO	0.993820958011884	0.132556100986846
CHO	0.991675779821284	0.132766019143238
CHO	0.993820958011884	0.132556100986846
CHO	0.993820958011884	0.132556100986846
CHO	0.993820958011884	0.132556100986846
CHO	0.993820958011884	0.132556100986846
CHO	0.992371477036202	0.132646905805038
CHO	0.99183447309337	0.132654657337385
CHO	0.99231959423733	0.132544006102485
CHO	0.99231959423733	0.132544006102485
CHO	0.99231959423733	0.132544006102485
CHO	0.990783139854966	0.132641870255628
CHO	0.991675779821284	0.132766019143238
CHO	0.99114763812518	0.132617617722841
CHO	0.992334221965036	0.132658564770625
CHO	0.992384600239298	0.132650335231025
CHO	0.992384600239298	0.132650335231025
CHO	0.992384600239298	0.132650335231025
CHO	0.992384600239298	0.132650335231025
CHO	0.994061430085747	0.132557281740508
CHO	0.996089951809602	0.132589148237079
CHO	0.996089951809602	0.132589148237079
CHO	0.996089951809602	0.132589148237079
CHO	0.991675779821284	0.132766019143238
CHO	0.996089951809602	0.132589148237079
CHO	0.991675779821284	0.132766019143238
CHO	0.991675779821284	0.132766019143238
CHO	0.991675779821284	0.132766019143238
CHO	0.991675779821284	0.132766019143238
CHO	0.991675779821284	0.132766019143238
CHO	0.988963990665944	0.132490645826469
CHO	0.911013742008368	0.119908781473424
CHO	0.911013742008368	0.119908781473424
CHO	0.911013742008368	0.119908781473424
CHO	0.911013742008368	0.119908781473424
CHO	0.911013742008368	0.119908781473424
CHO	0.911013742008368	0.119908781473424
CHO	0.911013742008368	0.119908781473424
CHO	0.911013742008368	0.119908781473424
CHO	0.911013742008368	0.119908781473424
CHO	0.911013742008368	0.119908781473424
CHO	0.911013742008368	0.119908781473424
CHO	0.911013742008368	0.119908781473424
CHO	0.911013742008368	0.119908781473424
CHO	0.911013742008368	0.119908781473424
CHO	0.911013742008368	0.119908781473424
CHO	0.911013742008368	0.119908781473424
CHO	0.911013742008368	0.119908781473424
CHO	0.911013742008368	0.119908781473424
CHO	0.911013742008368	0.119908781473424
CHO	0.911013742008368	0.119908781473424
CHO	0.911013742008368	0.119908781473424
CHO	0.911013742008368	0.119908781473424
CHO	0.911013742008368	0.119908781473424
CHO	0.911013742008368	0.119908781473424
CHO	0.911013742008368	0.119908781473424
CHO	0.911013742008368	0.119908781473424
CHO	0.911013742008368	0.119908781473424
CHO	0.911013742008368	0.119908781473424
CHO	0.911013742008368	0.119908781473424
CHO	0.911013742008368	0.119908781473424
CHO	0.911013742008368	0.119908781473424
CHO	0.911013742008368	0.119908781473424
CHO	0.911013742008368	0.119908781473424
CHO	0.911013742008368	0.119908781473424
CHO	0.911013742008368	0.119908781473424
CHO	0.911013742008368	0.119908781473424
CHO	0.911013742008368	0.119908781473424
CHO	0.911013742008368	0.119908781473424
CHO	0.911013742008368	0.119908781473424
CHO	0.911013742008368	0.119908781473424
CHO	0.912546912926173	0.120380848142375
CHO	0.427634618873831	0.00229260354741322
CHO	0.427634618873831	0.00229260354741322
CHO	0.427634618873831	0.00229260354741322
CHO	0.427634618873831	0.00229260354741322
CHO	0.427634618873831	0.00229260354741322
CHO	0.427634618873831	0.00229260354741322
CHO	0.427634618873831	0.00229260354741322
CHO	0.427634618873831	0.00229260354741322
CHO	0.427634618873831	0.00229260354741322
CHO	0.427634618873831	0.00229260354741322
CHO	0.427634618873831	0.00229260354741322
CHO	0.427634618873831	0.00229260354741322
CHO	0.427634618873831	0.00229260354741322
CHO	0.427634618873831	0.00229260354741322
CHO	0.427634618873831	0.00229260354741322
CHO	0.427634618873831	0.00229260354741322
CHO	0.427634618873831	0.00229260354741322
CHO	0.427634618873831	0.00229260354741322
CHO	0.427634618873831	0.00229260354741322
CHO	0.427634618873831	0.00229260354741322
CHO	0.427634618873831	0.00229260354741322
CHO	0.427634618873831	0.00229260354741322
CHO	0.427634618873831	0.00229260354741322
CHO	0.427634618873831	0.00229260354741322
CHO	0.427634618873831	0.00229260354741322
CHO	0.427634618873831	0.00229260354741322
CHO	0.427634618873831	0.00229260354741322
CHO	0.427634618873831	0.00229260354741322
CHO	0.427634618873831	0.00229260354741322
CHO	0.427634618873831	0.00229260354741322
CHO	0.427634618873831	0.00229260354741322
CHO	0.427634618873831	0.00229260354741322
CHO	0.427634618873831	0.00229260354741322
CHO	0.427634618873831	0.00229260354741322
CHO	0.427634618873831	0.00229260354741322
CHO	0.427634618873831	0.00229260354741322
CHO	0.427634618873831	0.00229260354741322
CHO	0.427634618873831	0.00229260354741322
CHO	0.427634618873831	0.00229260354741322
CHO	0.427634618873831	0.00229260354741322
CHO	3.34528750903593	2.40394796461652
CHO	1.00951779644124	0.117818213041762
CHO	1.00951779644124	0.117818213041762
CHO	1.00951779644124	0.117818213041762
CHO	1.00951779644124	0.117818213041762
CHO	1.00951779644124	0.117818213041762
CHO	1.00951779644124	0.117818213041762
CHO	1.00951779644124	0.117818213041762
CHO	1.00951779644124	0.117818213041762
CHO	1.00951779644124	0.117818213041762
CHO	1.00951779644124	0.117818213041762
CHO	1.01226528913187	0.117819207419129
CHO	1.00951779644124	0.117818213041762
CHO	1.01157671096292	0.117843454023546
CHO	1.01426914288119	0.117934382738235
CHO	1.01601547604047	0.117913361889431
CHO	1.01670463816071	0.11786377825825
CHO	1.01670463816071	0.11786377825825
CHO	1.01670463816071	0.11786377825825
CHO	1.01798362845579	0.11784011190853
CHO	1.01798362845579	0.11784011190853
CHO	1.01798362845579	0.11784011190853
CHO	1.01537359276979	0.116842935894097
CHO	1.00951779644124	0.117818213041762
CHO	1.01549695718573	0.117017732260245
CHO	1.01438255816823	0.116374022492385
CHO	1.01438255816823	0.116374022492385
CHO	1.01438255816823	0.116374022492385
CHO	1.01438255816823	0.116374022492385
CHO	1.01438255816823	0.116374022492385
CHO	1.01438255816823	0.116374022492385
CHO	1.01558673704687	0.116173791276859
CHO	1.01650792497644	0.116142969511954
CHO	1.01650792497644	0.116142969511954
CHO	1.00951779644124	0.117818213041762
CHO	1.01650792497644	0.116142969511954
CHO	1.00951779644124	0.117818213041762
CHO	1.00951779644124	0.117818213041762
CHO	1.00951779644124	0.117818213041762
CHO	1.00951779644124	0.117818213041762
CHO	1.00951779644124	0.117818213041762
CHO	1.0130318143405	0.118465684992261
CHO	1.04253470772428	0.116623976132523
CHO	1.04253470772428	0.116623976132523
CHO	1.04253470772428	0.116623976132523
CHO	1.04253470772428	0.116623976132523
CHO	1.04253470772428	0.116623976132523
CHO	1.04253470772428	0.116623976132523
CHO	1.04253470772428	0.116623976132523
CHO	1.04253470772428	0.116623976132523
CHO	1.04253470772428	0.116623976132523
CHO	1.04253470772428	0.116623976132523
CHO	1.04253470772428	0.116623976132523
CHO	1.04253470772428	0.116623976132523
CHO	1.04253470772428	0.116623976132523
CHO	1.04253470772428	0.116623976132523
CHO	1.04253470772428	0.116623976132523
CHO	1.04253470772428	0.116623976132523
CHO	1.04253470772428	0.116623976132523
CHO	1.04253470772428	0.116623976132523
CHO	1.04292872490983	0.116667525791114
CHO	1.04473403563047	0.11682213561216
CHO	1.04511134491223	0.11689010958983
CHO	1.04612109756496	0.116943279498585
CHO	1.04253470772428	0.116623976132523
CHO	1.044322561532	0.116827378592762
CHO	1.04424160079799	0.116790647763306
CHO	1.04424160079799	0.116790647763306
CHO	1.04381056185773	0.116772222263326
CHO	1.04301328885098	0.116698840917346
CHO	1.04292429039647	0.116028057831311
CHO	1.0430245296566	0.115778969764431
CHO	1.0430245296566	0.115778969764431
CHO	1.04211016854877	0.115584217977474
CHO	1.04285719250124	0.115680827364388
CHO	1.04253470772428	0.116623976132523
CHO	1.04365916027587	0.115536055615193
CHO	1.04253470772428	0.116623976132523
CHO	1.04253470772428	0.116623976132523
CHO	1.04253470772428	0.116623976132523
CHO	1.04253470772428	0.116623976132523
CHO	1.04253470772428	0.116623976132523
CHO	1.0407736030544	0.116394444469575
CHO	1.02575981778301	0.116532516535032
CHO	1.02971819160732	0.117022306588359
CHO	1.02934959396666	0.116976615012408
CHO	1.02941044728829	0.116970918174321
CHO	1.02978469141443	0.117039695546342
CHO	1.02934624666326	0.116155023609052
CHO	1.02959707938917	0.116356643690753
CHO	1.02952724683584	0.116295243894571
CHO	1.02952029045641	0.116203898000236
CHO	1.02952715313137	0.116265861950766
CHO	1.02963189839828	0.116340198108486
CHO	1.02532082051216	0.116478972717497
CHO	1.02982375588287	0.116322949428592
CHO	1.02978110351668	0.11628388285849
CHO	1.03047615234104	0.11651291301567
CHO	1.03005066633187	0.116517922701452
CHO	1.02976320627018	0.116482095403336
CHO	1.03072758529285	0.116861385299523
CHO	1.03066450592707	0.117156348178474
CHO	1.0313348631177	0.117389011337869
CHO	1.03240811470627	0.117529098612178
CHO	1.03225119968056	0.117117588322738
CHO	1.02592898602176	0.116625592313116
CHO	1.03216865847586	0.117164806448607
CHO	1.03155261742713	0.116929846545251
CHO	1.03158866800525	0.117356021569324
CHO	1.03227797617976	0.117514858316356
CHO	1.03191147524961	0.117129232045993
CHO	1.0317160338789	0.11748717983677
CHO	1.03086123313012	0.116896130415209
CHO	1.03083672135783	0.117141708956059
CHO	1.03139778295395	0.117488845372094
CHO	1.03153814208988	0.117083928168159
CHO	1.025844357428	0.116643854260208
CHO	1.03038693463433	0.115050949986975
CHO	1.02550724977955	0.116630847402076
CHO	1.02675051337864	0.116831619871318
CHO	1.02740661886809	0.116784894343308
CHO	1.02771276280827	0.116866680676139
CHO	1.02891616155133	0.117095585509956
CHO	1.02546411425926	0.117221757847951
CHO	0.963576204449452	0.116129223870954
CHO	0.963576204449452	0.116129223870954
CHO	0.963576204449452	0.116129223870954
CHO	0.963576204449452	0.116129223870954
CHO	0.963576204449452	0.116129223870954
CHO	0.963576204449452	0.116129223870954
CHO	0.963576204449452	0.116129223870954
CHO	0.963576204449452	0.116129223870954
CHO	0.963576204449452	0.116129223870954
CHO	0.963576204449452	0.116129223870954
CHO	0.963576204449452	0.116129223870954
CHO	0.963576204449452	0.116129223870954
CHO	0.963576204449452	0.116129223870954
CHO	0.963576204449452	0.116129223870954
CHO	0.963576204449452	0.116129223870954
CHO	0.963576204449452	0.116129223870954
CHO	0.963576204449452	0.116129223870954
CHO	0.963576204449452	0.116129223870954
CHO	0.963576204449452	0.116129223870954
CHO	0.963576204449452	0.116129223870954
CHO	0.963576204449452	0.116129223870954
CHO	0.963576204449452	0.116129223870954
CHO	0.963576204449452	0.116129223870954
CHO	0.963576204449452	0.116129223870954
CHO	0.963576204449452	0.116129223870954
CHO	0.963576204449452	0.116129223870954
CHO	0.963576204449452	0.116129223870954
CHO	0.963576204449452	0.116129223870954
CHO	0.963576204449452	0.116129223870954
CHO	0.963576204449452	0.116129223870954
CHO	0.963576204449452	0.116129223870954
CHO	0.963597991300398	0.116117633864012
CHO	0.96281403436514	0.116294243951621
CHO	0.963576204449452	0.116129223870954
CHO	0.962322028735864	0.116207434416799
CHO	0.963576204449452	0.116129223870954
CHO	0.963576204449452	0.116129223870954
CHO	0.963576204449452	0.116129223870954
CHO	0.963576204449452	0.116129223870954
CHO	0.963576204449452	0.116129223870954
CHO	0.967293012205067	0.116917699660486
CHO	1.04422838469742	0.111553182967404
CHO	1.04422838469742	0.111553182967404
CHO	1.04422838469742	0.111553182967404
CHO	1.04422838469742	0.111553182967404
CHO	1.04422838469742	0.111553182967404
CHO	1.04422838469742	0.111553182967404
CHO	1.04422838469742	0.111553182967404
CHO	1.04422838469742	0.111553182967404
CHO	1.04422838469742	0.111553182967404
CHO	1.04422838469742	0.111553182967404
CHO	1.04422838469742	0.111553182967404
CHO	1.04422838469742	0.111553182967404
CHO	1.04461608389449	0.11162937773596
CHO	1.0444295775326	0.111558676390625
CHO	1.0444295775326	0.111558676390625
CHO	1.0444295775326	0.111558676390625
CHO	1.0444295775326	0.111558676390625
CHO	1.04454904455573	0.111592106934794
CHO	1.04488704818143	0.11169375590968
CHO	1.04426522472416	0.111529081651934
CHO	1.04426522472416	0.111529081651934
CHO	1.04426522472416	0.111529081651934
CHO	1.04422838469742	0.111553182967404
CHO	1.04421495997375	0.111523956708473
CHO	1.04433318702874	0.111367692837225
CHO	1.04433318702874	0.111367692837225
CHO	1.04433318702874	0.111367692837225
CHO	1.04433318702874	0.111367692837225
CHO	1.04433318702874	0.111367692837225
CHO	1.04433318702874	0.111367692837225
CHO	1.04433318702874	0.111367692837225
CHO	1.04433318702874	0.111367692837225
CHO	1.04433318702874	0.111367692837225
CHO	1.04422838469742	0.111553182967404
CHO	1.04433318702874	0.111367692837225
CHO	1.04422838469742	0.111553182967404
CHO	1.04422838469742	0.111553182967404
CHO	1.04422838469742	0.111553182967404
CHO	1.04422838469742	0.111553182967404
CHO	1.04422838469742	0.111553182967404
CHO	1.04379971609065	0.111957920613094
CHO	1.02479080410249	0.118167824444874
CHO	1.02479080410249	0.118167824444874
CHO	1.02479080410249	0.118167824444874
CHO	1.02479080410249	0.118167824444874
CHO	1.02479080410249	0.118167824444874
CHO	1.02479080410249	0.118167824444874
CHO	1.02479080410249	0.118167824444874
CHO	1.02479080410249	0.118167824444874
CHO	1.02479080410249	0.118167824444874
CHO	1.02502556831359	0.117783742673058
CHO	1.02459327928397	0.117849565729844
CHO	1.02479080410249	0.118167824444874
CHO	1.02445024931066	0.117789448703652
CHO	1.02445024931066	0.117789448703652
CHO	1.02445024931066	0.117789448703652
CHO	1.02445024931066	0.117789448703652
CHO	1.02474896458827	0.117933065452244
CHO	1.02686559281058	0.118101355065103
CHO	1.02759763578487	0.118099234892129
CHO	1.02759763578487	0.118099234892129
CHO	1.02695996415436	0.117796670456828
CHO	1.02794938352482	0.117953447676421
CHO	1.02479080410249	0.118167824444874
CHO	1.03019129748347	0.11795340800156
CHO	1.02762930855924	0.116959438790113
CHO	1.02634340386011	0.117024068317709
CHO	1.02561554159301	0.116687610639119
CHO	1.02561554159301	0.116687610639119
CHO	1.02561554159301	0.116687610639119
CHO	1.02561554159301	0.116687610639119
CHO	1.02561554159301	0.116687610639119
CHO	1.02561554159301	0.116687610639119
CHO	1.02561554159301	0.116687610639119
CHO	1.02479080410249	0.118167824444874
CHO	1.02561554159301	0.116687610639119
CHO	1.02479080410249	0.118167824444874
CHO	1.02479080410249	0.118167824444874
CHO	1.02479080410249	0.118167824444874
CHO	1.02479080410249	0.118167824444874
CHO	1.02479080410249	0.118167824444874
CHO	1.02773879339643	0.118701680551224
CHO	1.0786721676347	0.120797482674461
CHO	1.0786721676347	0.120797482674461
CHO	1.0786721676347	0.120797482674461
CHO	1.0786721676347	0.120797482674461
CHO	1.0786721676347	0.120797482674461
CHO	1.0786721676347	0.120797482674461
CHO	1.0786721676347	0.120797482674461
CHO	1.0786721676347	0.120797482674461
CHO	1.0786721676347	0.120797482674461
CHO	1.0786721676347	0.120797482674461
CHO	1.07990950247252	0.120939861077552
CHO	1.0786721676347	0.120797482674461
CHO	1.08019161021192	0.120843402430076
CHO	1.07993644088895	0.120827843916778
CHO	1.08041059380937	0.1207815767795
CHO	1.07868206816397	0.120670543727137
CHO	1.07737003202729	0.12060526343409
CHO	1.07684215232578	0.120671887462803
CHO	1.07753262838128	0.12058296712406
CHO	1.07753262838128	0.12058296712406
CHO	1.07753262838128	0.12058296712406
CHO	1.07753262838128	0.12058296712406
CHO	1.0786721676347	0.120797482674461
CHO	1.07753262838128	0.12058296712406
CHO	1.07981334308421	0.120754040431281
CHO	1.0810815213644	0.120868735546444
CHO	1.07858336554175	0.120834297676543
CHO	1.07841275672821	0.120819622386341
CHO	1.13342797548805	0.12086360110319
CHO	1.14771001595355	0.120267334440501
CHO	1.12990142591193	0.121123862548836
CHO	1.16073948036024	0.11726935266852
CHO	1.20306076036684	0.107891758275684
CHO	1.0786721676347	0.120797482674461
CHO	1.20486531518486	0.110399203220441
CHO	1.0786721676347	0.120797482674461
CHO	1.0786721676347	0.120797482674461
CHO	1.0786721676347	0.120797482674461
CHO	1.0786721676347	0.120797482674461
CHO	1.0786721676347	0.120797482674461
CHO	1.07945442399773	0.121051713023771
CHO	1.13723550173981	0.127711440824697
CHO	1.14790733859376	0.127836726282852
CHO	1.14760677328151	0.127902258291979
CHO	1.14820963896826	0.128241360619356
CHO	1.14840623548985	0.128121325191347
CHO	1.14821771879881	0.128170467282424
CHO	1.14843569338766	0.127854520196162
CHO	1.15065869839135	0.1282201521656
CHO	1.14926866452611	0.128231407044936
CHO	1.14924441566297	0.128373199110007
CHO	1.1491835265375	0.128400253245846
CHO	1.14089864055257	0.127189149079054
CHO	1.14905432800451	0.128532441965984
CHO	1.1488006728844	0.128072445111478
CHO	1.14877936076242	0.128054430384417
CHO	1.14908283857003	0.128292003301264
CHO	1.14922312236631	0.128255381663879
CHO	1.14989602501868	0.128245533242422
CHO	1.14913130887147	0.127836841134323
CHO	1.14813766943963	0.127099575403353
CHO	1.14887981945532	0.127119765341105
CHO	1.14929268261531	0.127351385528762
CHO	1.14050984018925	0.126736495013496
CHO	1.15151351202013	0.127284121366064
CHO	1.15092227131983	0.127337702293305
CHO	1.15238183255886	0.126942750730715
CHO	1.15333976068749	0.126936447149881
CHO	1.15314542968573	0.126565214254403
CHO	1.15336502562601	0.126027864214635
CHO	1.15437606248693	0.126076340056622
CHO	1.14976527266851	0.12586119190389
CHO	1.15024953753565	0.126911566733658
CHO	1.14977011709529	0.127987844126104
CHO	1.14144339178338	0.126987821945287
CHO	1.15050910262317	0.128597237952026
CHO	1.14164668001344	0.127156288027825
CHO	1.14381753413915	0.12714464181586
CHO	1.14625394537409	0.128080818645342
CHO	1.14606534561648	0.128050642023819
CHO	1.14698121450066	0.127976857748287
CHO	1.14222518259623	0.128331289329671
CHO	1.03715962664622	0.106674212255915
CHO	1.03715962664622	0.106674212255915
CHO	1.03715962664622	0.106674212255915
CHO	1.03715962664622	0.106674212255915
CHO	1.03715962664622	0.106674212255915
CHO	1.03715962664622	0.106674212255915
CHO	1.03715962664622	0.106674212255915
CHO	1.03715962664622	0.106674212255915
CHO	1.03715962664622	0.106674212255915
CHO	1.03715962664622	0.106674212255915
CHO	1.03715962664622	0.106674212255915
CHO	1.03715962664622	0.106674212255915
CHO	1.03715962664622	0.106674212255915
CHO	1.03715962664622	0.106674212255915
CHO	1.03715962664622	0.106674212255915
CHO	1.03715962664622	0.106674212255915
CHO	1.03715962664622	0.106674212255915
CHO	1.03715962664622	0.106674212255915
CHO	1.03715962664622	0.106674212255915
CHO	1.03715962664622	0.106674212255915
CHO	1.03715962664622	0.106674212255915
CHO	1.03715962664622	0.106674212255915
CHO	1.03715962664622	0.106674212255915
CHO	1.03715962664622	0.106674212255915
CHO	1.03715962664622	0.106674212255915
CHO	1.03715962664622	0.106674212255915
CHO	1.03715962664622	0.106674212255915
CHO	1.03715962664622	0.106674212255915
CHO	1.03715962664622	0.106674212255915
CHO	1.03715962664622	0.106674212255915
CHO	1.03715962664622	0.106674212255915
CHO	1.03715962664622	0.106674212255915
CHO	1.03715962664622	0.106674212255915
CHO	1.03715962664622	0.106674212255915
CHO	1.03715962664622	0.106674212255915
CHO	1.03715962664622	0.106674212255915
CHO	1.03715962664622	0.106674212255915
CHO	1.03715962664622	0.106674212255915
CHO	1.03715962664622	0.106674212255915
CHO	1.03715962664622	0.106674212255915
CHO	1.03949656400279	0.107683870912803
CHO	0.920341552294807	0.110039009685959
CHO	0.920341552294807	0.110039009685959
CHO	0.920341552294807	0.110039009685959
CHO	0.920341552294807	0.110039009685959
CHO	0.920341552294807	0.110039009685959
CHO	0.920341552294807	0.110039009685959
CHO	0.920341552294807	0.110039009685959
CHO	0.920341552294807	0.110039009685959
CHO	0.920341552294807	0.110039009685959
CHO	0.920341552294807	0.110039009685959
CHO	0.920341552294807	0.110039009685959
CHO	0.920341552294807	0.110039009685959
CHO	0.920341552294807	0.110039009685959
CHO	0.920341552294807	0.110039009685959
CHO	0.920341552294807	0.110039009685959
CHO	0.920341552294807	0.110039009685959
CHO	0.920341552294807	0.110039009685959
CHO	0.920341552294807	0.110039009685959
CHO	0.920341552294807	0.110039009685959
CHO	0.920341552294807	0.110039009685959
CHO	0.92036851447231	0.11004330027006
CHO	0.92036851447231	0.11004330027006
CHO	0.920341552294807	0.110039009685959
CHO	0.92075706743555	0.11001897617828
CHO	0.920368094575299	0.109808161843246
CHO	0.920368094575299	0.109808161843246
CHO	0.920368094575299	0.109808161843246
CHO	0.920368094575299	0.109808161843246
CHO	0.920368094575299	0.109808161843246
CHO	0.920368094575299	0.109808161843246
CHO	0.920368094575299	0.109808161843246
CHO	0.920368094575299	0.109808161843246
CHO	0.920368094575299	0.109808161843246
CHO	0.920341552294807	0.110039009685959
CHO	0.921452744811371	0.109812077561622
CHO	0.920341552294807	0.110039009685959
CHO	0.920341552294807	0.110039009685959
CHO	0.920341552294807	0.110039009685959
CHO	0.920341552294807	0.110039009685959
CHO	0.920341552294807	0.110039009685959
CHO	0.919733451130699	0.110490015934271
CHO	0.881716802876273	0.12000333702277
CHO	3.38011352999985	2.43117626970131
CHO	3.38087365577694	2.43973521853587
CHO	3.38057983286365	2.4432255434123
CHO	3.37986029002278	2.43514613521282
CHO	3.37991846617346	2.43364319866434
CHO	3.37946572305341	2.42691044524905
CHO	3.38050133852945	2.4287339638834
CHO	3.38015754130006	2.43068628542408
CHO	3.37928889568776	2.44175154801324
CHO	3.38019196434235	2.43502558770894
CHO	3.36564299481466	2.40196993311643
CHO	3.38019196434235	2.43502558770894
CHO	3.38018417755512	2.42086298759524
CHO	3.3795858681358	2.41697912152408
CHO	3.37517601436587	2.41767928790553
CHO	3.37568664580086	2.41145955006897
CHO	3.37934233922531	2.42613602821497
CHO	3.38048360996564	2.43664645530167
CHO	3.37911973209621	2.45194503099379
CHO	3.38048142488375	2.44930413596689
CHO	3.38032776358702	2.45249259019064
CHO	3.37168630023392	2.41734010872166
CHO	3.38037322381196	2.46520184195534
CHO	3.37682903491253	2.46261004968088
CHO	3.37592461627022	2.46430058606277
CHO	3.3732175963853	2.46062839466366
CHO	3.37862455059207	2.45762342444507
CHO	3.38252666995198	2.46625383415182
CHO	3.38145295129871	2.45626272026499
CHO	3.38204923413032	2.45899528137819
CHO	3.3818697701084	2.46094770859856
CHO	3.38150680616236	2.46399529386327
CHO	4.77453275382626	0.00229310145642545
CHO	3.38346448479323	2.47357360817473
CHO	4.77453275382626	0.00229310145642545
CHO	3.38002460651941	2.41784275778806
CHO	3.37924308869882	2.43606876245959
CHO	3.38144338139164	2.44270807826726
CHO	3.38125553709811	2.44450235267164
CHO	0.881322039978858	0.120092725749195
CHO	0.882998185587855	0.116027307526813
CHO	0.882998185587855	0.116027307526813
CHO	0.882998185587855	0.116027307526813
CHO	0.882998185587855	0.116027307526813
CHO	0.882998185587855	0.116027307526813
CHO	0.882998185587855	0.116027307526813
CHO	0.882998185587855	0.116027307526813
CHO	0.882998185587855	0.116027307526813
CHO	0.882998185587855	0.116027307526813
CHO	0.882998185587855	0.116027307526813
CHO	0.882998185587855	0.116027307526813
CHO	0.882998185587855	0.116027307526813
CHO	0.882998185587855	0.116027307526813
CHO	0.882998185587855	0.116027307526813
CHO	0.882998185587855	0.116027307526813
CHO	0.882998185587855	0.116027307526813
CHO	0.882998185587855	0.116027307526813
CHO	0.882998185587855	0.116027307526813
CHO	0.882998185587855	0.116027307526813
CHO	0.882998185587855	0.116027307526813
CHO	0.882998185587855	0.116027307526813
CHO	0.882998185587855	0.116027307526813
CHO	0.882998185587855	0.116027307526813
CHO	0.882998185587855	0.116027307526813
CHO	0.882998185587855	0.116027307526813
CHO	0.882998185587855	0.116027307526813
CHO	0.882998185587855	0.116027307526813
CHO	0.882998185587855	0.116027307526813
CHO	0.882998185587855	0.116027307526813
CHO	0.882998185587855	0.116027307526813
CHO	0.882998185587855	0.116027307526813
CHO	0.882998185587855	0.116027307526813
CHO	0.882998185587855	0.116027307526813
CHO	0.882998185587855	0.116027307526813
CHO	0.882998185587855	0.116027307526813
CHO	0.882998185587855	0.116027307526813
CHO	0.882998185587855	0.116027307526813
CHO	0.882998185587855	0.116027307526813
CHO	0.882998185587855	0.116027307526813
CHO	0.882998185587855	0.116027307526813
CHO	0.883667667320636	0.116526208751409
CHO	1.21496105053431	0.163164386329257
CHO	1.21461471561488	0.162554854001716
CHO	1.2141354566138	0.162403911806323
CHO	1.2141354566138	0.162403911806323
CHO	1.21327216562979	0.161690451297268
CHO	1.21327216562979	0.161690451297268
CHO	1.21315597912306	0.161502928718629
CHO	1.21364387041151	0.161644186954747
CHO	1.21364387041151	0.161644186954747
CHO	1.21431325879831	0.162001138682627
CHO	1.21438696865356	0.162099623679894
CHO	1.21519143299222	0.163190683869102
CHO	1.21463083934093	0.1620307020299
CHO	1.21530435448088	0.162317379336401
CHO	1.21638663714885	0.162661456616138
CHO	1.21615327414879	0.162586438860772
CHO	1.21636897848688	0.162732159342967
CHO	1.21688456226034	0.162648531690331
CHO	1.21688456226034	0.162648531690331
CHO	1.21688456226034	0.162648531690331
CHO	1.21688456226034	0.162648531690331
CHO	1.21720881910145	0.162637350699552
CHO	1.21552765560972	0.163256453057102
CHO	1.22188260652054	0.162756481706342
CHO	1.22451940478484	0.162854972006384
CHO	1.21091415651343	0.162662188305912
CHO	1.21295166314355	0.162134059129397
CHO	1.21679992311868	0.16218736245557
CHO	1.2105000984781	0.162151651436441
CHO	1.2118294073266	0.162193475602374
CHO	1.21469807487181	0.162170582877132
CHO	1.21350262568585	0.162235560701758
CHO	1.21525786689537	0.162329775228849
CHO	1.21580920899429	0.163265651139916
CHO	1.22016927383029	0.162178969847706
CHO	1.21500554220768	0.162893619595117
CHO	1.21524085178791	0.162780412617715
CHO	1.21575119363237	0.162795236154333
CHO	1.21552638223235	0.162859403407672
CHO	1.21494602296009	0.162926236760782
CHO	1.21548637557903	0.163523187676652
CHO	1.12834649713097	0.149971746688031
CHO	1.1100394521469	0.147026138713286
CHO	1.1169556067548	0.147842537964423
CHO	1.11656466226942	0.147702725508769
CHO	1.11965489244112	0.148057463008284
CHO	1.12218415279453	0.1483751176279
CHO	1.12654966745199	0.148811933131133
CHO	1.13586396758849	0.149411544522421
CHO	1.13334851479439	0.149201865323584
CHO	1.13922880472885	0.14983165375264
CHO	1.13585432206604	0.149391701566903
CHO	1.12220566968629	0.149001918097274
CHO	1.12944752571177	0.14804321781782
CHO	1.13773088192125	0.149039823049724
CHO	1.15054860240199	0.150531930672707
CHO	1.14701621985158	0.150174969609443
CHO	1.1489035983187	0.150404772400538
CHO	1.15375997917757	0.150768529321171
CHO	1.1542000857959	0.151009521232205
CHO	1.15154539314742	0.150513924803376
CHO	1.1514184203211	0.15047000782736
CHO	1.14592983181338	0.149725671906563
CHO	1.12491392402684	0.14917891152011
CHO	1.14642469077158	0.1497759911742
CHO	1.13406710246422	0.148292354344433
CHO	1.13195779738572	0.147761695748055
CHO	1.13802220735893	0.148420844850266
CHO	1.13802220735893	0.148420844850266
CHO	1.13833046198307	0.148505360776364
CHO	1.12978488919793	0.147945580033953
CHO	1.13839958838248	0.148634053759188
CHO	1.13839958838248	0.148634053759188
CHO	1.14094122524227	0.149342568291611
CHO	1.12406815215796	0.149143379821974
CHO	1.1377877962372	0.148315933755619
CHO	1.13119334390729	0.149711599906784
CHO	1.11845178605589	0.148282944905961
CHO	1.11674717081582	0.147284841804385
CHO	1.11600259507976	0.147166870000741
CHO	1.10750592097956	0.146689505817757
CHO	1.09026655902477	0.148664125211911
CHO	0.900456937503802	0.102666102795348
CHO	0.900456937503802	0.102666102795348
CHO	0.900456937503802	0.102666102795348
CHO	0.900456937503802	0.102666102795348
CHO	0.900456937503802	0.102666102795348
CHO	0.900456937503802	0.102666102795348
CHO	0.900702951080033	0.102427825165101
CHO	0.901166628234611	0.102420792859435
CHO	0.901361927605354	0.102432096439084
CHO	0.901869196001621	0.102303934562396
CHO	0.902060245548732	0.102317030389959
CHO	0.900456937503802	0.102666102795348
CHO	0.902185598434619	0.10226544978232
CHO	0.901441607798061	0.102164596732791
CHO	0.901369388431287	0.102198361627722
CHO	0.901295994482081	0.102086783164742
CHO	0.901618372081778	0.102082913081465
CHO	0.901136212030418	0.102084425740885
CHO	0.901136212030418	0.102084425740885
CHO	0.901136212030418	0.102084425740885
CHO	0.901136212030418	0.102084425740885
CHO	0.900851521285272	0.102119248965944
CHO	0.900456937503802	0.102666102795348
CHO	0.900752879257946	0.101758844433445
CHO	0.900752879257946	0.101758844433445
CHO	0.900752879257946	0.101758844433445
CHO	0.900752879257946	0.101758844433445
CHO	0.900752879257946	0.101758844433445
CHO	0.901796822495834	0.101816899268027
CHO	0.902444590064688	0.101789439032195
CHO	0.903218196246762	0.101317206304531
CHO	0.902985529098549	0.101357881793462
CHO	0.902985529098549	0.101357881793462
CHO	0.900456937503802	0.102666102795348
CHO	0.902985529098549	0.101357881793462
CHO	0.900456937503802	0.102666102795348
CHO	0.900456937503802	0.102666102795348
CHO	0.900456937503802	0.102666102795348
CHO	0.900456937503802	0.102666102795348
CHO	0.900456937503802	0.102666102795348
CHO	0.896726515064228	0.10245101847002
CHO	1.06448709449004	0.103774188821122
CHO	1.06448709449004	0.103774188821122
CHO	1.06448709449004	0.103774188821122
CHO	1.06448709449004	0.103774188821122
CHO	1.06448709449004	0.103774188821122
CHO	1.06448709449004	0.103774188821122
CHO	1.06448709449004	0.103774188821122
CHO	1.06448709449004	0.103774188821122
CHO	1.06448709449004	0.103774188821122
CHO	1.06448709449004	0.103774188821122
CHO	1.06448709449004	0.103774188821122
CHO	1.06448709449004	0.103774188821122
CHO	1.06448709449004	0.103774188821122
CHO	1.06448709449004	0.103774188821122
CHO	1.06448709449004	0.103774188821122
CHO	1.06444673315195	0.103728063594902
CHO	1.06444047328175	0.103576166322578
CHO	1.06444047328175	0.103576166322578
CHO	1.06444047328175	0.103576166322578
CHO	1.06444047328175	0.103576166322578
CHO	1.06444047328175	0.103576166322578
CHO	1.06444047328175	0.103576166322578
CHO	1.06448709449004	0.103774188821122
CHO	1.06444047328175	0.103576166322578
CHO	1.06444047328175	0.103576166322578
CHO	1.06444047328175	0.103576166322578
CHO	1.06444047328175	0.103576166322578
CHO	1.06444047328175	0.103576166322578
CHO	1.06444047328175	0.103576166322578
CHO	1.06444047328175	0.103576166322578
CHO	1.06444047328175	0.103576166322578
CHO	1.06444047328175	0.103576166322578
CHO	1.06444047328175	0.103576166322578
CHO	1.06448709449004	0.103774188821122
CHO	1.06444047328175	0.103576166322578
CHO	1.06448709449004	0.103774188821122
CHO	1.06448709449004	0.103774188821122
CHO	1.06448709449004	0.103774188821122
CHO	1.06448709449004	0.103774188821122
CHO	1.06448709449004	0.103774188821122
CHO	1.06236566170443	0.103424212571043
CHO	0.610477052547858	0.00229245238178885
CHO	0.610477052547858	0.00229245238178885
CHO	0.610477052547858	0.00229245238178885
CHO	0.610477052547858	0.00229245238178885
CHO	0.610477052547858	0.00229245238178885
CHO	0.610477052547858	0.00229245238178885
CHO	0.610477052547858	0.00229245238178885
CHO	0.610477052547858	0.00229245238178885
CHO	0.610477052547858	0.00229245238178885
CHO	0.610477052547858	0.00229245238178885
CHO	0.610477052547858	0.00229245238178885
CHO	0.610477052547858	0.00229245238178885
CHO	0.610477052547858	0.00229245238178885
CHO	0.610477052547858	0.00229245238178885
CHO	0.610477052547858	0.00229245238178885
CHO	0.610477052547858	0.00229245238178885
CHO	0.610477052547858	0.00229245238178885
CHO	0.610477052547858	0.00229245238178885
CHO	0.610477052547858	0.00229245238178885
CHO	0.610477052547858	0.00229245238178885
CHO	0.610477052547858	0.00229245238178885
CHO	0.610477052547858	0.00229245238178885
CHO	0.610477052547858	0.00229245238178885
CHO	0.610477052547858	0.00229245238178885
CHO	0.610477052547858	0.00229245238178885
CHO	0.610477052547858	0.00229245238178885
CHO	0.610477052547858	0.00229245238178885
CHO	0.610477052547858	0.00229245238178885
CHO	0.610477052547858	0.00229245238178885
CHO	0.610477052547858	0.00229245238178885
CHO	0.610477052547858	0.00229245238178885
CHO	0.610477052547858	0.00229245238178885
CHO	0.610477052547858	0.00229245238178885
CHO	0.610477052547858	0.00229245238178885
CHO	0.610477052547858	0.00229245238178885
CHO	0.610477052547858	0.00229245238178885
CHO	0.610477052547858	0.00229245238178885
CHO	0.610477052547858	0.00229245238178885
CHO	0.610477052547858	0.00229245238178885
CHO	0.610477052547858	0.00229245238178885
CHO	1.14505545480264	0.108840557402629
CHO	0.882400229508643	0.109126526943976
CHO	0.882400229508643	0.109126526943976
CHO	0.882400229508643	0.109126526943976
CHO	0.882400229508643	0.109126526943976
CHO	0.882400229508643	0.109126526943976
CHO	0.882400229508643	0.109126526943976
CHO	0.882400229508643	0.109126526943976
CHO	0.882400229508643	0.109126526943976
CHO	0.882400229508643	0.109126526943976
CHO	0.882400229508643	0.109126526943976
CHO	0.882400229508643	0.109126526943976
CHO	0.882400229508643	0.109126526943976
CHO	0.882400229508643	0.109126526943976
CHO	0.882400229508643	0.109126526943976
CHO	0.882400229508643	0.109126526943976
CHO	0.882400229508643	0.109126526943976
CHO	0.882400229508643	0.109126526943976
CHO	0.882400229508643	0.109126526943976
CHO	0.882400229508643	0.109126526943976
CHO	0.882400229508643	0.109126526943976
CHO	0.882400229508643	0.109126526943976
CHO	0.882400229508643	0.109126526943976
CHO	0.882400229508643	0.109126526943976
CHO	0.882400229508643	0.109126526943976
CHO	0.882400229508643	0.109126526943976
CHO	0.882400229508643	0.109126526943976
CHO	0.882400229508643	0.109126526943976
CHO	0.882400229508643	0.109126526943976
CHO	0.882400229508643	0.109126526943976
CHO	0.882400229508643	0.109126526943976
CHO	0.882400229508643	0.109126526943976
CHO	0.882400229508643	0.109126526943976
CHO	0.882400229508643	0.109126526943976
CHO	0.882400229508643	0.109126526943976
CHO	0.882400229508643	0.109126526943976
CHO	0.882400229508643	0.109126526943976
CHO	0.882400229508643	0.109126526943976
CHO	0.882400229508643	0.109126526943976
CHO	0.882400229508643	0.109126526943976
CHO	0.882400229508643	0.109126526943976
CHO	0.88544912968665	0.11002017767389
CHO	0.84158523389192	0.111587433318723
CHO	0.84158523389192	0.111587433318723
CHO	0.84158523389192	0.111587433318723
CHO	0.84158523389192	0.111587433318723
CHO	0.84158523389192	0.111587433318723
CHO	0.84158523389192	0.111587433318723
CHO	0.84158523389192	0.111587433318723
CHO	0.84158523389192	0.111587433318723
CHO	0.84158523389192	0.111587433318723
CHO	0.84158523389192	0.111587433318723
CHO	0.84158523389192	0.111587433318723
CHO	0.84158523389192	0.111587433318723
CHO	0.84158523389192	0.111587433318723
CHO	0.84158523389192	0.111587433318723
CHO	0.84158523389192	0.111587433318723
CHO	0.84158523389192	0.111587433318723
CHO	0.84158523389192	0.111587433318723
CHO	0.84158523389192	0.111587433318723
CHO	0.84158523389192	0.111587433318723
CHO	0.84158523389192	0.111587433318723
CHO	0.84158523389192	0.111587433318723
CHO	0.84158523389192	0.111587433318723
CHO	0.84158523389192	0.111587433318723
CHO	0.84158523389192	0.111587433318723
CHO	0.84158523389192	0.111587433318723
CHO	0.84158523389192	0.111587433318723
CHO	0.84158523389192	0.111587433318723
CHO	0.84231949999982	0.111305394703306
CHO	0.84231949999982	0.111305394703306
CHO	0.842295678488631	0.111049371324561
CHO	0.842756545938309	0.111128579753664
CHO	0.842864930526187	0.111120977747149
CHO	0.842354852997843	0.111150226236689
CHO	0.84158523389192	0.111587433318723
CHO	0.843912995976143	0.110506269121451
CHO	0.84158523389192	0.111587433318723
CHO	0.84158523389192	0.111587433318723
CHO	0.84158523389192	0.111587433318723
CHO	0.84158523389192	0.111587433318723
CHO	0.84158523389192	0.111587433318723
CHO	0.840195588423579	0.111489132333735
CHO	0.422601721765977	0.00229151615711093
CHO	0.422601721765977	0.00229151615711093
CHO	0.422601721765977	0.00229151615711093
CHO	0.422601721765977	0.00229151615711093
CHO	0.422601721765977	0.00229151615711093
CHO	0.422601721765977	0.00229151615711093
CHO	0.422601721765977	0.00229151615711093
CHO	0.422601721765977	0.00229151615711093
CHO	0.422601721765977	0.00229151615711093
CHO	0.422601721765977	0.00229151615711093
CHO	0.422601721765977	0.00229151615711093
CHO	0.422601721765977	0.00229151615711093
CHO	0.422601721765977	0.00229151615711093
CHO	0.422601721765977	0.00229151615711093
CHO	0.422601721765977	0.00229151615711093
CHO	0.422601721765977	0.00229151615711093
CHO	0.422601721765977	0.00229151615711093
CHO	0.422601721765977	0.00229151615711093
CHO	0.422601721765977	0.00229151615711093
CHO	0.422601721765977	0.00229151615711093
CHO	0.422601721765977	0.00229151615711093
CHO	0.422601721765977	0.00229151615711093
CHO	0.422601721765977	0.00229151615711093
CHO	0.422601721765977	0.00229151615711093
CHO	0.422601721765977	0.00229151615711093
CHO	0.422601721765977	0.00229151615711093
CHO	0.422601721765977	0.00229151615711093
CHO	0.422601721765977	0.00229151615711093
CHO	0.422601721765977	0.00229151615711093
CHO	0.422601721765977	0.00229151615711093
CHO	0.422601721765977	0.00229151615711093
CHO	0.422601721765977	0.00229151615711093
CHO	0.422601721765977	0.00229151615711093
CHO	0.422601721765977	0.00229151615711093
CHO	0.422601721765977	0.00229151615711093
CHO	0.422601721765977	0.00229151615711093
CHO	0.422601721765977	0.00229151615711093
CHO	0.422601721765977	0.00229151615711093
CHO	0.422601721765977	0.00229151615711093
CHO	0.422601721765977	0.00229151615711093
CHO	0.84236051100985	0.100488222168321
CHO	0.933008728924437	0.103091067466481
CHO	0.933008728924437	0.103091067466481
CHO	0.933008728924437	0.103091067466481
CHO	0.933008728924437	0.103091067466481
CHO	0.933008728924437	0.103091067466481
CHO	0.933008728924437	0.103091067466481
CHO	0.933008728924437	0.103091067466481
CHO	0.933008728924437	0.103091067466481
CHO	0.933008728924437	0.103091067466481
CHO	0.933008728924437	0.103091067466481
CHO	0.933008728924437	0.103091067466481
CHO	0.933008728924437	0.103091067466481
CHO	0.933008728924437	0.103091067466481
CHO	0.933008728924437	0.103091067466481
CHO	0.933008728924437	0.103091067466481
CHO	0.933008728924437	0.103091067466481
CHO	0.933008728924437	0.103091067466481
CHO	0.933008728924437	0.103091067466481
CHO	0.933008728924437	0.103091067466481
CHO	0.933008728924437	0.103091067466481
CHO	0.933008728924437	0.103091067466481
CHO	0.933008728924437	0.103091067466481
CHO	0.933008728924437	0.103091067466481
CHO	0.933008728924437	0.103091067466481
CHO	0.933008728924437	0.103091067466481
CHO	0.933008728924437	0.103091067466481
CHO	0.933008728924437	0.103091067466481
CHO	0.933008728924437	0.103091067466481
CHO	0.933008728924437	0.103091067466481
CHO	0.933008728924437	0.103091067466481
CHO	0.933008728924437	0.103091067466481
CHO	0.933008728924437	0.103091067466481
CHO	0.933008728924437	0.103091067466481
CHO	0.933008728924437	0.103091067466481
CHO	0.933008728924437	0.103091067466481
CHO	0.933008728924437	0.103091067466481
CHO	0.933008728924437	0.103091067466481
CHO	0.933008728924437	0.103091067466481
CHO	0.933008728924437	0.103091067466481
CHO	0.933008728924437	0.103091067466481
CHO	0.92853172486789	0.102639658291315
CHO	0.859074145954097	0.106836465113334
CHO	0.859074145954097	0.106836465113334
CHO	0.859074145954097	0.106836465113334
CHO	0.859074145954097	0.106836465113334
CHO	0.859074145954097	0.106836465113334
CHO	0.859074145954097	0.106836465113334
CHO	0.859074145954097	0.106836465113334
CHO	0.859074145954097	0.106836465113334
CHO	0.859074145954097	0.106836465113334
CHO	0.859074145954097	0.106836465113334
CHO	0.859074145954097	0.106836465113334
CHO	0.859074145954097	0.106836465113334
CHO	0.859074145954097	0.106836465113334
CHO	0.859074145954097	0.106836465113334
CHO	0.859074145954097	0.106836465113334
CHO	0.859074145954097	0.106836465113334
CHO	0.859074145954097	0.106836465113334
CHO	0.859074145954097	0.106836465113334
CHO	0.859074145954097	0.106836465113334
CHO	0.859074145954097	0.106836465113334
CHO	0.859074145954097	0.106836465113334
CHO	0.859644231064245	0.106780553002435
CHO	0.859074145954097	0.106836465113334
CHO	0.859601584160135	0.106742128478781
CHO	0.858229080935584	0.106335716869635
CHO	0.859010974806467	0.106361499902634
CHO	0.859127335535399	0.106320881546322
CHO	0.8585032955746	0.106309071286737
CHO	0.8585032955746	0.106309071286737
CHO	0.8585032955746	0.106309071286737
CHO	0.8585032955746	0.106309071286737
CHO	0.8585032955746	0.106309071286737
CHO	0.8585032955746	0.106309071286737
CHO	0.859074145954097	0.106836465113334
CHO	0.8585032955746	0.106309071286737
CHO	0.859074145954097	0.106836465113334
CHO	0.859074145954097	0.106836465113334
CHO	0.859074145954097	0.106836465113334
CHO	0.859074145954097	0.106836465113334
CHO	0.859074145954097	0.106836465113334
CHO	0.861446044254766	0.107565357980457
CHO	0.838183581393242	0.104952605164511
CHO	0.838183581393242	0.104952605164511
CHO	0.838183581393242	0.104952605164511
CHO	0.838183581393242	0.104952605164511
CHO	0.838183581393242	0.104952605164511
CHO	0.838183581393242	0.104952605164511
CHO	0.838183581393242	0.104952605164511
CHO	0.838183581393242	0.104952605164511
CHO	0.838183581393242	0.104952605164511
CHO	0.838183581393242	0.104952605164511
CHO	0.838183581393242	0.104952605164511
CHO	0.838183581393242	0.104952605164511
CHO	0.838183581393242	0.104952605164511
CHO	0.838183581393242	0.104952605164511
CHO	0.838183581393242	0.104952605164511
CHO	0.838183581393242	0.104952605164511
CHO	0.838183581393242	0.104952605164511
CHO	0.838183581393242	0.104952605164511
CHO	0.838183581393242	0.104952605164511
CHO	0.838183581393242	0.104952605164511
CHO	0.838183581393242	0.104952605164511
CHO	3.30410392100115	2.45019939977621
CHO	0.838183581393242	0.104952605164511
CHO	3.30145279463693	2.45423377463975
CHO	3.29791488189401	2.44615636586658
CHO	0.838183581393242	0.104952605164511
CHO	0.838183581393242	0.104952605164511
CHO	0.838183581393242	0.104952605164511
CHO	0.838183581393242	0.104952605164511
CHO	0.838183581393242	0.104952605164511
CHO	0.838183581393242	0.104952605164511
CHO	0.838183581393242	0.104952605164511
CHO	0.838183581393242	0.104952605164511
CHO	0.838183581393242	0.104952605164511
CHO	3.30231064639363	2.46039478086332
CHO	0.838183581393242	0.104952605164511
CHO	0.838183581393242	0.104952605164511
CHO	0.838183581393242	0.104952605164511
CHO	0.838183581393242	0.104952605164511
CHO	0.838183581393242	0.104952605164511
CHO	0.838369242780986	0.105059834875212
CHO	1.19700370137752	0.00229283244219315
CHO	1.19700370137752	0.00229283244219315
CHO	1.19700370137752	0.00229283244219315
CHO	1.19700370137752	0.00229283244219315
CHO	1.19700370137752	0.00229283244219315
CHO	1.19700370137752	0.00229283244219315
CHO	1.19700370137752	0.00229283244219315
CHO	1.19700370137752	0.00229283244219315
CHO	1.19700370137752	0.00229283244219315
CHO	1.19700370137752	0.00229283244219315
CHO	1.19700370137752	0.00229283244219315
CHO	1.19700370137752	0.00229283244219315
CHO	1.19700370137752	0.00229283244219315
CHO	1.19700370137752	0.00229283244219315
CHO	1.19700370137752	0.00229283244219315
CHO	1.19700370137752	0.00229283244219315
CHO	1.19700370137752	0.00229283244219315
CHO	1.19700370137752	0.00229283244219315
CHO	1.19700370137752	0.00229283244219315
CHO	1.19700370137752	0.00229283244219315
CHO	1.19700370137752	0.00229283244219315
CHO	1.19700370137752	0.00229283244219315
CHO	1.19700370137752	0.00229283244219315
CHO	1.19700370137752	0.00229283244219315
CHO	1.19700370137752	0.00229283244219315
CHO	1.19700370137752	0.00229283244219315
CHO	1.19700370137752	0.00229283244219315
CHO	1.19700370137752	0.00229283244219315
CHO	1.19700370137752	0.00229283244219315
CHO	1.19700370137752	0.00229283244219315
CHO	1.19700370137752	0.00229283244219315
CHO	1.19700370137752	0.00229283244219315
CHO	1.19700370137752	0.00229283244219315
CHO	1.19700370137752	0.00229283244219315
CHO	1.19700370137752	0.00229283244219315
CHO	1.19700370137752	0.00229283244219315
CHO	1.19700370137752	0.00229283244219315
CHO	1.19700370137752	0.00229283244219315
CHO	1.19700370137752	0.00229283244219315
CHO	1.19700370137752	0.00229283244219315
CHO	0.921985388733877	0.108846525690297
CHO	0.549333192818252	0.00229336232508396
CHO	0.549333192818252	0.00229336232508396
CHO	0.549333192818252	0.00229336232508396
CHO	0.549333192818252	0.00229336232508396
CHO	0.549333192818252	0.00229336232508396
CHO	0.549333192818252	0.00229336232508396
CHO	0.549333192818252	0.00229336232508396
CHO	0.549333192818252	0.00229336232508396
CHO	0.549333192818252	0.00229336232508396
CHO	0.549333192818252	0.00229336232508396
CHO	0.549333192818252	0.00229336232508396
CHO	0.549333192818252	0.00229336232508396
CHO	0.549333192818252	0.00229336232508396
CHO	0.549333192818252	0.00229336232508396
CHO	0.549333192818252	0.00229336232508396
CHO	0.549333192818252	0.00229336232508396
CHO	0.549333192818252	0.00229336232508396
CHO	0.549333192818252	0.00229336232508396
CHO	0.549333192818252	0.00229336232508396
CHO	0.549333192818252	0.00229336232508396
CHO	0.549333192818252	0.00229336232508396
CHO	0.549333192818252	0.00229336232508396
CHO	0.549333192818252	0.00229336232508396
CHO	0.549333192818252	0.00229336232508396
CHO	0.549333192818252	0.00229336232508396
CHO	0.549333192818252	0.00229336232508396
CHO	0.549333192818252	0.00229336232508396
CHO	0.549333192818252	0.00229336232508396
CHO	0.549333192818252	0.00229336232508396
CHO	0.549333192818252	0.00229336232508396
CHO	0.549333192818252	0.00229336232508396
CHO	0.549333192818252	0.00229336232508396
CHO	0.549333192818252	0.00229336232508396
CHO	0.549333192818252	0.00229336232508396
CHO	0.549333192818252	0.00229336232508396
CHO	0.549333192818252	0.00229336232508396
CHO	0.549333192818252	0.00229336232508396
CHO	0.549333192818252	0.00229336232508396
CHO	0.549333192818252	0.00229336232508396
CHO	0.549333192818252	0.00229336232508396
CHO	3.36823220385039	2.44291331888754
CHO	3.38352636483392	2.39634277495968
CHO	0.954332009625504	0.116958772089444
CHO	0.954332009625504	0.116958772089444
CHO	0.954332009625504	0.116958772089444
CHO	0.954332009625504	0.116958772089444
CHO	0.954332009625504	0.116958772089444
CHO	0.954332009625504	0.116958772089444
CHO	0.954332009625504	0.116958772089444
CHO	0.954332009625504	0.116958772089444
CHO	0.954332009625504	0.116958772089444
CHO	0.954332009625504	0.116958772089444
CHO	0.954332009625504	0.116958772089444
CHO	0.954332009625504	0.116958772089444
CHO	0.954332009625504	0.116958772089444
CHO	0.954332009625504	0.116958772089444
CHO	0.954332009625504	0.116958772089444
CHO	0.954332009625504	0.116958772089444
CHO	0.954332009625504	0.116958772089444
CHO	0.954332009625504	0.116958772089444
CHO	0.954332009625504	0.116958772089444
CHO	0.954332009625504	0.116958772089444
CHO	0.954332009625504	0.116958772089444
CHO	0.954332009625504	0.116958772089444
CHO	0.954332009625504	0.116958772089444
CHO	0.954332009625504	0.116958772089444
CHO	0.954332009625504	0.116958772089444
CHO	0.954332009625504	0.116958772089444
CHO	0.954332009625504	0.116958772089444
CHO	0.954332009625504	0.116958772089444
CHO	0.954332009625504	0.116958772089444
CHO	0.954332009625504	0.116958772089444
CHO	0.954332009625504	0.116958772089444
CHO	0.954332009625504	0.116958772089444
CHO	0.954332009625504	0.116958772089444
CHO	0.954332009625504	0.116958772089444
CHO	0.954332009625504	0.116958772089444
CHO	0.954332009625504	0.116958772089444
CHO	0.954332009625504	0.116958772089444
CHO	0.954332009625504	0.116958772089444
CHO	0.954332009625504	0.116958772089444
CHO	0.95403891895876	0.117082190397899
CHO	0.887393218705741	0.112924619496571
CHO	0.887393218705741	0.112924619496571
CHO	0.887393218705741	0.112924619496571
CHO	0.887393218705741	0.112924619496571
CHO	0.887393218705741	0.112924619496571
CHO	0.887393218705741	0.112924619496571
CHO	0.887393218705741	0.112924619496571
CHO	0.887393218705741	0.112924619496571
CHO	0.887393218705741	0.112924619496571
CHO	0.887393218705741	0.112924619496571
CHO	0.887393218705741	0.112924619496571
CHO	0.887393218705741	0.112924619496571
CHO	0.887393218705741	0.112924619496571
CHO	0.887393218705741	0.112924619496571
CHO	0.887393218705741	0.112924619496571
CHO	0.887393218705741	0.112924619496571
CHO	0.887393218705741	0.112924619496571
CHO	0.887393218705741	0.112924619496571
CHO	0.887393218705741	0.112924619496571
CHO	0.887393218705741	0.112924619496571
CHO	0.887393218705741	0.112924619496571
CHO	0.887393218705741	0.112924619496571
CHO	0.887393218705741	0.112924619496571
CHO	0.887393218705741	0.112924619496571
CHO	0.887393218705741	0.112924619496571
CHO	0.887393218705741	0.112924619496571
CHO	0.887393218705741	0.112924619496571
CHO	0.887393218705741	0.112924619496571
CHO	0.887393218705741	0.112924619496571
CHO	0.887393218705741	0.112924619496571
CHO	0.887393218705741	0.112924619496571
CHO	0.887393218705741	0.112924619496571
CHO	0.887393218705741	0.112924619496571
CHO	0.887393218705741	0.112924619496571
CHO	0.887393218705741	0.112924619496571
CHO	0.887393218705741	0.112924619496571
CHO	0.887393218705741	0.112924619496571
CHO	0.887393218705741	0.112924619496571
CHO	0.887393218705741	0.112924619496571
CHO	0.887393218705741	0.112924619496571
CHO	0.885996299379513	0.112749754288394
CHO	1.0366970243369	0.00229280139232631
CHO	1.0366970243369	0.00229280139232631
CHO	1.0366970243369	0.00229280139232631
CHO	1.0366970243369	0.00229280139232631
CHO	1.0366970243369	0.00229280139232631
CHO	1.0366970243369	0.00229280139232631
CHO	1.0366970243369	0.00229280139232631
CHO	1.0366970243369	0.00229280139232631
CHO	1.0366970243369	0.00229280139232631
CHO	1.0366970243369	0.00229280139232631
CHO	1.0366970243369	0.00229280139232631
CHO	1.0366970243369	0.00229280139232631
CHO	1.0366970243369	0.00229280139232631
CHO	1.0366970243369	0.00229280139232631
CHO	1.0366970243369	0.00229280139232631
CHO	1.0366970243369	0.00229280139232631
CHO	1.0366970243369	0.00229280139232631
CHO	1.0366970243369	0.00229280139232631
CHO	1.0366970243369	0.00229280139232631
CHO	1.0366970243369	0.00229280139232631
CHO	1.0366970243369	0.00229280139232631
CHO	1.0366970243369	0.00229280139232631
CHO	1.0366970243369	0.00229280139232631
CHO	1.0366970243369	0.00229280139232631
CHO	1.0366970243369	0.00229280139232631
CHO	1.0366970243369	0.00229280139232631
CHO	1.0366970243369	0.00229280139232631
CHO	1.0366970243369	0.00229280139232631
CHO	1.0366970243369	0.00229280139232631
CHO	1.0366970243369	0.00229280139232631
CHO	1.0366970243369	0.00229280139232631
CHO	1.0366970243369	0.00229280139232631
CHO	1.0366970243369	0.00229280139232631
CHO	1.0366970243369	0.00229280139232631
CHO	1.0366970243369	0.00229280139232631
CHO	1.0366970243369	0.00229280139232631
CHO	1.0366970243369	0.00229280139232631
CHO	1.0366970243369	0.00229280139232631
CHO	1.0366970243369	0.00229280139232631
CHO	1.0366970243369	0.00229280139232631
CHO	0.955802846837677	0.119979949478596
CHO	0.938800197066366	0.118532958150446
CHO	0.938800197066366	0.118532958150446
CHO	0.938800197066366	0.118532958150446
CHO	0.938800197066366	0.118532958150446
CHO	0.938800197066366	0.118532958150446
CHO	0.938800197066366	0.118532958150446
CHO	0.938800197066366	0.118532958150446
CHO	0.938800197066366	0.118532958150446
CHO	0.938800197066366	0.118532958150446
CHO	0.938800197066366	0.118532958150446
CHO	0.938800197066366	0.118532958150446
CHO	0.938800197066366	0.118532958150446
CHO	0.937947781516388	0.118012045859712
CHO	0.940158340311148	0.118456252620391
CHO	0.940108121745236	0.118474914756134
CHO	0.943207951245842	0.11872484139567
CHO	0.943216372893	0.118673870873929
CHO	0.943460170296843	0.11871192767319
CHO	0.941775350138781	0.118527463564771
CHO	0.941901156482087	0.118253740976403
CHO	0.941901156482087	0.118253740976403
CHO	0.941901156482087	0.118253740976403
CHO	0.938800197066366	0.118532958150446
CHO	0.941901156482087	0.118253740976403
CHO	0.941901156482087	0.118253740976403
CHO	0.943224807103825	0.118439652628996
CHO	0.944276579895121	0.118116860528728
CHO	0.944383262958692	0.118123727268933
CHO	0.944079058923208	0.117965341786721
CHO	0.944079058923208	0.117965341786721
CHO	0.944079058923208	0.117965341786721
CHO	0.944079058923208	0.117965341786721
CHO	0.944079058923208	0.117965341786721
CHO	0.938800197066366	0.118532958150446
CHO	0.944079058923208	0.117965341786721
CHO	0.938800197066366	0.118532958150446
CHO	0.938800197066366	0.118532958150446
CHO	0.938800197066366	0.118532958150446
CHO	0.938800197066366	0.118532958150446
CHO	0.938800197066366	0.118532958150446
CHO	0.94046753819879	0.119190150760238
CHO	3.22690562705861	2.43853501708198
CHO	3.28697664986056	0.00242978061272183
CHO	3.22690562705861	2.43853501708198
CHO	3.22690562705861	2.43853501708198
CHO	3.22690562705861	2.43853501708198
CHO	3.22690562705861	2.43853501708198
CHO	3.22690562705861	2.43853501708198
CHO	3.22690562705861	2.43853501708198
CHO	3.22690562705861	2.43853501708198
CHO	3.22690562705861	2.43853501708198
CHO	3.22690562705861	2.43853501708198
CHO	3.22690562705861	2.43853501708198
CHO	3.28405443917083	0.00574110098606471
CHO	3.22690562705861	2.43853501708198
CHO	3.22698100929593	2.44306280247132
CHO	3.22664091413173	2.43735947162355
CHO	3.22664091413173	2.43735947162355
CHO	3.22607351640661	2.43342009707777
CHO	3.22607351640661	2.43342009707777
CHO	3.28470621490526	0.0039654976219392
CHO	3.22607351640661	2.43342009707777
CHO	3.22607351640661	2.43342009707777
CHO	3.22690562705861	2.43853501708198
CHO	3.22607351640661	2.43342009707777
CHO	3.22421429497073	2.43046954080922
CHO	3.22421429497073	2.43046954080922
CHO	3.22392383385241	2.42199881616666
CHO	3.22392383385241	2.42199881616666
CHO	3.22392383385241	2.42199881616666
CHO	3.22676287387851	2.42095276180652
CHO	3.22677216000793	2.43592803266211
CHO	3.22679898680138	2.4419271200449
CHO	3.22679354463978	2.44046131551032
CHO	3.22690562705861	2.43853501708198
CHO	3.22546512636109	2.44686660962794
CHO	3.22690562705861	2.43853501708198
CHO	3.22690562705861	2.43853501708198
CHO	3.28893843469941	0.00233814630245032
CHO	3.28706676933034	0.00234262012348188
CHO	3.22690562705861	2.43853501708198
CHO	3.22687218184708	2.43860991734244
CHO	0.722055262757358	0.110864046051099
CHO	0.721727203997685	0.110865380610187
CHO	0.721372800233248	0.11086577019479
CHO	0.720810336816362	0.11086787331085
CHO	0.720873029966563	0.110536773642386
CHO	0.720756774819818	0.110477715586313
CHO	0.720649438259395	0.110284716118919
CHO	0.720649438259395	0.110284716118919
CHO	0.720016298693168	0.110251313698342
CHO	0.720016298693168	0.110251313698342
CHO	0.720016298693168	0.110251313698342
CHO	0.722055262757358	0.110864046051099
CHO	0.719898950321615	0.110312509605755
CHO	0.719035678816536	0.1102770150184
CHO	0.719340089471054	0.110200249816735
CHO	0.718812005464702	0.110207130440893
CHO	0.718122100518076	0.110125774852258
CHO	0.718122100518076	0.110125774852258
CHO	0.718122100518076	0.110125774852258
CHO	0.718145302080089	0.110172332187469
CHO	0.718515884770418	0.110037329846438
CHO	0.719384013148452	0.109952296797326
CHO	0.722055262757358	0.110864046051099
CHO	0.719952132993465	0.109450714424761
CHO	0.720397394043724	0.109336938844982
CHO	0.720397394043724	0.109336938844982
CHO	0.720397394043724	0.109336938844982
CHO	0.720397394043724	0.109336938844982
CHO	0.720397394043724	0.109336938844982
CHO	0.720397394043724	0.109336938844982
CHO	0.720397394043724	0.109336938844982
CHO	0.720397394043724	0.109336938844982
CHO	0.720397394043724	0.109336938844982
CHO	0.722055262757358	0.110864046051099
CHO	0.720397394043724	0.109336938844982
CHO	0.722055262757358	0.110864046051099
CHO	0.722055262757358	0.110864046051099
CHO	0.722055262757358	0.110864046051099
CHO	0.722055262757358	0.110864046051099
CHO	0.722004040429062	0.110864630412338
CHO	1.48435238283888	0.145398465063503
CHO	0.922223888765305	0.116635109372672
CHO	0.922223888765305	0.116635109372672
CHO	0.922223888765305	0.116635109372672
CHO	0.922223888765305	0.116635109372672
CHO	0.922223888765305	0.116635109372672
CHO	0.922223888765305	0.116635109372672
CHO	0.922223888765305	0.116635109372672
CHO	0.922223888765305	0.116635109372672
CHO	0.922223888765305	0.116635109372672
CHO	0.922223888765305	0.116635109372672
CHO	0.922223888765305	0.116635109372672
CHO	0.922223888765305	0.116635109372672
CHO	0.922223888765305	0.116635109372672
CHO	0.922223888765305	0.116635109372672
CHO	0.922223888765305	0.116635109372672
CHO	0.922223888765305	0.116635109372672
CHO	0.922223888765305	0.116635109372672
CHO	0.922223888765305	0.116635109372672
CHO	0.922528184636526	0.116471930564307
CHO	0.922528184636526	0.116471930564307
CHO	0.922528184636526	0.116471930564307
CHO	0.922528184636526	0.116471930564307
CHO	0.922223888765305	0.116635109372672
CHO	0.922528184636526	0.116471930564307
CHO	0.922528184636526	0.116471930564307
CHO	0.922528184636526	0.116471930564307
CHO	0.922528184636526	0.116471930564307
CHO	0.922528184636526	0.116471930564307
CHO	0.922528184636526	0.116471930564307
CHO	0.922528184636526	0.116471930564307
CHO	0.921980459207874	0.115921422139477
CHO	0.922200497411219	0.116192166107816
CHO	0.921853762615717	0.116195145890376
CHO	0.922223888765305	0.116635109372672
CHO	0.921353289162487	0.116342037078657
CHO	0.922223888765305	0.116635109372672
CHO	0.922223888765305	0.116635109372672
CHO	0.922223888765305	0.116635109372672
CHO	0.922223888765305	0.116635109372672
CHO	0.922223888765305	0.116635109372672
CHO	0.922741089602085	0.116970024123039
CHO	0.907640146822426	0.117016139502465
CHO	0.907640146822426	0.117016139502465
CHO	0.907640146822426	0.117016139502465
CHO	0.907640146822426	0.117016139502465
CHO	0.907640146822426	0.117016139502465
CHO	0.907640146822426	0.117016139502465
CHO	0.907640146822426	0.117016139502465
CHO	0.907640146822426	0.117016139502465
CHO	0.907640146822426	0.117016139502465
CHO	0.907640146822426	0.117016139502465
CHO	0.907640146822426	0.117016139502465
CHO	0.907640146822426	0.117016139502465
CHO	0.907640146822426	0.117016139502465
CHO	0.907640146822426	0.117016139502465
CHO	0.907640146822426	0.117016139502465
CHO	0.907640146822426	0.117016139502465
CHO	0.907640146822426	0.117016139502465
CHO	0.907640146822426	0.117016139502465
CHO	0.907640146822426	0.117016139502465
CHO	0.907640146822426	0.117016139502465
CHO	0.907640146822426	0.117016139502465
CHO	0.907640146822426	0.117016139502465
CHO	0.907640146822426	0.117016139502465
CHO	0.907640146822426	0.117016139502465
CHO	0.907640146822426	0.117016139502465
CHO	0.907640146822426	0.117016139502465
CHO	0.907640146822426	0.117016139502465
CHO	0.907640146822426	0.117016139502465
CHO	0.907640146822426	0.117016139502465
CHO	0.907640146822426	0.117016139502465
CHO	0.907640146822426	0.117016139502465
CHO	0.907640146822426	0.117016139502465
CHO	0.907640146822426	0.117016139502465
CHO	0.907640146822426	0.117016139502465
CHO	0.907640146822426	0.117016139502465
CHO	0.907640146822426	0.117016139502465
CHO	0.907640146822426	0.117016139502465
CHO	0.907640146822426	0.117016139502465
CHO	0.907640146822426	0.117016139502465
CHO	0.907640146822426	0.117016139502465
CHO	0.9077099949317	0.117195821681609
CHO	0.927106324708766	0.117326950976142
CHO	0.927106324708766	0.117326950976142
CHO	0.927106324708766	0.117326950976142
CHO	0.927106324708766	0.117326950976142
CHO	0.927106324708766	0.117326950976142
CHO	0.927106324708766	0.117326950976142
CHO	0.927106324708766	0.117326950976142
CHO	0.927106324708766	0.117326950976142
CHO	0.927106324708766	0.117326950976142
CHO	0.927106324708766	0.117326950976142
CHO	0.927106324708766	0.117326950976142
CHO	0.927106324708766	0.117326950976142
CHO	0.927106324708766	0.117326950976142
CHO	0.926962728182592	0.117329089477998
CHO	0.927863822167592	0.117353026906065
CHO	0.927674592550639	0.117210650123827
CHO	0.927674592550639	0.117210650123827
CHO	0.927674592550639	0.117210650123827
CHO	0.927674592550639	0.117210650123827
CHO	0.924996233101018	0.117089459415326
CHO	0.926949613643792	0.117052555845297
CHO	0.925542211781804	0.11708337670032
CHO	0.927106324708766	0.117326950976142
CHO	0.922884169011892	0.117182421038985
CHO	0.923090431554742	0.117188557975014
CHO	0.922491539865349	0.117160647159789
CHO	0.924646660659648	0.117198219246259
CHO	0.926374394151424	0.116839269321336
CHO	0.926237314850657	0.116578042683385
CHO	0.927263353986023	0.11647679873925
CHO	0.930726443076369	0.117103217511233
CHO	0.929620341440953	0.117068976801057
CHO	0.929346800809279	0.117103998419396
CHO	0.927106324708766	0.117326950976142
CHO	0.929414574250999	0.116579899428287
CHO	0.927106324708766	0.117326950976142
CHO	0.927106324708766	0.117326950976142
CHO	0.927106324708766	0.117326950976142
CHO	0.927106324708766	0.117326950976142
CHO	0.927106324708766	0.117326950976142
CHO	0.929948130085637	0.118112332534926
CHO	0.899824716116658	0.106154812204001
CHO	0.899824716116658	0.106154812204001
CHO	0.899824716116658	0.106154812204001
CHO	0.899824716116658	0.106154812204001
CHO	0.899824716116658	0.106154812204001
CHO	0.899824716116658	0.106154812204001
CHO	0.899824716116658	0.106154812204001
CHO	0.899824716116658	0.106154812204001
CHO	0.899824716116658	0.106154812204001
CHO	0.899824716116658	0.106154812204001
CHO	0.899824716116658	0.106154812204001
CHO	0.899824716116658	0.106154812204001
CHO	0.899824716116658	0.106154812204001
CHO	0.899824716116658	0.106154812204001
CHO	0.899876755604885	0.106173325691616
CHO	0.900057939711488	0.106185702039215
CHO	0.900505529315805	0.106335458793341
CHO	0.900320341770586	0.10594580440556
CHO	0.903519505893015	0.106081552196136
CHO	0.904362997689256	0.106033396454651
CHO	0.904362997689256	0.106033396454651
CHO	0.904362997689256	0.106033396454651
CHO	0.899824716116658	0.106154812204001
CHO	0.904362997689256	0.106033396454651
CHO	0.904362997689256	0.106033396454651
CHO	0.904676820044466	0.106183696689221
CHO	0.905121616058596	0.106596818171909
CHO	0.905101501731801	0.106618048274298
CHO	0.905716495468771	0.107084743431214
CHO	0.904295346425041	0.10691718928021
CHO	0.904295346425041	0.10691718928021
CHO	0.904295346425041	0.10691718928021
CHO	0.904295346425041	0.10691718928021
CHO	0.899824716116658	0.106154812204001
CHO	0.904295346425041	0.10691718928021
CHO	0.899824716116658	0.106154812204001
CHO	0.899824716116658	0.106154812204001
CHO	0.899824716116658	0.106154812204001
CHO	0.899824716116658	0.106154812204001
CHO	0.899824716116658	0.106154812204001
CHO	0.896710697988743	0.106270128556802
CHO	0.83195378915476	0.104784134226254
CHO	0.83195378915476	0.104784134226254
CHO	0.83195378915476	0.104784134226254
CHO	0.83195378915476	0.104784134226254
CHO	0.83195378915476	0.104784134226254
CHO	0.83195378915476	0.104784134226254
CHO	0.83195378915476	0.104784134226254
CHO	0.83195378915476	0.104784134226254
CHO	0.83195378915476	0.104784134226254
CHO	0.83195378915476	0.104784134226254
CHO	0.83195378915476	0.104784134226254
CHO	0.83195378915476	0.104784134226254
CHO	0.83195378915476	0.104784134226254
CHO	0.83195378915476	0.104784134226254
CHO	0.83195378915476	0.104784134226254
CHO	0.83195378915476	0.104784134226254
CHO	0.83195378915476	0.104784134226254
CHO	0.83195378915476	0.104784134226254
CHO	0.83195378915476	0.104784134226254
CHO	0.83195378915476	0.104784134226254
CHO	0.83195378915476	0.104784134226254
CHO	0.83195378915476	0.104784134226254
CHO	0.83195378915476	0.104784134226254
CHO	0.83195378915476	0.104784134226254
CHO	0.83195378915476	0.104784134226254
CHO	0.83195378915476	0.104784134226254
CHO	0.83195378915476	0.104784134226254
CHO	0.83195378915476	0.104784134226254
CHO	0.83195378915476	0.104784134226254
CHO	0.83195378915476	0.104784134226254
CHO	0.83195378915476	0.104784134226254
CHO	0.83195378915476	0.104784134226254
CHO	0.83195378915476	0.104784134226254
CHO	0.83195378915476	0.104784134226254
CHO	0.83195378915476	0.104784134226254
CHO	0.83195378915476	0.104784134226254
CHO	0.83195378915476	0.104784134226254
CHO	0.83195378915476	0.104784134226254
CHO	0.83195378915476	0.104784134226254
CHO	0.83195378915476	0.104784134226254
CHO	0.830413930735902	0.104795543375985
CHO	0.96332255324708	0.113538759732356
CHO	0.96332255324708	0.113538759732356
CHO	0.96332255324708	0.113538759732356
CHO	0.96332255324708	0.113538759732356
CHO	0.96332255324708	0.113538759732356
CHO	0.96332255324708	0.113538759732356
CHO	0.96332255324708	0.113538759732356
CHO	0.96332255324708	0.113538759732356
CHO	0.96332255324708	0.113538759732356
CHO	0.96332255324708	0.113538759732356
CHO	0.96332255324708	0.113538759732356
CHO	0.96332255324708	0.113538759732356
CHO	0.96332255324708	0.113538759732356
CHO	0.96332255324708	0.113538759732356
CHO	0.96332255324708	0.113538759732356
CHO	0.96332255324708	0.113538759732356
CHO	0.96332255324708	0.113538759732356
CHO	0.96332255324708	0.113538759732356
CHO	0.96332255324708	0.113538759732356
CHO	0.96332255324708	0.113538759732356
CHO	0.9633243074266	0.113530174950446
CHO	0.963264016826825	0.113582218821052
CHO	0.96332255324708	0.113538759732356
CHO	0.963314137822975	0.113579461375689
CHO	0.963336615421819	0.11359954019586
CHO	0.963276758476657	0.113530075544726
CHO	0.963276758476657	0.113530075544726
CHO	0.963276758476657	0.113530075544726
CHO	0.963276758476657	0.113530075544726
CHO	0.963146307278865	0.113534306420617
CHO	0.963146307278865	0.113534306420617
CHO	0.96324437857949	0.113533116544596
CHO	0.963284822532695	0.113545661448695
CHO	0.96332255324708	0.113538759732356
CHO	0.963336326490035	0.113566296574385
CHO	0.96332255324708	0.113538759732356
CHO	0.96332255324708	0.113538759732356
CHO	0.96332255324708	0.113538759732356
CHO	0.96332255324708	0.113538759732356
CHO	0.96332255324708	0.113538759732356
CHO	0.95846808463101	0.112878685676792
CHO	0.823791248937485	0.11855391370148
CHO	0.823791248937485	0.11855391370148
CHO	0.823791248937485	0.11855391370148
CHO	0.823791248937485	0.11855391370148
CHO	0.823791248937485	0.11855391370148
CHO	0.823791248937485	0.11855391370148
CHO	0.823791248937485	0.11855391370148
CHO	0.823791248937485	0.11855391370148
CHO	0.823791248937485	0.11855391370148
CHO	0.823791248937485	0.11855391370148
CHO	0.823791248937485	0.11855391370148
CHO	0.823791248937485	0.11855391370148
CHO	0.823461387781248	0.11833823981944
CHO	0.823109554272054	0.118143739118106
CHO	0.823109554272054	0.118143739118106
CHO	0.821775791314417	0.118074523189927
CHO	0.821775791314417	0.118074523189927
CHO	0.821775791314417	0.118074523189927
CHO	0.821775791314417	0.118074523189927
CHO	0.821775791314417	0.118074523189927
CHO	0.821775791314417	0.118074523189927
CHO	0.821775791314417	0.118074523189927
CHO	0.823791248937485	0.11855391370148
CHO	0.821604768722138	0.118221392673848
CHO	0.820724334880024	0.11765250061114
CHO	0.820111604331308	0.116817369146683
CHO	0.819063586751039	0.116634925220335
CHO	0.81747165979347	0.116232593982768
CHO	0.816606312898196	0.116092538310375
CHO	0.814898251280749	0.116006302272824
CHO	0.814898251280749	0.116006302272824
CHO	0.816558974593425	0.115966746426506
[truncated: 41,542 more rows]
