# Supplementary material for: Non-destructive classification of unlabeled cells: Combining an automated benchtop magnetic resonance scanner and artificial intelligence
Source: PLoS Comput Biol. 2023 Feb 21;19(2):e1010842. doi: 10.1371/journal.pcbi.1010842 (PMC9983908; doi:10.1371/journal.pcbi.1010842)
Supplement: S5 Data — The data is saved as *csv file with the first column representing the cell tag, the second column representing the T1 and the third column the T2 coordinate. (ZIP) [file pcbi.1010842.s024.zip › S5 Data/T1-T2_Coordinates/MSC_40Aug_5Stretch_5Shift.csv]

MSC	1.07323147141045	0.140229930020887
MSC	1.07323147141045	0.140229930020887
MSC	1.07323147141045	0.140229930020887
MSC	1.07323147141045	0.140229930020887
MSC	1.07323147141045	0.140229930020887
MSC	1.07323147141045	0.140229930020887
MSC	1.07323147141045	0.140229930020887
MSC	1.07323147141045	0.140229930020887
MSC	1.07323147141045	0.140229930020887
MSC	1.07323147141045	0.140229930020887
MSC	1.07323147141045	0.140229930020887
MSC	1.07323147141045	0.140229930020887
MSC	1.07323147141045	0.140229930020887
MSC	1.07323147141045	0.140229930020887
MSC	1.07323147141045	0.140229930020887
MSC	1.07323147141045	0.140229930020887
MSC	1.07323147141045	0.140229930020887
MSC	1.07323147141045	0.140229930020887
MSC	1.07323147141045	0.140229930020887
MSC	1.07323147141045	0.140229930020887
MSC	1.07323147141045	0.140229930020887
MSC	1.07323147141045	0.140229930020887
MSC	1.07323147141045	0.140229930020887
MSC	1.07323147141045	0.140229930020887
MSC	1.07323147141045	0.140229930020887
MSC	1.07323147141045	0.140229930020887
MSC	1.07323147141045	0.140229930020887
MSC	1.07323147141045	0.140229930020887
MSC	1.07323147141045	0.140229930020887
MSC	1.07323147141045	0.140229930020887
MSC	1.07323147141045	0.140229930020887
MSC	1.07343580492416	0.140264974355806
MSC	1.07316867863713	0.140303990878977
MSC	1.07323147141045	0.140229930020887
MSC	1.07318570474667	0.140424714449312
MSC	1.07323147141045	0.140229930020887
MSC	1.07323147141045	0.140229930020887
MSC	1.07323147141045	0.140229930020887
MSC	1.07323147141045	0.140229930020887
MSC	1.07323147141045	0.140229930020887
MSC	1.07417619902325	0.140518501974748
MSC	1.09155024256282	0.144314503413901
MSC	1.09155024256282	0.144314503413901
MSC	1.09155024256282	0.144314503413901
MSC	1.09155024256282	0.144314503413901
MSC	1.09155024256282	0.144314503413901
MSC	1.09155024256282	0.144314503413901
MSC	1.09155024256282	0.144314503413901
MSC	1.09155024256282	0.144314503413901
MSC	1.09155024256282	0.144314503413901
MSC	1.09155024256282	0.144314503413901
MSC	1.09155024256282	0.144314503413901
MSC	1.09155024256282	0.144314503413901
MSC	1.09155024256282	0.144314503413901
MSC	1.09155024256282	0.144314503413901
MSC	1.09155024256282	0.144314503413901
MSC	1.09155024256282	0.144314503413901
MSC	1.09155024256282	0.144314503413901
MSC	1.09155024256282	0.144314503413901
MSC	1.09155024256282	0.144314503413901
MSC	1.09155024256282	0.144314503413901
MSC	1.09155024256282	0.144314503413901
MSC	1.09155024256282	0.144314503413901
MSC	1.09155024256282	0.144314503413901
MSC	1.09155024256282	0.144314503413901
MSC	1.09155024256282	0.144314503413901
MSC	1.09155024256282	0.144314503413901
MSC	1.09155024256282	0.144314503413901
MSC	1.09155024256282	0.144314503413901
MSC	1.09155024256282	0.144314503413901
MSC	1.09155024256282	0.144314503413901
MSC	1.09155024256282	0.144314503413901
MSC	1.09155024256282	0.144314503413901
MSC	1.09155024256282	0.144314503413901
MSC	1.09155024256282	0.144314503413901
MSC	1.09155024256282	0.144314503413901
MSC	1.09155024256282	0.144314503413901
MSC	1.09155024256282	0.144314503413901
MSC	1.09155024256282	0.144314503413901
MSC	1.09155024256282	0.144314503413901
MSC	1.09155024256282	0.144314503413901
MSC	1.08986476372799	0.144243549879118
MSC	1.24859209358153	0.154470037863692
MSC	1.24851574194173	0.154406238554849
MSC	1.24855508443984	0.154400928542148
MSC	1.24877303554442	0.154440815044767
MSC	1.24886055409455	0.154447353148972
MSC	1.24853411512817	0.154452622631955
MSC	1.24873861839461	0.154445771267994
MSC	1.24881060788869	0.154395103875172
MSC	1.2489716860718	0.154382257086509
MSC	1.24893125134842	0.154303357946039
MSC	1.24871900728302	0.154291770226061
MSC	1.248730379753	0.154500128866593
MSC	1.24887148059502	0.154267267101528
MSC	1.24865766183937	0.154264868506624
MSC	1.24852404497071	0.154261968603319
MSC	1.24847101213887	0.154233025685935
MSC	1.24890198370268	0.154294612984779
MSC	1.24876611805989	0.154267718974608
MSC	1.24876611805989	0.154267718974608
MSC	1.24900057374394	0.154304614580301
MSC	1.24885286452346	0.154307575152853
MSC	1.24910964515551	0.15432314219769
MSC	1.24889244688624	0.154501209277701
MSC	1.24890822941752	0.154328768692263
MSC	1.24896214730484	0.154313721457101
MSC	1.24881369272435	0.154221157239097
MSC	1.24877481123724	0.154247726683869
MSC	1.2490773922773	0.154261641853748
MSC	1.24898273247896	0.154223936478241
MSC	1.24863981077302	0.154236972714403
MSC	1.2487535503333	0.154204156625434
MSC	1.24849148096563	0.154179596250231
MSC	1.24854993061922	0.154260414452771
MSC	1.24878452029762	0.154498347847451
MSC	1.24888604193473	0.154441414635794
MSC	1.24874800414912	0.154483397988768
MSC	1.24861945766505	0.154474094353846
MSC	1.24870323258746	0.15447453715252
MSC	1.24822603249727	0.154432033107547
MSC	1.24829682734986	0.154419476810323
MSC	1.24982053383701	0.154876485652163
MSC	1.27963792197466	0.150139040474146
MSC	1.27903078561036	0.150106929469598
MSC	1.27898937159799	0.150111447932024
MSC	1.27916278225908	0.15015945609322
MSC	1.27926486408826	0.150165706225528
MSC	1.27943106799917	0.150190253980496
MSC	1.27946785753722	0.1501780367643
MSC	1.2793034564602	0.150153996484935
MSC	1.27935040090324	0.150155467502137
MSC	1.27921228280903	0.150156898969833
MSC	1.27911890831508	0.15016414621046
MSC	1.27941681725525	0.150088091716591
MSC	1.27900515490726	0.150174502527058
MSC	1.27894246448959	0.15016711370982
MSC	1.27896494859199	0.150166147237621
MSC	1.27902187764595	0.15017497462021
MSC	1.27914425946093	0.150174919678835
MSC	1.27932387537411	0.150169319174617
MSC	1.27960706459491	0.150216466422709
MSC	1.27941459560061	0.150199565370239
MSC	1.2795861282155	0.150206091924453
MSC	1.27963736216074	0.150212134783992
MSC	1.27922516996675	0.150108329878642
MSC	1.27994556130034	0.150245916830939
MSC	1.27975396126281	0.150254332931839
MSC	1.27980867125948	0.150253190990711
MSC	1.2797555600673	0.15025606284543
MSC	1.27982448207467	0.150267506582303
MSC	1.28003944900942	0.150285455460801
MSC	1.27995259950856	0.150267950724749
MSC	1.27978421911675	0.15026491259195
MSC	1.27950962119948	0.150247505469125
MSC	1.27956782084072	0.150249173242245
MSC	1.27907473786798	0.150091885038008
MSC	1.27957250969407	0.150095180101854
MSC	1.27887995368669	0.150082550133269
MSC	1.27903261547958	0.150093761894506
MSC	1.27909804070217	0.150099070624166
MSC	1.2788320056228	0.150085596660137
MSC	1.27910173948039	0.150112271777476
MSC	1.28021218957527	0.150634115925795
MSC	1.28307093860948	0.150275129698362
MSC	1.28299132670742	0.150293419445677
MSC	1.28302515546088	0.150282641814624
MSC	1.28337088832664	0.150293375255449
MSC	1.2835032321879	0.15029273448726
MSC	1.28349776908067	0.150260506300919
MSC	1.28304935497744	0.150234405055581
MSC	1.28288533523124	0.150226943660606
MSC	1.28255540148735	0.150197841902467
MSC	1.2818181307533	0.150137434382941
MSC	1.28168380875744	0.150128778781743
MSC	1.28319580941205	0.150278138411304
MSC	1.2818860475392	0.150131846602635
MSC	1.28165342137646	0.15009560708388
MSC	1.28164589035905	0.150106236640142
MSC	1.28193972592303	0.150142746035163
MSC	1.2822349500121	0.150167363024266
MSC	1.28203579321343	0.150160802107209
MSC	1.28239813436558	0.150153597094611
MSC	1.28291990496896	0.150212372992887
MSC	1.28286226217375	0.150258192151891
MSC	1.28256577694309	0.150246546458046
MSC	1.28342853139119	0.150289134407235
MSC	1.28180799410836	0.150214260023304
MSC	1.28222657711843	0.150298484135092
MSC	1.28202825290211	0.150283484051709
MSC	1.28218368773016	0.150315526631316
MSC	1.28260309155512	0.150350255133948
MSC	1.28220710476234	0.150338271931418
MSC	1.28206447005972	0.150148202430391
MSC	1.28182545249466	0.150140092316416
MSC	1.28159355327747	0.150162118891132
MSC	1.28213003310487	0.150102356784831
MSC	1.28379272667438	0.15031699098802
MSC	1.28249436280298	0.15001390673082
MSC	1.28358609957382	0.150320825374982
MSC	1.28328145127994	0.150299509834376
MSC	1.28338597309674	0.150296368671289
MSC	1.28346101509874	0.150298191966618
MSC	1.28320049354262	0.150296409331353
MSC	1.27896600127277	0.150147191351555
MSC	1.0917777723993	0.149367529714254
MSC	1.0917777723993	0.149367529714254
MSC	1.0917777723993	0.149367529714254
MSC	1.0917777723993	0.149367529714254
MSC	1.0917777723993	0.149367529714254
MSC	1.0917777723993	0.149367529714254
MSC	1.0917777723993	0.149367529714254
MSC	1.0917777723993	0.149367529714254
MSC	1.0917777723993	0.149367529714254
MSC	1.0917777723993	0.149367529714254
MSC	1.0917777723993	0.149367529714254
MSC	1.0917777723993	0.149367529714254
MSC	1.0917777723993	0.149367529714254
MSC	1.0917777723993	0.149367529714254
MSC	1.0917777723993	0.149367529714254
MSC	1.0917777723993	0.149367529714254
MSC	1.0917777723993	0.149367529714254
MSC	1.0917777723993	0.149367529714254
MSC	1.0917777723993	0.149367529714254
MSC	1.0917777723993	0.149367529714254
MSC	1.0917777723993	0.149367529714254
MSC	1.0917777723993	0.149367529714254
MSC	1.0917777723993	0.149367529714254
MSC	1.0917777723993	0.149367529714254
MSC	1.0917777723993	0.149367529714254
MSC	1.0917777723993	0.149367529714254
MSC	1.0917777723993	0.149367529714254
MSC	1.09166490762523	0.149425198736167
MSC	1.09098885275852	0.149555833094953
MSC	1.09131424844037	0.14957293096366
MSC	1.09142163406371	0.149556753484845
MSC	1.09142163406371	0.149556753484845
MSC	1.09135977697165	0.14938945473775
MSC	1.0917777723993	0.149367529714254
MSC	1.09120443502781	0.149722245510604
MSC	1.0917777723993	0.149367529714254
MSC	1.0917777723993	0.149367529714254
MSC	1.0917777723993	0.149367529714254
MSC	1.0917777723993	0.149367529714254
MSC	1.0917777723993	0.149367529714254
MSC	1.09239779097506	0.14960934705028
DiffMSC	1.44376022390411	0.176846746530421
DiffMSC	1.44399297315662	0.176685250323381
DiffMSC	1.44399297315662	0.176685250323381
DiffMSC	1.44399297315662	0.176685250323381
DiffMSC	1.44396935037783	0.176680732764269
DiffMSC	1.44391692556329	0.176691125844468
DiffMSC	1.44385724394331	0.176654083093608
DiffMSC	1.44385412573734	0.17664624979084
DiffMSC	1.44386085657392	0.176661834056842
DiffMSC	1.44380397366176	0.176733178613596
DiffMSC	1.4438041350415	0.176691044758506
DiffMSC	1.44385760871873	0.176798914792962
DiffMSC	1.44385180138805	0.176706487799486
DiffMSC	1.44384835739899	0.176675055901267
DiffMSC	1.44384835739899	0.176675055901267
DiffMSC	1.44384835739899	0.176675055901267
DiffMSC	1.44395517654979	0.176753409479602
DiffMSC	1.44393189162328	0.176735446644527
DiffMSC	1.44392133160372	0.176755899182225
DiffMSC	1.44396095822717	0.176757260542522
DiffMSC	1.44400458614138	0.176780871809183
DiffMSC	1.44400407968746	0.176818582745154
DiffMSC	1.44389726286149	0.176839290726465
DiffMSC	1.4439770499798	0.176837121700914
DiffMSC	1.44402450871031	0.176815276007992
DiffMSC	1.44396852876263	0.176846537951303
DiffMSC	1.44397921752848	0.176799132747746
DiffMSC	1.44395134077755	0.176801602967625
DiffMSC	1.44391276189826	0.176753497150339
DiffMSC	1.44391276189826	0.176753497150339
DiffMSC	1.44392473332794	0.176774823567866
DiffMSC	1.44390875769414	0.176769969762489
DiffMSC	1.44390875769414	0.176769969762489
DiffMSC	1.44391183694302	0.176781939256585
DiffMSC	1.44393144424653	0.176778740059227
DiffMSC	1.44390673001005	0.176701293953879
DiffMSC	1.44394247913154	0.176714373614049
DiffMSC	1.4439592826119	0.176733534913302
DiffMSC	1.44398133425589	0.176714459906645
DiffMSC	1.44398133425589	0.176714459906645
DiffMSC	1.4403496487942	0.176535108759784
DiffMSC	1.49368136603047	0.176045689509362
DiffMSC	1.49352326482757	0.176070888260656
DiffMSC	1.49343660410561	0.176083613849444
DiffMSC	1.49354922870038	0.176076301859149
DiffMSC	1.49350063652802	0.176062616046534
DiffMSC	1.49366447176729	0.176108946747433
DiffMSC	1.49329367975225	0.176067477370171
DiffMSC	1.49329367975225	0.176067477370171
DiffMSC	1.49329367975225	0.176067477370171
DiffMSC	1.49311443610811	0.176014851932676
DiffMSC	1.49293376808583	0.175972385960508
DiffMSC	1.49370494832719	0.17597456045176
DiffMSC	1.49293376808583	0.175972385960508
DiffMSC	1.49293376808583	0.175972385960508
DiffMSC	1.49287701950834	0.175903302790447
DiffMSC	1.49321194862073	0.175941512326809
DiffMSC	1.49306217902166	0.175782813971179
DiffMSC	1.49306217902166	0.175782813971179
DiffMSC	1.49306217902166	0.175782813971179
DiffMSC	1.49305407222579	0.175809051466221
DiffMSC	1.49281172109295	0.175664453875172
DiffMSC	1.49295111603153	0.175724293223161
DiffMSC	1.49388613897884	0.176026112198545
DiffMSC	1.49287299049416	0.175755534556913
DiffMSC	1.49266134096247	0.175698071454752
DiffMSC	1.49266134096247	0.175698071454752
DiffMSC	1.49266134096247	0.175698071454752
DiffMSC	1.49262842094921	0.175741031001145
DiffMSC	1.49266769958608	0.175707534283965
DiffMSC	1.49238533653351	0.175633254901136
DiffMSC	1.49238533653351	0.175633254901136
DiffMSC	1.49238533653351	0.175633254901136
DiffMSC	1.49238533653351	0.175633254901136
DiffMSC	1.49388589083875	0.176058024132118
DiffMSC	1.49223070508287	0.175573722666216
DiffMSC	1.49373752268481	0.176110856874953
DiffMSC	1.4938115877811	0.176079562422728
DiffMSC	1.49361854368092	0.176074283866774
DiffMSC	1.49350434453804	0.176077032214029
DiffMSC	1.49367636319744	0.17610108245534
DiffMSC	1.49446406596877	0.176169448776516
DiffMSC	0.868131369140717	0.125623934568225
DiffMSC	0.868131369140717	0.125623934568225
DiffMSC	0.868131369140717	0.125623934568225
DiffMSC	0.868131369140717	0.125623934568225
DiffMSC	0.868131369140717	0.125623934568225
DiffMSC	0.868131369140717	0.125623934568225
DiffMSC	0.868131369140717	0.125623934568225
DiffMSC	0.868131369140717	0.125623934568225
DiffMSC	0.86834469251757	0.125593783259002
DiffMSC	0.86834469251757	0.125593783259002
DiffMSC	0.86834469251757	0.125593783259002
DiffMSC	0.868131369140717	0.125623934568225
DiffMSC	0.86834469251757	0.125593783259002
DiffMSC	0.868086803953951	0.125626924291796
DiffMSC	0.867895358959703	0.125651172502844
DiffMSC	0.86815352308545	0.125643548360482
DiffMSC	0.868185678272603	0.125643698315444
DiffMSC	0.868163743013918	0.125667070335636
DiffMSC	0.868295947903611	0.125670707761175
DiffMSC	0.867968438519426	0.12570346930111
DiffMSC	0.868119658763115	0.125702004588727
DiffMSC	0.867956887641841	0.125706602673618
DiffMSC	0.868131369140717	0.125623934568225
DiffMSC	0.868040646827493	0.125753177636139
DiffMSC	0.867694522625146	0.125783802857149
DiffMSC	0.86764075455706	0.125777842199982
DiffMSC	0.86764075455706	0.125777842199982
DiffMSC	0.867431813044623	0.125767738851377
DiffMSC	0.867431813044623	0.125767738851377
DiffMSC	0.867431813044623	0.125767738851377
DiffMSC	0.867163086410755	0.125710863086746
DiffMSC	0.867261467604398	0.125696680706043
DiffMSC	0.867050772559933	0.125617751573237
DiffMSC	0.868131369140717	0.125623934568225
DiffMSC	0.866941835655971	0.125553020622317
DiffMSC	0.868131369140717	0.125623934568225
DiffMSC	0.868131369140717	0.125623934568225
DiffMSC	0.868131369140717	0.125623934568225
DiffMSC	0.868131369140717	0.125623934568225
DiffMSC	0.868131369140717	0.125623934568225
DiffMSC	0.867183463221257	0.125493771741329
DiffMSC	0.922446376846708	0.138288252742932
DiffMSC	0.922446376846708	0.138288252742932
DiffMSC	0.922446376846708	0.138288252742932
DiffMSC	0.922446376846708	0.138288252742932
DiffMSC	0.922446376846708	0.138288252742932
DiffMSC	0.922446376846708	0.138288252742932
DiffMSC	0.922446376846708	0.138288252742932
DiffMSC	0.922446376846708	0.138288252742932
DiffMSC	0.922446376846708	0.138288252742932
DiffMSC	0.922446376846708	0.138288252742932
DiffMSC	0.922446376846708	0.138288252742932
DiffMSC	0.922446376846708	0.138288252742932
DiffMSC	0.922446376846708	0.138288252742932
DiffMSC	0.922446376846708	0.138288252742932
DiffMSC	0.922446376846708	0.138288252742932
DiffMSC	0.922488425002327	0.138296079790483
DiffMSC	0.922549532542812	0.138309918840868
DiffMSC	0.922497007004876	0.138322435221558
DiffMSC	0.922535195043952	0.138330103046429
DiffMSC	0.922527101922942	0.138333193359872
DiffMSC	0.922244950443841	0.138331111233584
DiffMSC	0.922220413270211	0.138338053637513
DiffMSC	0.922446376846708	0.138288252742932
DiffMSC	0.922220413270211	0.138338053637513
DiffMSC	0.922220413270211	0.138338053637513
DiffMSC	0.922220413270211	0.138338053637513
DiffMSC	0.922220413270211	0.138338053637513
DiffMSC	0.922220413270211	0.138338053637513
DiffMSC	0.922220413270211	0.138338053637513
DiffMSC	0.922220413270211	0.138338053637513
DiffMSC	0.922220413270211	0.138338053637513
DiffMSC	0.922220413270211	0.138338053637513
DiffMSC	0.922220413270211	0.138338053637513
DiffMSC	0.922446376846708	0.138288252742932
DiffMSC	0.922220413270211	0.138338053637513
DiffMSC	0.922446376846708	0.138288252742932
DiffMSC	0.922446376846708	0.138288252742932
DiffMSC	0.922446376846708	0.138288252742932
DiffMSC	0.922446376846708	0.138288252742932
DiffMSC	0.922446376846708	0.138288252742932
DiffMSC	0.921602360891419	0.138329032422902
DiffMSC	0.950987347792626	0.135850641656522
DiffMSC	3.33067023248714	2.34680984036994
DiffMSC	3.33020792998157	2.34338167155918
DiffMSC	3.33009052088533	2.34764752630687
DiffMSC	3.33011433206818	2.34599517987083
DiffMSC	3.32974817315892	2.34624814852828
DiffMSC	3.33028709360103	2.34511296839359
DiffMSC	3.33027325655402	2.34613450466071
DiffMSC	3.32997676309015	2.34589091029401
DiffMSC	3.33002251687265	2.3464767569185
DiffMSC	3.33069066584722	2.34870081312341
DiffMSC	0.950987347792626	0.135850641656522
DiffMSC	3.33030067348719	2.34900696559938
DiffMSC	3.32988896994051	2.34587501889873
DiffMSC	3.32948282332325	2.34448322062479
DiffMSC	3.33063389609422	2.34873692450254
DiffMSC	3.33172158915955	2.35287889858039
DiffMSC	3.33210094995304	2.35489577799899
DiffMSC	3.33220086940787	2.35655744652365
DiffMSC	3.33202641095769	2.35948985271425
DiffMSC	3.33195354648632	2.35857650482503
DiffMSC	3.332204952049	2.35916149699766
DiffMSC	0.950987347792626	0.135850641656522
DiffMSC	3.33261434743836	2.35967199262773
DiffMSC	3.33247099976558	2.35768576922057
DiffMSC	3.33286182289756	2.35578368953053
DiffMSC	3.33235724772992	2.3524996161011
DiffMSC	3.33164567982719	2.35060126465765
DiffMSC	3.33203290435833	2.35542100347137
DiffMSC	3.33200604110604	2.35481710258873
DiffMSC	3.33176466466719	2.3529454488369
DiffMSC	3.33083680457526	2.348199348271
DiffMSC	3.3301755105856	2.3443320827364
DiffMSC	0.950987347792626	0.135850641656522
DiffMSC	3.32966157473407	2.34098409997967
DiffMSC	0.950987347792626	0.135850641656522
DiffMSC	0.950987347792626	0.135850641656522
DiffMSC	3.33046659088825	2.34506150432884
DiffMSC	3.33059769915015	2.34782686408597
DiffMSC	3.33004956761415	2.3463752386153
DiffMSC	0.951408816616331	0.13616523673984
DiffMSC	2.49027126408335	0.00229280131793496
DiffMSC	2.49027126408335	0.00229280131793496
DiffMSC	2.49027126408335	0.00229280131793496
DiffMSC	2.49027126408335	0.00229280131793496
DiffMSC	2.49027126408335	0.00229280131793496
DiffMSC	2.49027126408335	0.00229280131793496
DiffMSC	2.49027126408335	0.00229280131793496
DiffMSC	2.49027126408335	0.00229280131793496
DiffMSC	2.49027126408335	0.00229280131793496
DiffMSC	2.49027126408335	0.00229280131793496
DiffMSC	2.49027126408335	0.00229280131793496
DiffMSC	2.49027126408335	0.00229280131793496
DiffMSC	2.49027126408335	0.00229280131793496
DiffMSC	2.49027126408335	0.00229280131793496
DiffMSC	2.49027126408335	0.00229280131793496
DiffMSC	2.49027126408335	0.00229280131793496
DiffMSC	2.49027126408335	0.00229280131793496
DiffMSC	2.49027126408335	0.00229280131793496
DiffMSC	2.49027126408335	0.00229280131793496
DiffMSC	2.49027126408335	0.00229280131793496
DiffMSC	2.49027126408335	0.00229280131793496
DiffMSC	2.49027126408335	0.00229280131793496
DiffMSC	2.49027126408335	0.00229280131793496
DiffMSC	2.49027126408335	0.00229280131793496
DiffMSC	2.49027126408335	0.00229280131793496
DiffMSC	2.48748939600307	0.00229288668814505
DiffMSC	2.48073127301787	0.00229292510945361
DiffMSC	2.48008321106233	0.00229285173999464
DiffMSC	2.48492295065028	0.00229312923614979
DiffMSC	2.48672207914764	0.00229309461589199
DiffMSC	2.48780241803563	0.00229286665978136
DiffMSC	2.49190112856464	0.00229284814816648
DiffMSC	2.49499642687264	0.00229325653644812
DiffMSC	2.49027126408335	0.00229280131793496
DiffMSC	3.33167259021417	2.40785285085462
DiffMSC	2.49027126408335	0.00229280131793496
DiffMSC	2.49027126408335	0.00229280131793496
DiffMSC	2.49027126408335	0.00229280131793496
DiffMSC	2.49027126408335	0.00229280131793496
DiffMSC	2.49027126408335	0.00229280131793496
DiffMSC	1.07307418843506	0.145646847443994
MSC	1.07323147141045	0.140229930020887
MSC	1.07323147141045	0.140229930020887
MSC	1.07323147141045	0.140229930020887
MSC	1.07323147141045	0.140229930020887
MSC	1.07323147141045	0.140229930020887
MSC	1.07323147141045	0.140229930020887
MSC	1.07323147141045	0.140229930020887
MSC	1.07323147141045	0.140229930020887
MSC	1.07323147141045	0.140229930020887
MSC	1.07323147141045	0.140229930020887
MSC	1.07323147141045	0.140229930020887
MSC	1.07323147141045	0.140229930020887
MSC	1.07323147141045	0.140229930020887
MSC	1.07323147141045	0.140229930020887
MSC	1.07323147141045	0.140229930020887
MSC	1.07323147141045	0.140229930020887
MSC	1.07323147141045	0.140229930020887
MSC	1.07323147141045	0.140229930020887
MSC	3.33268051856383	2.23720765650997
MSC	1.07323147141045	0.140229930020887
MSC	1.07323147141045	0.140229930020887
MSC	1.07323147141045	0.140229930020887
MSC	1.07323147141045	0.140229930020887
MSC	1.07323147141045	0.140229930020887
MSC	1.07323147141045	0.140229930020887
MSC	1.07323147141045	0.140229930020887
MSC	1.07323147141045	0.140229930020887
MSC	1.07323147141045	0.140229930020887
MSC	1.07323147141045	0.140229930020887
MSC	1.07323147141045	0.140229930020887
MSC	1.07323147141045	0.140229930020887
MSC	1.06925514870108	0.139025776308096
MSC	1.06925514870108	0.139025776308096
MSC	3.32599404150305	2.294466785015
MSC	1.06925514870108	0.139025776308096
MSC	1.07323147141045	0.140229930020887
MSC	1.07323147141045	0.140229930020887
MSC	1.07323147141045	0.140229930020887
MSC	1.07323147141045	0.140229930020887
MSC	1.07323147141045	0.140229930020887
MSC	1.07417619902325	0.140518501974748
MSC	1.09155024256282	0.144314503413901
MSC	1.09155024256282	0.144314503413901
MSC	1.09155024256282	0.144314503413901
MSC	1.09155024256282	0.144314503413901
MSC	1.09155024256282	0.144314503413901
MSC	1.09155024256282	0.144314503413901
MSC	1.09155024256282	0.144314503413901
MSC	1.09155024256282	0.144314503413901
MSC	1.09155024256282	0.144314503413901
MSC	1.09155024256282	0.144314503413901
MSC	1.09155024256282	0.144314503413901
MSC	1.09155024256282	0.144314503413901
MSC	1.09155024256282	0.144314503413901
MSC	1.09155024256282	0.144314503413901
MSC	1.09155024256282	0.144314503413901
MSC	1.09155024256282	0.144314503413901
MSC	1.09155024256282	0.144314503413901
MSC	1.09155024256282	0.144314503413901
MSC	1.09155024256282	0.144314503413901
MSC	1.09155024256282	0.144314503413901
MSC	1.09155024256282	0.144314503413901
MSC	1.09155024256282	0.144314503413901
MSC	1.09155024256282	0.144314503413901
MSC	1.09155024256282	0.144314503413901
MSC	1.09155024256282	0.144314503413901
MSC	1.09155024256282	0.144314503413901
MSC	1.09155024256282	0.144314503413901
MSC	1.09155024256282	0.144314503413901
MSC	1.09155024256282	0.144314503413901
MSC	1.09155024256282	0.144314503413901
MSC	1.09155024256282	0.144314503413901
MSC	1.09155024256282	0.144314503413901
MSC	1.09155024256282	0.144314503413901
MSC	1.09155024256282	0.144314503413901
MSC	1.09155024256282	0.144314503413901
MSC	1.09155024256282	0.144314503413901
MSC	1.09155024256282	0.144314503413901
MSC	1.09155024256282	0.144314503413901
MSC	1.09155024256282	0.144314503413901
MSC	1.09155024256282	0.144314503413901
MSC	1.08986476372799	0.144243549879118
MSC	1.24686503075314	0.154433865236962
MSC	1.24685730202241	0.153082993666871
MSC	1.2446941981277	0.150822445971226
MSC	1.2436926143076	0.150728603124299
MSC	1.24590350408345	0.15076020544522
MSC	1.2451868408055	0.15085812027488
MSC	1.24886960034958	0.151387387711501
MSC	1.25064643564668	0.152060611896052
MSC	1.2506545806902	0.152079609012222
MSC	1.25063223949111	0.152146607881822
MSC	1.25144500571187	0.152411755627088
MSC	1.24657195476099	0.154026480758669
MSC	1.25037945653493	0.152453925099371
MSC	1.25235863100638	0.152920637041297
MSC	1.25248286573035	0.153017884010817
MSC	1.25295037199509	0.153229300723008
MSC	1.25285710318922	0.153361813390817
MSC	1.25350590797504	0.1533685999653
MSC	1.25347374051024	0.15347977872603
MSC	1.25582618748966	0.153589610533562
MSC	1.25477693597766	0.15357237049994
MSC	1.25317181502319	0.153168331331049
MSC	1.24767004853256	0.15420168531239
MSC	1.25285425432066	0.1528563715065
MSC	1.25113963249061	0.15283351926179
MSC	1.24873916089639	0.152382821161953
MSC	1.24835354942215	0.15224089966522
MSC	1.24988566866957	0.152626475635018
MSC	1.24930326344878	0.152391776416376
MSC	1.24896268383143	0.15211243819252
MSC	1.24937583452625	0.15228891370533
MSC	1.24879118671928	0.152083594261103
MSC	1.25013083882066	0.152627066382162
MSC	1.24485939300302	0.152713777918886
MSC	1.25114698854628	0.15275483955278
MSC	1.24667193314	0.153551062463648
MSC	1.24701275496748	0.153675573129372
MSC	1.24828010305781	0.153316186933137
MSC	1.24926022850031	0.153643500257837
MSC	1.2485295258934	0.153354600818856
MSC	1.24982053383701	0.154876485652163
MSC	1.27975590726714	0.149957997744705
MSC	1.28054498346754	0.150260971634906
MSC	1.28014286727581	0.150324065925882
MSC	1.28008273188286	0.150371354610139
MSC	1.28004931598052	0.150388158728607
MSC	1.27994540700689	0.150325470737981
MSC	1.27974414313296	0.150323273636286
MSC	1.28010223452913	0.150476943889273
MSC	1.2797682637898	0.15023712451006
MSC	1.28019400785575	0.150378600215784
MSC	1.28049132312778	0.150382619941182
MSC	1.2790663947145	0.149621693288147
MSC	1.28002506432845	0.15027416776757
MSC	1.27954322016775	0.150063174588041
MSC	1.28054329082987	0.150062908264441
MSC	1.27971692298244	0.149755364243138
MSC	1.27950179253004	0.149785789595218
MSC	1.2793958825736	0.149109488048286
MSC	1.27916163312155	0.148848452969272
MSC	1.28023969337303	0.148956273922999
MSC	1.27933188427871	0.148863107954003
MSC	1.28134698431834	0.14930653789522
MSC	1.27998148377194	0.149963424143127
MSC	1.28169872983906	0.149091599220054
MSC	1.2823718091222	0.149483806564357
MSC	1.28291857172011	0.149659913350512
MSC	1.28158340561634	0.149651381727265
MSC	1.28191332892917	0.149664603283116
MSC	1.28139329808069	0.149336348416684
MSC	1.28135278943133	0.149388743463683
MSC	1.28132972214561	0.149397023424243
MSC	1.2811862678405	0.14968569936408
MSC	1.28092878768664	0.149159000620668
MSC	1.2805812330082	0.149846042023842
MSC	1.28197390212893	0.148817083862051
MSC	1.2815458765238	0.150119518980254
MSC	1.2815350053712	0.150148241639408
MSC	1.2823650297527	0.150371599866311
MSC	1.28168976745193	0.150338756817306
MSC	1.2805838766892	0.150285511170857
MSC	1.28021218957527	0.150634115925795
MSC	1.28356184228325	0.150291357832063
MSC	1.28757924675801	0.150672097848919
MSC	1.28790918770031	0.150599891005357
MSC	1.28829721068958	0.15063236288677
MSC	1.28867645490878	0.150497363458655
MSC	1.28910997051767	0.150432588467265
MSC	1.28940570254462	0.150304515190475
MSC	1.28999953970978	0.150297322723369
MSC	1.29040440876845	0.150528769925904
MSC	1.28984432181877	0.15046200466384
MSC	1.29037678125845	0.15075587492678
MSC	1.28255493090275	0.150257594849104
MSC	1.290817728888	0.150786221562827
MSC	1.29207050042669	0.150893021328514
MSC	1.29034534735426	0.150928265044379
MSC	1.28887397188637	0.150778061186549
MSC	1.28918823213165	0.150827802415507
MSC	1.28934011153572	0.150816799431115
MSC	1.28893830814134	0.150819399165409
MSC	1.2887744020407	0.150698945466593
MSC	1.28862936403606	0.150620812182511
MSC	1.28882570335353	0.150680942200519
MSC	1.28082015048337	0.150185291556201
MSC	1.2897672573661	0.150788340943424
MSC	1.28846964211528	0.150465758618169
MSC	1.29002462174175	0.150856971144763
MSC	1.29082138484771	0.151004131159142
MSC	1.29281833934724	0.150735798778998
MSC	1.29150743709201	0.149446665573187
MSC	1.28991923397802	0.14817607503795
MSC	1.29039170920324	0.149622853983793
MSC	1.28842450824779	0.149410134431381
MSC	1.28965125091872	0.149640884703576
MSC	1.2792877578644	0.150131055009334
MSC	1.29012886060643	0.153452631920035
MSC	1.28559461853844	0.150497581105551
MSC	1.28644807387442	0.150536233258176
MSC	1.28701601346332	0.150805828801655
MSC	1.28619478022543	0.150666928120512
MSC	1.28697156470678	0.150764501817846
MSC	1.27896600127277	0.150147191351555
MSC	1.0917777723993	0.149367529714254
MSC	1.0917777723993	0.149367529714254
MSC	1.0917777723993	0.149367529714254
MSC	1.0917777723993	0.149367529714254
MSC	1.0917777723993	0.149367529714254
MSC	3.31678232810846	2.38353331115053
MSC	3.3177662363714	2.38428653823703
MSC	3.31672912906975	2.38436832804169
MSC	3.31694178171707	2.38050713985811
MSC	3.3164241235612	2.37847644488336
MSC	3.31624630361017	2.37556340424092
MSC	1.0917777723993	0.149367529714254
MSC	3.31647189292032	2.37294776459259
MSC	3.31783601812296	2.38011000940058
MSC	3.31774623253862	2.37549280452427
MSC	3.31851741605381	2.3813329584751
MSC	3.31855636192744	2.3831770916426
MSC	3.31798081192799	2.38419994636304
MSC	3.31720606814146	2.38346046017168
MSC	3.31694017147578	2.38347391841453
MSC	3.31707201822603	2.38573910673773
MSC	3.31813704701528	2.39299674991903
MSC	1.0917777723993	0.149367529714254
MSC	3.31719017875297	2.38914245144214
MSC	3.31707552334326	2.38518430752103
MSC	3.31822738003146	2.38527394927441
MSC	3.31796872043121	2.38686244034115
MSC	3.31794313349399	2.38667370776556
MSC	3.31663120828883	2.38426034002933
MSC	1.0917777723993	0.149367529714254
MSC	1.0917777723993	0.149367529714254
MSC	1.09222985292832	0.149571209941287
MSC	3.31803593846543	2.38926783891244
MSC	1.0917777723993	0.149367529714254
MSC	3.31704986172586	2.38495710494955
MSC	1.0917777723993	0.149367529714254
MSC	1.0917777723993	0.149367529714254
MSC	1.0917777723993	0.149367529714254
MSC	1.0917777723993	0.149367529714254
MSC	1.0917777723993	0.149367529714254
MSC	1.09239779097506	0.14960934705028
DiffMSC	1.44401226718809	0.176996213149735
DiffMSC	1.44375950495732	0.175832108591552
DiffMSC	1.44375950495732	0.175832108591552
DiffMSC	1.44390354179893	0.175847506268206
DiffMSC	1.44456656814051	0.176404225427746
DiffMSC	1.44482925983526	0.176660490211278
DiffMSC	1.44487149605113	0.176695863042981
DiffMSC	1.44497264259953	0.176805822732804
DiffMSC	1.44513620393458	0.177038865232656
DiffMSC	1.44513581766148	0.176975278545138
DiffMSC	1.44513135002219	0.177009761332693
DiffMSC	1.44448170504586	0.176314250042772
DiffMSC	1.44591101444859	0.177492420097416
DiffMSC	1.44586633940869	0.17738646250517
DiffMSC	1.44584027295698	0.177348832481046
DiffMSC	1.44584027295698	0.177348832481046
DiffMSC	1.44593034178425	0.177343961707921
DiffMSC	1.44563319305569	0.176917210991776
DiffMSC	1.44563319305569	0.176917210991776
DiffMSC	1.44563319305569	0.176917210991776
DiffMSC	1.44564995482946	0.176753714998774
DiffMSC	1.44564995482946	0.176753714998774
DiffMSC	1.44446698770543	0.176470342874926
DiffMSC	1.44564995482946	0.176753714998774
DiffMSC	1.44586064049983	0.176584690462355
DiffMSC	1.44567704690237	0.176699295334573
DiffMSC	1.44631174452979	0.177087340705539
DiffMSC	1.44585870992277	0.176562500521311
DiffMSC	1.44585870992277	0.176562500521311
DiffMSC	1.44585870992277	0.176562500521311
DiffMSC	1.44585870992277	0.176562500521311
DiffMSC	1.44585870992277	0.176562500521311
DiffMSC	1.44577226711697	0.176289886972487
DiffMSC	1.44433276414288	0.176445876741015
DiffMSC	1.44592890872555	0.17652456572884
DiffMSC	1.44454997004512	0.176567093360709
DiffMSC	1.44416598705459	0.176574747196491
DiffMSC	1.44434633358814	0.176571284912459
DiffMSC	1.44375950495732	0.175832108591552
DiffMSC	1.44375950495732	0.175832108591552
DiffMSC	1.4403496487942	0.176535108759784
DiffMSC	1.493499223858	0.1753520385359
DiffMSC	1.49552018738266	0.175498301019146
DiffMSC	1.49434156162589	0.175209373311154
DiffMSC	1.49434156162589	0.175209373311154
DiffMSC	1.49434156162589	0.175209373311154
DiffMSC	1.49416021837923	0.175297272739914
DiffMSC	1.49700824571595	0.176004067198117
DiffMSC	1.49677191449187	0.17600552562075
DiffMSC	1.49808347111984	0.176438705260229
DiffMSC	1.49826718764095	0.176656529848118
DiffMSC	1.49808800193834	0.176480723608357
DiffMSC	1.49349003273758	0.175541592732883
DiffMSC	1.49808800193834	0.176480723608357
DiffMSC	1.49808800193834	0.176480723608357
DiffMSC	1.4975603312979	0.176605830020583
DiffMSC	1.49685945481871	0.175466759048316
DiffMSC	1.49685945481871	0.175466759048316
DiffMSC	1.49685945481871	0.175466759048316
DiffMSC	1.49685945481871	0.175466759048316
DiffMSC	1.49685945481871	0.175466759048316
DiffMSC	1.49735731893233	0.17549101371525
DiffMSC	1.49732962617906	0.175500460422932
DiffMSC	1.49250163911266	0.174774845960984
DiffMSC	1.49671257993838	0.17545412313231
DiffMSC	1.49713676881164	0.175484107136251
DiffMSC	1.49713676881164	0.175484107136251
DiffMSC	1.49713676881164	0.175484107136251
DiffMSC	1.49664243554913	0.175428390449364
DiffMSC	1.49664243554913	0.175428390449364
DiffMSC	1.4959354262165	0.175346016085839
DiffMSC	1.4959354262165	0.175346016085839
DiffMSC	1.4959354262165	0.175346016085839
DiffMSC	1.4959354262165	0.175346016085839
DiffMSC	1.49299796953599	0.17482183245259
DiffMSC	1.4959354262165	0.175346016085839
DiffMSC	1.49363445778009	0.175262149924913
DiffMSC	1.49336347148551	0.17557263361742
DiffMSC	1.49311835558186	0.174601731914818
DiffMSC	1.49405142739405	0.174260187672457
DiffMSC	1.49372759185994	0.174486658351488
DiffMSC	1.49446406596877	0.176169448776516
DiffMSC	0.868131369140717	0.125623934568225
DiffMSC	0.868131369140717	0.125623934568225
DiffMSC	0.868131369140717	0.125623934568225
DiffMSC	0.868131369140717	0.125623934568225
DiffMSC	0.868131369140717	0.125623934568225
DiffMSC	0.868131369140717	0.125623934568225
DiffMSC	0.868131369140717	0.125623934568225
DiffMSC	0.868131369140717	0.125623934568225
DiffMSC	0.868131369140717	0.125623934568225
DiffMSC	0.868131369140717	0.125623934568225
DiffMSC	0.868131369140717	0.125623934568225
DiffMSC	0.868131369140717	0.125623934568225
DiffMSC	0.868131369140717	0.125623934568225
DiffMSC	0.863979542137214	0.125703800020483
DiffMSC	0.862908106242365	0.125728942650849
DiffMSC	0.862480457726275	0.12585040666329
DiffMSC	0.862564533259679	0.125928214612595
DiffMSC	0.864271861468218	0.126011984533515
DiffMSC	0.864858983918142	0.126098040312259
DiffMSC	0.86569748791588	0.126189145451163
DiffMSC	0.865749620546816	0.125861130909417
DiffMSC	0.865749620546816	0.125861130909417
DiffMSC	0.868131369140717	0.125623934568225
DiffMSC	0.865749620546816	0.125861130909417
DiffMSC	0.867911337057409	0.126031067593271
DiffMSC	0.868632328608705	0.126342390962392
DiffMSC	0.867084916234975	0.12653425019994
DiffMSC	0.865353081815654	0.126366621125056
DiffMSC	0.865353081815654	0.126366621125056
DiffMSC	0.867264415447228	0.126441184638931
DiffMSC	0.867330841244041	0.126586904865141
DiffMSC	0.866440913417687	0.126571731465134
DiffMSC	0.865933597300255	0.126687176310205
DiffMSC	0.868131369140717	0.125623934568225
DiffMSC	0.865752378751613	0.126644378922235
DiffMSC	0.868131369140717	0.125623934568225
DiffMSC	0.868131369140717	0.125623934568225
DiffMSC	0.868131369140717	0.125623934568225
DiffMSC	0.868131369140717	0.125623934568225
DiffMSC	0.868131369140717	0.125623934568225
DiffMSC	0.867183463221257	0.125493771741329
DiffMSC	0.922446376846708	0.138288252742932
DiffMSC	0.922446376846708	0.138288252742932
DiffMSC	0.922446376846708	0.138288252742932
DiffMSC	0.922446376846708	0.138288252742932
DiffMSC	0.922446376846708	0.138288252742932
DiffMSC	0.922446376846708	0.138288252742932
DiffMSC	0.926381173382687	0.13834495908756
DiffMSC	0.926381173382687	0.13834495908756
DiffMSC	0.926381173382687	0.13834495908756
DiffMSC	0.926381173382687	0.13834495908756
DiffMSC	0.926381173382687	0.13834495908756
DiffMSC	0.922446376846708	0.138288252742932
DiffMSC	0.926381173382687	0.13834495908756
DiffMSC	0.926381173382687	0.13834495908756
DiffMSC	0.926381173382687	0.13834495908756
DiffMSC	0.926381173382687	0.13834495908756
DiffMSC	0.926381173382687	0.13834495908756
DiffMSC	0.926381173382687	0.13834495908756
DiffMSC	0.926381173382687	0.13834495908756
DiffMSC	0.926381173382687	0.13834495908756
DiffMSC	0.926381173382687	0.13834495908756
DiffMSC	0.926381173382687	0.13834495908756
DiffMSC	0.922446376846708	0.138288252742932
DiffMSC	0.926381173382687	0.13834495908756
DiffMSC	0.926381173382687	0.13834495908756
DiffMSC	0.926381173382687	0.13834495908756
DiffMSC	0.926381173382687	0.13834495908756
DiffMSC	0.926381173382687	0.13834495908756
DiffMSC	0.926381173382687	0.13834495908756
DiffMSC	0.926381173382687	0.13834495908756
DiffMSC	0.926381173382687	0.13834495908756
DiffMSC	0.926381173382687	0.13834495908756
DiffMSC	0.926381173382687	0.13834495908756
DiffMSC	0.922446376846708	0.138288252742932
DiffMSC	0.926381173382687	0.13834495908756
DiffMSC	0.922446376846708	0.138288252742932
DiffMSC	0.922446376846708	0.138288252742932
DiffMSC	0.922446376846708	0.138288252742932
DiffMSC	0.922446376846708	0.138288252742932
DiffMSC	0.922446376846708	0.138288252742932
DiffMSC	0.921602360891419	0.138329032422902
DiffMSC	3.32975082575602	2.33890389000326
DiffMSC	3.34881500042344	2.42245937607727
DiffMSC	3.34682042690478	2.41741451759934
DiffMSC	3.34630250388456	2.41616867295443
DiffMSC	3.34630250388456	2.41616867295443
DiffMSC	3.35177171871226	2.41374729970632
DiffMSC	3.35056048432755	2.4266068164639
DiffMSC	3.35561941278305	2.44209775680496
DiffMSC	3.35520460131315	2.44920655312508
DiffMSC	3.35520460131315	2.44920655312508
DiffMSC	3.35516936099364	2.44401481500438
DiffMSC	3.33177930069279	2.36362281597932
DiffMSC	3.3537587518181	2.43247525979809
DiffMSC	3.35298921975313	2.42284283338325
DiffMSC	3.34621350400115	2.41658499738035
DiffMSC	3.34373524791226	2.40927736039003
DiffMSC	3.35258112142576	2.42472941323965
DiffMSC	3.35037181932497	2.41511454780457
DiffMSC	3.34968906550147	2.41150341637019
DiffMSC	3.3495774538215	2.4102353507615
DiffMSC	3.3500991519205	2.41097060088421
DiffMSC	3.34842420860613	2.39947027501106
DiffMSC	3.33495512193181	2.38178121662193
DiffMSC	3.34729977860039	2.39130881572309
DiffMSC	3.34711294756636	2.38809951529544
DiffMSC	3.348675205038	2.3802320015939
DiffMSC	3.34693922388808	2.37054640099256
DiffMSC	3.34759722887907	2.38052692777068
DiffMSC	3.34621667727027	2.36984231961031
DiffMSC	3.34806438025582	2.38474908805598
DiffMSC	3.34742533422456	2.38846223841626
DiffMSC	3.34742533422456	2.38846223841626
DiffMSC	3.34897095872516	2.40447482848123
DiffMSC	3.33980191602221	2.3950135383613
DiffMSC	3.35252599880027	2.43057905655751
DiffMSC	3.34343062316562	2.39881214796333
DiffMSC	3.34660403339666	2.39010836853932
DiffMSC	3.33720826788726	2.38210345236336
DiffMSC	3.34861318449497	2.39809674704434
DiffMSC	3.34390769195174	2.40784758236994
DiffMSC	0.951408816616331	0.13616523673984
DiffMSC	2.49027126408335	0.00229280131793496
DiffMSC	2.49027126408335	0.00229280131793496
DiffMSC	2.49027126408335	0.00229280131793496
DiffMSC	2.49027126408335	0.00229280131793496
DiffMSC	2.49027126408335	0.00229280131793496
DiffMSC	2.49027126408335	0.00229280131793496
DiffMSC	2.49027126408335	0.00229280131793496
DiffMSC	2.49027126408335	0.00229280131793496
DiffMSC	2.49027126408335	0.00229280131793496
DiffMSC	2.49027126408335	0.00229280131793496
DiffMSC	2.49027126408335	0.00229280131793496
DiffMSC	2.49027126408335	0.00229280131793496
DiffMSC	2.49027126408335	0.00229280131793496
DiffMSC	2.49027126408335	0.00229280131793496
DiffMSC	2.49027126408335	0.00229280131793496
DiffMSC	2.49027126408335	0.00229280131793496
DiffMSC	2.49027126408335	0.00229280131793496
DiffMSC	2.49027126408335	0.00229280131793496
DiffMSC	2.49027126408335	0.00229280131793496
DiffMSC	2.49027126408335	0.00229280131793496
DiffMSC	2.49027126408335	0.00229280131793496
DiffMSC	2.49027126408335	0.00229280131793496
DiffMSC	2.49027126408335	0.00229280131793496
DiffMSC	2.49027126408335	0.00229280131793496
DiffMSC	2.49027126408335	0.00229280131793496
DiffMSC	2.49027126408335	0.00229280131793496
DiffMSC	2.49027126408335	0.00229280131793496
DiffMSC	2.49027126408335	0.00229280131793496
DiffMSC	2.49027126408335	0.00229280131793496
DiffMSC	2.49027126408335	0.00229280131793496
DiffMSC	2.49027126408335	0.00229280131793496
DiffMSC	2.49027126408335	0.00229280131793496
DiffMSC	2.49027126408335	0.00229280131793496
DiffMSC	2.49027126408335	0.00229280131793496
DiffMSC	2.49027126408335	0.00229280131793496
DiffMSC	2.49027126408335	0.00229280131793496
DiffMSC	2.49027126408335	0.00229280131793496
DiffMSC	2.49027126408335	0.00229280131793496
DiffMSC	2.49027126408335	0.00229280131793496
DiffMSC	2.49027126408335	0.00229280131793496
DiffMSC	1.07307418843506	0.145646847443994
MSC	1.07323147141045	0.140229930020887
MSC	1.07323147141045	0.140229930020887
MSC	1.07323147141045	0.140229930020887
MSC	1.07323147141045	0.140229930020887
MSC	1.07323147141045	0.140229930020887
MSC	1.07323147141045	0.140229930020887
MSC	1.07323147141045	0.140229930020887
MSC	1.07323147141045	0.140229930020887
MSC	1.07323147141045	0.140229930020887
MSC	1.07323147141045	0.140229930020887
MSC	1.07323147141045	0.140229930020887
MSC	1.07323147141045	0.140229930020887
MSC	1.07323147141045	0.140229930020887
MSC	1.07323147141045	0.140229930020887
MSC	1.07323147141045	0.140229930020887
MSC	1.07323147141045	0.140229930020887
MSC	1.07323147141045	0.140229930020887
MSC	1.07323147141045	0.140229930020887
MSC	1.07323147141045	0.140229930020887
MSC	1.07323147141045	0.140229930020887
MSC	1.07323147141045	0.140229930020887
MSC	1.07323147141045	0.140229930020887
MSC	1.07323147141045	0.140229930020887
MSC	1.07323147141045	0.140229930020887
MSC	1.07323147141045	0.140229930020887
MSC	1.07323147141045	0.140229930020887
MSC	1.07323147141045	0.140229930020887
MSC	1.07323147141045	0.140229930020887
MSC	1.07323147141045	0.140229930020887
MSC	1.07323147141045	0.140229930020887
MSC	1.07323147141045	0.140229930020887
MSC	1.07323147141045	0.140229930020887
MSC	1.07323147141045	0.140229930020887
MSC	1.07323147141045	0.140229930020887
MSC	1.07323147141045	0.140229930020887
MSC	1.07323147141045	0.140229930020887
MSC	1.07323147141045	0.140229930020887
MSC	1.07323147141045	0.140229930020887
MSC	1.07323147141045	0.140229930020887
MSC	1.07323147141045	0.140229930020887
MSC	1.07417619902325	0.140518501974748
MSC	1.09155024256282	0.144314503413901
MSC	1.09155024256282	0.144314503413901
MSC	1.09155024256282	0.144314503413901
MSC	1.09155024256282	0.144314503413901
MSC	1.09155024256282	0.144314503413901
MSC	1.09155024256282	0.144314503413901
MSC	1.09155024256282	0.144314503413901
MSC	1.09155024256282	0.144314503413901
MSC	1.09155024256282	0.144314503413901
MSC	1.09155024256282	0.144314503413901
MSC	1.09155024256282	0.144314503413901
MSC	1.09155024256282	0.144314503413901
MSC	1.09155024256282	0.144314503413901
MSC	1.09155024256282	0.144314503413901
MSC	1.09155024256282	0.144314503413901
MSC	1.09155024256282	0.144314503413901
MSC	1.09155024256282	0.144314503413901
MSC	1.09155024256282	0.144314503413901
MSC	1.09155024256282	0.144314503413901
MSC	1.09155024256282	0.144314503413901
MSC	1.09155024256282	0.144314503413901
MSC	1.09155024256282	0.144314503413901
MSC	1.09155024256282	0.144314503413901
MSC	1.09155024256282	0.144314503413901
MSC	1.09155024256282	0.144314503413901
MSC	1.09155024256282	0.144314503413901
MSC	1.09155024256282	0.144314503413901
MSC	1.09155024256282	0.144314503413901
MSC	1.09155024256282	0.144314503413901
MSC	1.09155024256282	0.144314503413901
MSC	1.09155024256282	0.144314503413901
MSC	1.09155024256282	0.144314503413901
MSC	1.09155024256282	0.144314503413901
MSC	1.09155024256282	0.144314503413901
MSC	1.09155024256282	0.144314503413901
MSC	1.09155024256282	0.144314503413901
MSC	1.09155024256282	0.144314503413901
MSC	1.09155024256282	0.144314503413901
MSC	1.09155024256282	0.144314503413901
MSC	1.09155024256282	0.144314503413901
MSC	1.08986476372799	0.144243549879118
MSC	1.24851747143662	0.154503761725411
MSC	1.24878005657111	0.154428447006598
MSC	1.24865811136304	0.15440490420005
MSC	1.24881099756368	0.154422046581088
MSC	1.24841662766992	0.154390650979257
MSC	1.24864906269559	0.154402504156732
MSC	1.24903645539947	0.154405768324436
MSC	1.24894064562864	0.154407961610576
MSC	1.24918895283561	0.15444922444623
MSC	1.24900151161292	0.154433374537566
MSC	1.24918235767662	0.15436461215068
MSC	1.24827549432108	0.1544980508412
MSC	1.24908736786814	0.154370015815509
MSC	1.24951296873067	0.154375455430779
MSC	1.24969886144326	0.154384511588689
MSC	1.25009434438368	0.154387256815977
MSC	1.24997117233443	0.154353973239536
MSC	1.24989623723897	0.154366798991413
MSC	1.24971315903657	0.154373712793935
MSC	1.24971706438492	0.154368824562537
MSC	1.24982507317205	0.154230197922936
MSC	1.24970021489749	0.154217618929958
MSC	1.24836826555292	0.154500315680672
MSC	1.24970382765617	0.154248132280147
MSC	1.24985525712426	0.154260847973423
MSC	1.2497527620263	0.154175845117353
MSC	1.24962010997448	0.154101925873454
MSC	1.24958905580236	0.154087112889501
MSC	1.25018559843432	0.154074157970002
MSC	1.25032793255602	0.154046740017825
MSC	1.25045424769151	0.154175860755674
MSC	1.2502683188836	0.154195386766236
MSC	1.25018249762944	0.154209121082196
MSC	1.24839238642095	0.154478163284598
MSC	1.24993793862861	0.154282343792026
MSC	1.24827435234504	0.154432668215935
MSC	1.2483094018742	0.154432504109706
MSC	1.24834721922576	0.154435181533263
MSC	1.24835050387123	0.154429721062593
MSC	1.24853514615788	0.154447154044772
MSC	1.24982053383701	0.154876485652163
MSC	1.2793666821385	0.150128996757454
MSC	1.27920808138102	0.150157628483338
MSC	1.27953443318177	0.150170994060578
MSC	1.27956780697195	0.150177462886951
MSC	1.27958812705841	0.150180390721221
MSC	1.27972162953967	0.150187699132337
MSC	1.27970725680354	0.150196085031275
MSC	1.27960011792533	0.15017510479647
MSC	1.27943344083804	0.150170152739639
MSC	1.2793657515516	0.150172580702592
MSC	1.27935305391969	0.150178974835115
MSC	1.27936873056337	0.150126274835162
MSC	1.27943974141957	0.150172625097002
MSC	1.2791276597281	0.150153270401664
MSC	1.27938107794038	0.15017101764184
MSC	1.2794122044777	0.150132820011389
MSC	1.27940908783277	0.150127168692484
MSC	1.27899122255366	0.150108246908
MSC	1.27881075462798	0.150094841718652
MSC	1.27869125716759	0.150084764320346
MSC	1.27865123924628	0.15010312462576
MSC	1.2786816869005	0.150129604788793
MSC	1.27938780209476	0.150118729721316
MSC	1.27853383324045	0.150113816449028
MSC	1.27876303068816	0.150122884512506
MSC	1.27916371189979	0.150163303785675
MSC	1.27888197160245	0.150158102870458
MSC	1.27907451124183	0.150159510586965
MSC	1.27901835759926	0.150145550728489
MSC	1.27858719543116	0.150088953792452
MSC	1.27837913860542	0.150072541573265
MSC	1.27842849725297	0.150085265075963
MSC	1.27833915331062	0.15008120534079
MSC	1.27939915897762	0.150128301851194
MSC	1.27802671403592	0.150001183465878
MSC	1.27967845205276	0.150150197010601
MSC	1.27948903082571	0.150147869172048
MSC	1.27938856799314	0.150144512866375
MSC	1.27925787006713	0.150153248884929
MSC	1.27921880447172	0.150153175465142
MSC	1.28021218957527	0.150634115925795
MSC	1.2824777082842	0.150281256705296
MSC	1.28300025443989	0.150182393648455
MSC	1.28319130419158	0.15015191603415
MSC	1.28329947825552	0.150170484558012
MSC	1.2831005660927	0.150170836262739
MSC	1.28280979776696	0.150160159970762
MSC	1.28302263053798	0.150202388960009
MSC	1.28325501134193	0.150228318508099
MSC	1.28296519359335	0.15020919940634
MSC	1.28310382168715	0.150216913096641
MSC	1.28287164472717	0.150216818265123
MSC	1.28251312380791	0.150272550259593
MSC	1.28238634909554	0.150188994867459
MSC	1.28254202791997	0.150148913560384
MSC	1.28333105858881	0.150172822304459
MSC	1.28335263690988	0.150177823420978
MSC	1.28365382091977	0.150169215226084
MSC	1.28390097625057	0.15016957058013
MSC	1.28381805297742	0.150163284788187
MSC	1.28325678435945	0.150086727988129
MSC	1.28315169123634	0.150099686763376
MSC	1.28246974512481	0.150038514829625
MSC	1.28253518563239	0.150254977883674
MSC	1.28230317693065	0.150002704731875
MSC	1.2825164732221	0.150036603361885
MSC	1.28162597589511	0.149975018838605
MSC	1.28060345126906	0.14983926612122
MSC	1.28123375030941	0.149919037738287
MSC	1.28171370664112	0.149916890810094
MSC	1.28116954558951	0.149319375913599
MSC	1.28047656403954	0.149265512511362
MSC	1.28031914054263	0.149167535954678
MSC	1.27992256697883	0.148956733853967
MSC	1.28229836512875	0.150241089493129
MSC	1.28038689019295	0.149245442096274
MSC	1.28223236659602	0.150216468016261
MSC	1.28232234240612	0.150210439764117
MSC	1.28248213106063	0.15023407598285
MSC	1.28236604317585	0.150172517562762
MSC	1.28286085420904	0.150187059609987
MSC	1.27896600127277	0.150147191351555
MSC	1.0917777723993	0.149367529714254
MSC	1.0917777723993	0.149367529714254
MSC	1.0917777723993	0.149367529714254
MSC	1.0917777723993	0.149367529714254
MSC	1.0917777723993	0.149367529714254
MSC	1.0917777723993	0.149367529714254
MSC	1.0917777723993	0.149367529714254
MSC	1.0917777723993	0.149367529714254
MSC	1.0917777723993	0.149367529714254
MSC	1.0917777723993	0.149367529714254
MSC	1.0917777723993	0.149367529714254
MSC	1.0917777723993	0.149367529714254
MSC	1.0917777723993	0.149367529714254
MSC	1.0917777723993	0.149367529714254
MSC	1.0917777723993	0.149367529714254
MSC	1.0917777723993	0.149367529714254
MSC	1.0917777723993	0.149367529714254
MSC	1.0917777723993	0.149367529714254
MSC	1.0917777723993	0.149367529714254
MSC	1.0917777723993	0.149367529714254
MSC	1.0917777723993	0.149367529714254
MSC	1.0917777723993	0.149367529714254
MSC	1.0917777723993	0.149367529714254
MSC	1.0917777723993	0.149367529714254
MSC	1.0917777723993	0.149367529714254
MSC	1.0917777723993	0.149367529714254
MSC	1.0917777723993	0.149367529714254
MSC	1.09153735654541	0.149408937793338
MSC	1.0915397811971	0.149451118504511
MSC	1.09095363885098	0.149393971435423
MSC	1.0913871856191	0.149411805750612
MSC	1.09107360563239	0.149468558008988
MSC	1.09128415216282	0.149375987959783
MSC	1.0917777723993	0.149367529714254
MSC	1.09128415216282	0.149375987959783
MSC	1.0917777723993	0.149367529714254
MSC	1.0917777723993	0.149367529714254
MSC	1.0917777723993	0.149367529714254
MSC	1.0917777723993	0.149367529714254
MSC	1.0917777723993	0.149367529714254
MSC	1.09239779097506	0.14960934705028
DiffMSC	1.44377898695593	0.176833608602725
DiffMSC	1.44379768934569	0.176782041068533
DiffMSC	1.4437790545239	0.176776198920258
DiffMSC	1.4437790545239	0.176776198920258
DiffMSC	1.4437354317622	0.176778699164435
DiffMSC	1.44377665816355	0.176803573441589
DiffMSC	1.44369708652502	0.176809086881607
DiffMSC	1.44364406777986	0.176674247187083
DiffMSC	1.44367634465074	0.176643293841732
DiffMSC	1.44367634465074	0.176643293841732
DiffMSC	1.44367634465074	0.176643293841732
DiffMSC	1.4438382941393	0.176775153330693
DiffMSC	1.44367634465074	0.176643293841732
DiffMSC	1.44367634465074	0.176643293841732
DiffMSC	1.44371353519879	0.17669759648397
DiffMSC	1.44373909914491	0.176678054910096
DiffMSC	1.44373909914491	0.176678054910096
DiffMSC	1.44373909914491	0.176678054910096
DiffMSC	1.44373909914491	0.176678054910096
DiffMSC	1.44373909914491	0.176678054910096
DiffMSC	1.44377908098615	0.176647056303579
DiffMSC	1.44379434954392	0.176626270525894
DiffMSC	1.44378140352531	0.17678353599983
DiffMSC	1.44379434954392	0.176626270525894
DiffMSC	1.4437982794716	0.17662579841217
DiffMSC	1.44377740182529	0.176636401821111
DiffMSC	1.44373387193022	0.176623640817432
DiffMSC	1.44373387193022	0.176623640817432
DiffMSC	1.44368739205059	0.176654873806669
DiffMSC	1.44372557211677	0.176628191618454
DiffMSC	1.44367910668088	0.176661931559752
DiffMSC	1.44375096306678	0.176730966761135
DiffMSC	1.44370825452644	0.176714321669787
DiffMSC	1.44374680053862	0.17678477775049
DiffMSC	1.44370825452644	0.176714321669787
DiffMSC	1.44376041862951	0.176818417443863
DiffMSC	1.44369669420144	0.176778773186935
DiffMSC	1.44372615794423	0.176771405151276
DiffMSC	1.4437354317622	0.176773821750593
DiffMSC	1.44376450310713	0.176780824997026
DiffMSC	1.4403496487942	0.176535108759784
DiffMSC	1.49364444021577	0.176035508648009
DiffMSC	1.49382139545393	0.176165341148039
DiffMSC	1.49380119589589	0.176195633078488
DiffMSC	1.49396428693405	0.176215653375923
DiffMSC	1.49399340980475	0.176212980969765
DiffMSC	1.49390623274231	0.176181522389538
DiffMSC	1.49367284820643	0.176164849575811
DiffMSC	1.49335777159271	0.176140087800114
DiffMSC	1.49301824535359	0.176082360760367
DiffMSC	1.49280904511897	0.176064212953676
DiffMSC	1.49280904511897	0.176064212953676
DiffMSC	1.49367844191916	0.176023579933056
DiffMSC	1.49295783457194	0.176109451819051
DiffMSC	1.49288609072173	0.17611787005287
DiffMSC	1.49301022194636	0.176156948325186
DiffMSC	1.49316497568541	0.176111439693157
DiffMSC	1.49316497568541	0.176111439693157
DiffMSC	1.49316497568541	0.176111439693157
DiffMSC	1.4930706049914	0.17614459953014
DiffMSC	1.49341418688892	0.176188681404558
DiffMSC	1.49350740589963	0.176193068089261
DiffMSC	1.49359257720862	0.176175749689416
DiffMSC	1.49375355754726	0.176036051830617
DiffMSC	1.49359257720862	0.176175749689416
DiffMSC	1.49364791486937	0.176184121542097
DiffMSC	1.49386030495846	0.176204352700441
DiffMSC	1.49392334944818	0.176238588543727
DiffMSC	1.49380471011977	0.176231936612518
DiffMSC	1.49379643271832	0.17620244079994
DiffMSC	1.49379643271832	0.17620244079994
DiffMSC	1.49379643271832	0.17620244079994
DiffMSC	1.49367368217165	0.176212404705684
DiffMSC	1.49375427848906	0.176265857619569
DiffMSC	1.49381308513052	0.176061301986199
DiffMSC	1.49364769521972	0.176230758067612
DiffMSC	1.49380265265088	0.176078357700843
DiffMSC	1.49369034398528	0.176090991946185
DiffMSC	1.49380992731794	0.176108975799799
DiffMSC	1.49380029597588	0.176114819938939
DiffMSC	1.49381728770371	0.176135140026522
DiffMSC	1.49446406596877	0.176169448776516
DiffMSC	0.868131369140717	0.125623934568225
DiffMSC	0.868131369140717	0.125623934568225
DiffMSC	0.868131369140717	0.125623934568225
DiffMSC	0.868131369140717	0.125623934568225
DiffMSC	0.868131369140717	0.125623934568225
DiffMSC	0.868131369140717	0.125623934568225
DiffMSC	0.868131369140717	0.125623934568225
DiffMSC	0.868286210859163	0.125574567153642
DiffMSC	0.868286210859163	0.125574567153642
DiffMSC	0.868286210859163	0.125574567153642
DiffMSC	0.868398455238354	0.125591508576806
DiffMSC	0.868131369140717	0.125623934568225
DiffMSC	0.868439823443044	0.125591768833978
DiffMSC	0.868258163253133	0.125535917231465
DiffMSC	0.868258163253133	0.125535917231465
DiffMSC	0.868258163253133	0.125535917231465
DiffMSC	0.868241045525692	0.125558002428129
DiffMSC	0.867983252356781	0.125563330152882
DiffMSC	0.868216294296173	0.125556143745136
DiffMSC	0.868216294296173	0.125556143745136
DiffMSC	0.868216294296173	0.125556143745136
DiffMSC	0.868216294296173	0.125556143745136
DiffMSC	0.868131369140717	0.125623934568225
DiffMSC	0.868304666680798	0.125535269690884
DiffMSC	0.868304666680798	0.125535269690884
DiffMSC	0.868728411948956	0.125565495476108
DiffMSC	0.868792373334998	0.125600413786698
DiffMSC	0.868871236235889	0.125641808483014
DiffMSC	0.868459884633155	0.125622090112767
DiffMSC	0.868459884633155	0.125622090112767
DiffMSC	0.868379696478778	0.125571559372542
DiffMSC	0.868379696478778	0.125571559372542
DiffMSC	0.868449191227076	0.125539991503806
DiffMSC	0.868131369140717	0.125623934568225
DiffMSC	0.868449191227076	0.125539991503806
DiffMSC	0.868131369140717	0.125623934568225
DiffMSC	0.868131369140717	0.125623934568225
DiffMSC	0.868131369140717	0.125623934568225
DiffMSC	0.868131369140717	0.125623934568225
DiffMSC	0.868131369140717	0.125623934568225
DiffMSC	0.867183463221257	0.125493771741329
DiffMSC	0.922446376846708	0.138288252742932
DiffMSC	0.922446376846708	0.138288252742932
DiffMSC	0.922446376846708	0.138288252742932
DiffMSC	0.922446376846708	0.138288252742932
DiffMSC	0.922446376846708	0.138288252742932
DiffMSC	0.922446376846708	0.138288252742932
DiffMSC	0.922446376846708	0.138288252742932
DiffMSC	0.922446376846708	0.138288252742932
DiffMSC	0.922446376846708	0.138288252742932
DiffMSC	0.922709600395267	0.138268013853192
DiffMSC	0.922709600395267	0.138268013853192
DiffMSC	0.922446376846708	0.138288252742932
DiffMSC	0.922709600395267	0.138268013853192
DiffMSC	0.922709600395267	0.138268013853192
DiffMSC	0.922709600395267	0.138268013853192
DiffMSC	0.922709600395267	0.138268013853192
DiffMSC	0.922709600395267	0.138268013853192
DiffMSC	0.922709600395267	0.138268013853192
DiffMSC	0.922709600395267	0.138268013853192
DiffMSC	0.922709600395267	0.138268013853192
DiffMSC	0.922709600395267	0.138268013853192
DiffMSC	0.922709600395267	0.138268013853192
DiffMSC	0.922446376846708	0.138288252742932
DiffMSC	0.922709600395267	0.138268013853192
DiffMSC	0.922709600395267	0.138268013853192
DiffMSC	0.922709600395267	0.138268013853192
DiffMSC	0.922709600395267	0.138268013853192
DiffMSC	0.922709600395267	0.138268013853192
DiffMSC	0.922709600395267	0.138268013853192
DiffMSC	0.922709600395267	0.138268013853192
DiffMSC	0.922709600395267	0.138268013853192
DiffMSC	0.922805962064567	0.138246146027471
DiffMSC	0.922726022149348	0.138237537452766
DiffMSC	0.922446376846708	0.138288252742932
DiffMSC	0.922916377516712	0.138233365163326
DiffMSC	0.922446376846708	0.138288252742932
DiffMSC	0.922446376846708	0.138288252742932
DiffMSC	0.922446376846708	0.138288252742932
DiffMSC	0.922446376846708	0.138288252742932
DiffMSC	0.922446376846708	0.138288252742932
DiffMSC	0.921602360891419	0.138329032422902
DiffMSC	0.950987347792626	0.135850641656522
DiffMSC	0.950987347792626	0.135850641656522
DiffMSC	0.950987347792626	0.135850641656522
DiffMSC	0.950987347792626	0.135850641656522
DiffMSC	0.950987347792626	0.135850641656522
DiffMSC	0.950987347792626	0.135850641656522
DiffMSC	0.950987347792626	0.135850641656522
DiffMSC	0.950987347792626	0.135850641656522
DiffMSC	0.950987347792626	0.135850641656522
DiffMSC	0.950987347792626	0.135850641656522
DiffMSC	0.950987347792626	0.135850641656522
DiffMSC	0.950987347792626	0.135850641656522
DiffMSC	0.950987347792626	0.135850641656522
DiffMSC	0.950987347792626	0.135850641656522
DiffMSC	0.950987347792626	0.135850641656522
DiffMSC	0.950987347792626	0.135850641656522
DiffMSC	0.950987347792626	0.135850641656522
DiffMSC	0.950987347792626	0.135850641656522
DiffMSC	0.950987347792626	0.135850641656522
DiffMSC	0.950987347792626	0.135850641656522
DiffMSC	0.950987347792626	0.135850641656522
DiffMSC	0.950987347792626	0.135850641656522
DiffMSC	0.950987347792626	0.135850641656522
DiffMSC	0.950987347792626	0.135850641656522
DiffMSC	0.950987347792626	0.135850641656522
DiffMSC	0.950987347792626	0.135850641656522
DiffMSC	0.950987347792626	0.135850641656522
DiffMSC	0.950987347792626	0.135850641656522
DiffMSC	0.950987347792626	0.135850641656522
DiffMSC	3.3200277651926	2.27577413858673
DiffMSC	3.32039054246929	2.2761449514267
DiffMSC	3.32048336187053	2.28316102366355
DiffMSC	3.32157249581469	2.28938302645578
DiffMSC	0.950987347792626	0.135850641656522
DiffMSC	3.32259619201939	2.29061343690557
DiffMSC	0.950987347792626	0.135850641656522
DiffMSC	0.950987347792626	0.135850641656522
DiffMSC	0.950987347792626	0.135850641656522
DiffMSC	0.950987347792626	0.135850641656522
DiffMSC	0.950987347792626	0.135850641656522
DiffMSC	0.951408816616331	0.13616523673984
DiffMSC	2.49027126408335	0.00229280131793496
DiffMSC	2.49027126408335	0.00229280131793496
DiffMSC	2.49027126408335	0.00229280131793496
DiffMSC	2.49027126408335	0.00229280131793496
DiffMSC	2.49027126408335	0.00229280131793496
DiffMSC	2.49027126408335	0.00229280131793496
DiffMSC	2.49027126408335	0.00229280131793496
DiffMSC	2.49027126408335	0.00229280131793496
DiffMSC	2.49027126408335	0.00229280131793496
DiffMSC	2.49027126408335	0.00229280131793496
DiffMSC	2.49027126408335	0.00229280131793496
DiffMSC	2.49027126408335	0.00229280131793496
DiffMSC	2.49027126408335	0.00229280131793496
DiffMSC	2.49027126408335	0.00229280131793496
DiffMSC	2.49027126408335	0.00229280131793496
DiffMSC	2.49027126408335	0.00229280131793496
DiffMSC	2.49027126408335	0.00229280131793496
DiffMSC	2.49027126408335	0.00229280131793496
DiffMSC	2.49027126408335	0.00229280131793496
DiffMSC	2.49027126408335	0.00229280131793496
DiffMSC	2.49027126408335	0.00229280131793496
DiffMSC	2.49027126408335	0.00229280131793496
DiffMSC	2.49027126408335	0.00229280131793496
DiffMSC	2.49027126408335	0.00229280131793496
DiffMSC	2.49027126408335	0.00229280131793496
DiffMSC	2.49150275345076	0.00229272178741145
DiffMSC	3.33295408928804	2.40930035728051
DiffMSC	3.33295408928804	2.40930035728051
DiffMSC	3.33295408928804	2.40930035728051
DiffMSC	3.33295408928804	2.40930035728051
DiffMSC	3.33295408928804	2.40930035728051
DiffMSC	3.33295408928804	2.40930035728051
DiffMSC	3.33295408928804	2.40930035728051
DiffMSC	2.49027126408335	0.00229280131793496
DiffMSC	3.33295408928804	2.40930035728051
DiffMSC	2.49027126408335	0.00229280131793496
DiffMSC	2.49027126408335	0.00229280131793496
DiffMSC	2.49027126408335	0.00229280131793496
DiffMSC	2.49027126408335	0.00229280131793496
DiffMSC	2.49027126408335	0.00229280131793496
DiffMSC	1.07307418843506	0.145646847443994
MSC	1.07323147141045	0.140229930020887
MSC	1.07323147141045	0.140229930020887
MSC	1.07323147141045	0.140229930020887
MSC	1.07323147141045	0.140229930020887
MSC	1.07323147141045	0.140229930020887
MSC	1.07323147141045	0.140229930020887
MSC	1.07323147141045	0.140229930020887
MSC	1.07323147141045	0.140229930020887
MSC	1.07323147141045	0.140229930020887
MSC	1.07323147141045	0.140229930020887
MSC	1.07323147141045	0.140229930020887
MSC	1.07323147141045	0.140229930020887
MSC	1.07323147141045	0.140229930020887
MSC	1.07323147141045	0.140229930020887
MSC	1.07323147141045	0.140229930020887
MSC	1.07323147141045	0.140229930020887
MSC	1.07323147141045	0.140229930020887
MSC	1.07323147141045	0.140229930020887
MSC	1.07323147141045	0.140229930020887
MSC	1.07323147141045	0.140229930020887
MSC	1.07323147141045	0.140229930020887
MSC	1.07323147141045	0.140229930020887
MSC	1.07323147141045	0.140229930020887
MSC	1.07323147141045	0.140229930020887
MSC	1.07144215270205	0.139170300567537
MSC	1.07100739028078	0.139670806950935
MSC	1.08036495297725	0.129838373276232
MSC	1.0811536542209	0.130717803491056
MSC	1.08271460848184	0.13057756021041
MSC	1.08271460848184	0.13057756021041
MSC	1.08079643673185	0.130597190406246
MSC	1.08366074187374	0.130798432828925
MSC	1.07104477752743	0.141129238543938
MSC	1.07323147141045	0.140229930020887
MSC	1.07182402035574	0.141363926584019
MSC	1.07323147141045	0.140229930020887
MSC	1.07323147141045	0.140229930020887
MSC	1.07323147141045	0.140229930020887
MSC	1.07323147141045	0.140229930020887
MSC	1.07323147141045	0.140229930020887
MSC	1.07417619902325	0.140518501974748
MSC	1.09155024256282	0.144314503413901
MSC	1.09155024256282	0.144314503413901
MSC	1.09155024256282	0.144314503413901
MSC	1.09155024256282	0.144314503413901
MSC	1.09155024256282	0.144314503413901
MSC	1.09155024256282	0.144314503413901
MSC	1.09155024256282	0.144314503413901
MSC	1.09155024256282	0.144314503413901
MSC	1.09155024256282	0.144314503413901
MSC	1.09155024256282	0.144314503413901
MSC	1.09155024256282	0.144314503413901
MSC	1.09155024256282	0.144314503413901
MSC	1.09155024256282	0.144314503413901
MSC	1.09155024256282	0.144314503413901
MSC	1.09155024256282	0.144314503413901
MSC	1.09155024256282	0.144314503413901
MSC	1.09155024256282	0.144314503413901
MSC	1.09155024256282	0.144314503413901
MSC	1.09155024256282	0.144314503413901
MSC	1.09155024256282	0.144314503413901
MSC	1.09155024256282	0.144314503413901
MSC	1.09155024256282	0.144314503413901
MSC	1.09155024256282	0.144314503413901
MSC	1.09155024256282	0.144314503413901
MSC	1.09155024256282	0.144314503413901
MSC	1.09155024256282	0.144314503413901
MSC	1.09155024256282	0.144314503413901
MSC	1.09155024256282	0.144314503413901
MSC	1.09155024256282	0.144314503413901
MSC	1.09155024256282	0.144314503413901
MSC	1.09155024256282	0.144314503413901
MSC	1.09155024256282	0.144314503413901
MSC	1.09155024256282	0.144314503413901
MSC	1.09155024256282	0.144314503413901
MSC	1.09155024256282	0.144314503413901
MSC	1.09155024256282	0.144314503413901
MSC	1.09155024256282	0.144314503413901
MSC	1.09155024256282	0.144314503413901
MSC	1.09155024256282	0.144314503413901
MSC	1.09155024256282	0.144314503413901
MSC	1.08986476372799	0.144243549879118
MSC	1.247448118602	0.162816643234847
MSC	1.21368941212206	0.141652796189957
MSC	1.20562333410628	0.152251664600345
MSC	1.19432605356435	0.152083920011889
MSC	1.19462136487156	0.141911703501342
MSC	1.19340594235771	0.141824744370931
MSC	1.19427758086103	0.152009391366822
MSC	1.19601967988903	0.141807470081129
MSC	1.1862282864452	0.142275510211364
MSC	1.1931745695638	0.14203622187713
MSC	1.19228239262251	0.141970682783473
MSC	1.25435074752048	0.152534376948876
MSC	1.20164889765149	0.142322251072859
MSC	1.20245556728295	0.152443902750613
MSC	1.21433991737314	0.152652732477763
MSC	1.21161911309951	0.152659664642295
MSC	1.21156690077664	0.14274709143702
MSC	1.21381765800791	0.143023818368174
MSC	1.2131182253922	0.153097956539822
MSC	1.22464731141948	0.153255873158227
MSC	1.21221273658175	0.153134734156242
MSC	1.21196383302658	0.153141054490183
MSC	1.25191901367833	0.152267294421682
MSC	1.22160413236252	0.142894355658812
MSC	1.22109295216974	0.153085385369427
MSC	1.21169095756326	0.153154019659971
MSC	1.21177202157399	0.15323404065914
MSC	1.20983822878483	0.142816743713193
MSC	1.21081670993451	0.143101317356243
MSC	1.21070738782093	0.152289694450471
MSC	1.22504842966355	0.153406132033761
MSC	1.22581997021236	0.163601113530312
MSC	1.22483020911258	0.181406054851938
MSC	1.25219702369817	0.152680272847892
MSC	1.2229108467343	0.180566981863199
MSC	1.25172938512736	0.142712112516697
MSC	1.25249849261569	0.142090903063906
MSC	1.24046983753686	0.141188115219701
MSC	1.23308008469879	0.131184894617312
MSC	1.22557162296217	0.131826780675203
MSC	1.24982053383701	0.154876485652163
MSC	1.27966279463967	0.150139455026895
MSC	1.28765478217858	0.149456916756724
MSC	1.28599497891293	0.149375523958368
MSC	1.29576185321103	0.149466059458273
MSC	1.2958199077429	0.139395606060633
MSC	1.29561887798688	0.149467580426005
MSC	1.29551569175861	0.149407347055439
MSC	1.2852747057908	0.149218134602578
MSC	1.29674244414307	0.159599575945682
MSC	1.28741272941219	0.159544583186027
MSC	1.28739139418218	0.159533491440522
MSC	1.27856025854124	0.149843848982261
MSC	1.28858945171633	0.159944590019912
MSC	1.28789644120299	0.149460949286789
MSC	1.28782248096496	0.159163926171957
MSC	1.28818781687096	0.169386088867158
MSC	1.27745195406359	0.179373867897692
MSC	1.27743230407265	0.179368318862111
MSC	1.27811763753717	0.189439637655344
MSC	1.27810193743338	0.189391613906435
MSC	1.27764523044959	0.189036935197195
MSC	1.27845923940832	0.199358483145716
MSC	1.27830129857145	0.149633658063935
MSC	1.27771108387887	0.20876738037354
MSC	1.27726260572179	0.208789197497397
MSC	1.27776661999448	0.209238952522723
MSC	1.27883040385473	0.20959661542914
MSC	1.26863091863992	0.208953048018352
MSC	1.2590280908454	0.20917106857194
MSC	1.25792757211103	0.208624202690826
MSC	1.2583451864669	0.208778841826903
MSC	1.25876594483925	0.208851480303907
MSC	1.26956464713246	0.209184929514499
MSC	1.27878486999778	0.149612922545542
MSC	1.26973698412167	0.209208058678647
MSC	1.2784646597906	0.149688140325014
MSC	1.27735536455821	0.149424440390501
MSC	1.27673679373372	0.149296365432222
MSC	1.27709790755483	0.149344188374033
MSC	1.28745884794681	0.149445358673634
MSC	1.28021218957527	0.150634115925795
MSC	1.28152102067003	0.150292123459619
MSC	1.30226858165134	0.140193144417813
MSC	1.3104137434722	0.139837397602687
MSC	1.31125027040316	0.139724384673139
MSC	1.31016514970776	0.139625603746912
MSC	1.29992724177855	0.139647618861078
MSC	1.30071884027403	0.149836029228368
MSC	1.31129369210793	0.149956902842475
MSC	1.32046912773224	0.149690655778185
MSC	1.31003803224742	0.139584186304828
MSC	1.32110712064505	0.139725379159977
MSC	1.29134894052033	0.140210001135724
MSC	1.32989835061066	0.138966514724526
MSC	1.32924068630525	0.13833128509658
MSC	1.31880596318503	0.138462807394074
MSC	1.32115673100807	0.139184582519281
MSC	1.31838940947861	0.139106328324651
MSC	1.31757892077526	0.139007244648311
MSC	1.30869493483115	0.139144962978065
MSC	1.30857377080944	0.139076653701252
MSC	1.31918810756723	0.139206918852254
MSC	1.30855603790491	0.138912939901975
MSC	1.29169353011315	0.140280422533084
MSC	1.30938090032569	0.138750306187221
MSC	1.30101684930094	0.127552011863676
MSC	1.30523646631644	0.129356117975968
MSC	1.30554025718076	0.12932840446894
MSC	1.30091173597472	0.130855696249995
MSC	1.2979568260846	0.136527182908182
MSC	1.29797061092321	0.136779251565484
MSC	1.29941410099544	0.13801769764543
MSC	1.29861818206881	0.138288680643924
MSC	1.30073586195079	0.138225930193059
MSC	1.29001059058297	0.139920806139462
MSC	1.30086185017773	0.141575356632934
MSC	1.29418839616047	0.150579451903529
MSC	1.29413472200386	0.140588043576353
MSC	1.29306298752155	0.140383238734089
MSC	1.29369379273506	0.14043606892757
MSC	1.2938630860639	0.140456164244155
MSC	1.27896600127277	0.150147191351555
MSC	1.0917777723993	0.149367529714254
MSC	1.0917777723993	0.149367529714254
MSC	1.0917777723993	0.149367529714254
MSC	1.0917777723993	0.149367529714254
MSC	1.0917777723993	0.149367529714254
MSC	1.0917777723993	0.149367529714254
MSC	1.0917777723993	0.149367529714254
MSC	1.0917777723993	0.149367529714254
MSC	1.0917777723993	0.149367529714254
MSC	1.0917777723993	0.149367529714254
MSC	1.0917777723993	0.149367529714254
MSC	1.0917777723993	0.149367529714254
MSC	1.0917777723993	0.149367529714254
MSC	1.0917777723993	0.149367529714254
MSC	1.0917777723993	0.149367529714254
MSC	1.0917777723993	0.149367529714254
MSC	1.0917777723993	0.149367529714254
MSC	1.0917777723993	0.149367529714254
MSC	1.0917777723993	0.149367529714254
MSC	1.0917777723993	0.149367529714254
MSC	1.0917777723993	0.149367529714254
MSC	1.0917777723993	0.149367529714254
MSC	1.0917777723993	0.149367529714254
MSC	1.09361163976804	0.149311540094646
MSC	1.09618252877093	0.161316649864707
MSC	1.09985890465617	0.161642927445031
MSC	1.10094668001695	0.16187003153125
MSC	1.10164059004559	0.162571378199631
MSC	1.10346667560628	0.152794698564911
MSC	1.10109963510528	0.152976817678763
MSC	1.09865307831973	0.152810378832357
MSC	1.10324220372109	0.153647201009072
MSC	1.10514418959606	0.163974128139677
MSC	1.0917777723993	0.149367529714254
MSC	1.10612274367776	0.173643713164417
MSC	1.0917777723993	0.149367529714254
MSC	1.0917777723993	0.149367529714254
MSC	1.0917777723993	0.149367529714254
MSC	1.0917777723993	0.149367529714254
MSC	1.0917777723993	0.149367529714254
MSC	1.09239779097506	0.14960934705028
DiffMSC	1.44413959147204	0.186801188607529
DiffMSC	1.43354826000466	0.174967737720414
DiffMSC	1.43354826000466	0.174967737720414
DiffMSC	1.43354826000466	0.174967737720414
DiffMSC	1.43354826000466	0.174967737720414
DiffMSC	1.43326388960572	0.174286136035276
DiffMSC	1.43326388960572	0.174286136035276
DiffMSC	1.43326388960572	0.174286136035276
DiffMSC	1.4334530435949	0.174156930169834
DiffMSC	1.43324177994924	0.184423603440029
DiffMSC	1.43156765473452	0.184295199155905
DiffMSC	1.43522364313546	0.186259263190742
DiffMSC	1.43158023499546	0.183753620944269
DiffMSC	1.43149154121256	0.18258438709954
DiffMSC	1.43149154121256	0.18258438709954
DiffMSC	1.43208467246793	0.172674004042396
DiffMSC	1.43208467246793	0.172674004042396
DiffMSC	1.43212616407982	0.162673730601055
DiffMSC	1.4305873748438	0.162530508651207
DiffMSC	1.4297482439504	0.161981648870814
DiffMSC	1.4297482439504	0.161981648870814
DiffMSC	1.4297482439504	0.161981648870814
DiffMSC	1.43401415678656	0.176203834095347
DiffMSC	3.37820042501532	2.34051905496857
DiffMSC	3.37660581656242	2.33932257229365
DiffMSC	3.37662236254699	2.33940366282352
DiffMSC	3.3785491566996	2.33290000095089
DiffMSC	1.4297482439504	0.161981648870814
DiffMSC	1.44177136728377	0.162302644838903
DiffMSC	1.44163925392127	0.162479841214425
DiffMSC	1.44156473082468	0.162464840820728
DiffMSC	1.44186932542459	0.162558111309955
DiffMSC	1.44143937618902	0.152482383511642
DiffMSC	1.43480339976065	0.176233486146042
DiffMSC	1.44078095146439	0.152940370393244
DiffMSC	1.43385183287903	0.17537692800129
DiffMSC	1.43385183287903	0.17537692800129
DiffMSC	1.4339511243889	0.175501794791393
DiffMSC	1.43530129547506	0.176016194098646
DiffMSC	1.43354826000466	0.174967737720414
DiffMSC	1.4403496487942	0.176535108759784
DiffMSC	1.48562906068459	0.185970781245633
DiffMSC	1.47586756680604	0.195200167140172
DiffMSC	1.47451252240609	0.194844670410285
DiffMSC	1.47436512474715	0.194842479250574
DiffMSC	1.47406339538113	0.194581070704911
DiffMSC	1.46593884572205	0.195008438182738
DiffMSC	1.46582151752168	0.194754747700236
DiffMSC	1.46575010372509	0.184709201716817
DiffMSC	1.46397310323424	0.184627888207315
DiffMSC	1.46397310323424	0.184627888207315
DiffMSC	1.46783187406654	0.184685988813168
DiffMSC	1.4851922494531	0.185290586648638
DiffMSC	1.46783187406654	0.184685988813168
DiffMSC	1.46783187406654	0.184685988813168
DiffMSC	1.46797135469581	0.184768820792289
DiffMSC	1.46791312830143	0.184703714632063
DiffMSC	1.46791312830143	0.184703714632063
DiffMSC	1.46805628619009	0.174801385787259
DiffMSC	1.46783690041323	0.174620909663608
DiffMSC	1.46783690041323	0.174620909663608
DiffMSC	1.46783690041323	0.174620909663608
DiffMSC	1.46783690041323	0.174620909663608
DiffMSC	1.48544184632953	0.185270324848075
DiffMSC	1.46783690041323	0.174620909663608
DiffMSC	1.46783690041323	0.174620909663608
DiffMSC	1.46783690041323	0.174620909663608
DiffMSC	1.46783690041323	0.174620909663608
DiffMSC	1.46783690041323	0.174620909663608
DiffMSC	1.46783690041323	0.174620909663608
DiffMSC	1.46783690041323	0.174620909663608
DiffMSC	1.46783690041323	0.174620909663608
DiffMSC	1.46783690041323	0.174620909663608
DiffMSC	1.46783690041323	0.174620909663608
DiffMSC	1.48470855197053	0.175252025107111
DiffMSC	1.46783690041323	0.174620909663608
DiffMSC	1.48487432744436	0.18509832315928
DiffMSC	1.48529417484605	0.18519748395287
DiffMSC	1.48511244883569	0.185158661199443
DiffMSC	1.48526666099076	0.195020128779812
DiffMSC	1.48645322811659	0.195147092727506
DiffMSC	1.49446406596877	0.176169448776516
DiffMSC	0.868131369140717	0.125623934568225
DiffMSC	0.868131369140717	0.125623934568225
DiffMSC	0.868131369140717	0.125623934568225
DiffMSC	0.868131369140717	0.125623934568225
DiffMSC	0.868131369140717	0.125623934568225
DiffMSC	0.868131369140717	0.125623934568225
DiffMSC	0.868131369140717	0.125623934568225
DiffMSC	0.868131369140717	0.125623934568225
DiffMSC	0.868131369140717	0.125623934568225
DiffMSC	0.868131369140717	0.125623934568225
DiffMSC	0.86627196111601	0.115046617097095
DiffMSC	0.868131369140717	0.125623934568225
DiffMSC	0.86627196111601	0.115046617097095
DiffMSC	0.863769734748107	0.114687561082444
DiffMSC	0.863390131465206	0.114443060849828
DiffMSC	0.860564041346816	0.114342543723182
DiffMSC	0.860564041346816	0.114342543723182
DiffMSC	0.862244058992934	0.114831702227149
DiffMSC	0.862256411242015	0.114003052158374
DiffMSC	0.862256411242015	0.114003052158374
DiffMSC	0.862256411242015	0.114003052158374
DiffMSC	0.862256411242015	0.114003052158374
DiffMSC	0.868131369140717	0.125623934568225
DiffMSC	0.862256411242015	0.114003052158374
DiffMSC	0.852147060485013	0.114960185220414
DiffMSC	0.850298505724597	0.114136484240493
DiffMSC	0.850298505724597	0.114136484240493
DiffMSC	0.850298505724597	0.114136484240493
DiffMSC	0.850298505724597	0.114136484240493
DiffMSC	0.850298505724597	0.114136484240493
DiffMSC	0.850298505724597	0.114136484240493
DiffMSC	0.850298505724597	0.114136484240493
DiffMSC	0.852419911245592	0.114556662894182
DiffMSC	0.868131369140717	0.125623934568225
DiffMSC	0.849725629772978	0.114351350238786
DiffMSC	0.868131369140717	0.125623934568225
DiffMSC	0.868131369140717	0.125623934568225
DiffMSC	0.868131369140717	0.125623934568225
DiffMSC	0.868131369140717	0.125623934568225
DiffMSC	0.868131369140717	0.125623934568225
DiffMSC	0.867183463221257	0.125493771741329
DiffMSC	0.922446376846708	0.138288252742932
DiffMSC	0.922446376846708	0.138288252742932
DiffMSC	0.922446376846708	0.138288252742932
DiffMSC	0.922446376846708	0.138288252742932
DiffMSC	0.922446376846708	0.138288252742932
DiffMSC	0.922446376846708	0.138288252742932
DiffMSC	0.922446376846708	0.138288252742932
DiffMSC	0.922446376846708	0.138288252742932
DiffMSC	0.922446376846708	0.138288252742932
DiffMSC	0.922446376846708	0.138288252742932
DiffMSC	0.922446376846708	0.138288252742932
DiffMSC	0.922446376846708	0.138288252742932
DiffMSC	0.922446376846708	0.138288252742932
DiffMSC	0.922446376846708	0.138288252742932
DiffMSC	0.922446376846708	0.138288252742932
DiffMSC	0.922446376846708	0.138288252742932
DiffMSC	0.922446376846708	0.138288252742932
DiffMSC	0.922446376846708	0.138288252742932
DiffMSC	0.922446376846708	0.138288252742932
DiffMSC	0.922446376846708	0.138288252742932
DiffMSC	0.922446376846708	0.138288252742932
DiffMSC	0.922446376846708	0.138288252742932
DiffMSC	0.922446376846708	0.138288252742932
DiffMSC	0.922446376846708	0.138288252742932
DiffMSC	0.922446376846708	0.138288252742932
DiffMSC	0.922446376846708	0.138288252742932
DiffMSC	0.922446376846708	0.138288252742932
DiffMSC	0.922446376846708	0.138288252742932
DiffMSC	0.922446376846708	0.138288252742932
DiffMSC	0.922446376846708	0.138288252742932
DiffMSC	0.922446376846708	0.138288252742932
DiffMSC	0.922037602915034	0.12829336156003
DiffMSC	0.922037602915034	0.12829336156003
DiffMSC	0.922446376846708	0.138288252742932
DiffMSC	0.922037602915034	0.12829336156003
DiffMSC	0.922446376846708	0.138288252742932
DiffMSC	0.922446376846708	0.138288252742932
DiffMSC	0.922446376846708	0.138288252742932
DiffMSC	0.922446376846708	0.138288252742932
DiffMSC	0.922446376846708	0.138288252742932
DiffMSC	0.921602360891419	0.138329032422902
DiffMSC	0.950987347792626	0.135850641656522
DiffMSC	3.29667842343278	2.37355309695883
DiffMSC	3.29314336024193	2.36684924735586
DiffMSC	3.30526528453246	2.38046258108955
DiffMSC	3.28976212944101	2.36155769712346
DiffMSC	3.28878173203035	2.35604506574784
DiffMSC	3.28839085388301	2.35045915486224
DiffMSC	3.27295137734826	2.32548054736079
DiffMSC	3.27328277750071	2.34718233597114
DiffMSC	3.26349654210561	2.34831444626899
DiffMSC	3.26387853932524	2.33444014540033
DiffMSC	3.33729166781143	2.34408596926839
DiffMSC	3.25014389525879	2.30239142502752
DiffMSC	3.2460464264529	2.26678773575817
DiffMSC	3.22983194562378	2.2669130065228
DiffMSC	3.23419796451625	2.26966548014342
DiffMSC	3.24898862429571	2.32897668335355
DiffMSC	3.25103148311091	2.34329066197939
DiffMSC	3.25030228996297	2.35106105471942
DiffMSC	3.25176181340425	2.34355340966846
DiffMSC	3.25509905308982	2.33328261270985
DiffMSC	3.25715268684618	2.32656141986967
DiffMSC	3.32883867092322	2.32391020727981
DiffMSC	3.26512954528746	2.34460020739433
DiffMSC	3.26335335052388	2.33225405212289
DiffMSC	3.2753497821947	2.35741461061953
DiffMSC	3.28015807358617	2.3438729290051
DiffMSC	3.25989986597161	2.31648227614657
DiffMSC	3.2586622707547	2.31492781327845
DiffMSC	3.2691960498082	2.32146825875026
DiffMSC	3.27118766515439	2.30216465923804
DiffMSC	3.27767616798487	2.29195888110743
DiffMSC	3.26646677870782	2.2617578569903
DiffMSC	3.32094151243573	2.32019670088661
DiffMSC	3.26882913164809	2.25742562762814
DiffMSC	3.29796791723383	2.32877487124728
DiffMSC	3.29618330786713	2.32632771492105
DiffMSC	3.29501373359677	2.31309568640431
DiffMSC	3.29522789931579	2.33151200226586
DiffMSC	3.29506987936487	2.33390569962055
DiffMSC	0.951408816616331	0.13616523673984
DiffMSC	2.49027126408335	0.00229280131793496
DiffMSC	2.49027126408335	0.00229280131793496
DiffMSC	2.49027126408335	0.00229280131793496
DiffMSC	2.49027126408335	0.00229280131793496
DiffMSC	2.49027126408335	0.00229280131793496
DiffMSC	2.49027126408335	0.00229280131793496
DiffMSC	2.49027126408335	0.00229280131793496
DiffMSC	2.49027126408335	0.00229280131793496
DiffMSC	2.49027126408335	0.00229280131793496
DiffMSC	2.49027126408335	0.00229280131793496
DiffMSC	2.49027126408335	0.00229280131793496
DiffMSC	2.49027126408335	0.00229280131793496
DiffMSC	2.49027126408335	0.00229280131793496
DiffMSC	2.49027126408335	0.00229280131793496
DiffMSC	2.49027126408335	0.00229280131793496
DiffMSC	2.49027126408335	0.00229280131793496
DiffMSC	2.49027126408335	0.00229280131793496
DiffMSC	2.49027126408335	0.00229280131793496
DiffMSC	2.49027126408335	0.00229280131793496
DiffMSC	2.49027126408335	0.00229280131793496
DiffMSC	2.49027126408335	0.00229280131793496
DiffMSC	2.49027126408335	0.00229280131793496
DiffMSC	2.49027126408335	0.00229280131793496
DiffMSC	2.49027126408335	0.00229280131793496
DiffMSC	2.49027126408335	0.00229280131793496
DiffMSC	2.49027126408335	0.00229280131793496
DiffMSC	2.49027126408335	0.00229280131793496
DiffMSC	2.49027126408335	0.00229280131793496
DiffMSC	2.49027126408335	0.00229280131793496
DiffMSC	3.3210830669792	2.39406414960788
DiffMSC	0.977283971664118	0.135274892516927
DiffMSC	0.904616393827021	0.140828352058059
DiffMSC	0.864953552764963	0.137703525095168
DiffMSC	2.49027126408335	0.00229280131793496
DiffMSC	0.911785126620538	0.162962302492662
DiffMSC	2.49027126408335	0.00229280131793496
DiffMSC	2.49027126408335	0.00229280131793496
DiffMSC	2.49027126408335	0.00229280131793496
DiffMSC	2.49027126408335	0.00229280131793496
DiffMSC	2.49027126408335	0.00229280131793496
DiffMSC	1.07307418843506	0.145646847443994
