# Supplementary material for: Non-destructive classification of unlabeled cells: Combining an automated benchtop magnetic resonance scanner and artificial intelligence
Source: PLoS Comput Biol. 2023 Feb 21;19(2):e1010842. doi: 10.1371/journal.pcbi.1010842 (PMC9983908; doi:10.1371/journal.pcbi.1010842)
Supplement: S6 Data — The data is saved as *.png files. The subfolder entitled ‘0’ represent the undifferentiated cells while ‘1’ represent the differentiated MSCs. Every dataset also includes the original data, that were not affected by the augmentation algorithm (refer to tag ‘_Original.png’). (ZIP) [file pcbi.1010842.s025.zip]

Archive with 3,506 entries (3,481 files):
- S6 Data/MSCs/
- S6 Data/MSCs/desktop.ini
- S6 Data/MSCs/MSC_AugIter-0_0Stretch_0Shift/
- S6 Data/MSCs/MSC_AugIter-0_0Stretch_0Shift/0/
- S6 Data/MSCs/MSC_AugIter-0_0Stretch_0Shift/0/desktop.ini
- S6 Data/MSCs/MSC_AugIter-0_0Stretch_0Shift/0/MSC-1_Original.png
- S6 Data/MSCs/MSC_AugIter-0_0Stretch_0Shift/0/MSC-10_Original.png
- S6 Data/MSCs/MSC_AugIter-0_0Stretch_0Shift/0/MSC-2_Original.png
- S6 Data/MSCs/MSC_AugIter-0_0Stretch_0Shift/0/MSC-3_Original.png
- S6 Data/MSCs/MSC_AugIter-0_0Stretch_0Shift/0/MSC-7_Original.png
- S6 Data/MSCs/MSC_AugIter-0_0Stretch_0Shift/0/MSC-9_Original.png
- S6 Data/MSCs/MSC_AugIter-0_0Stretch_0Shift/1/
- S6 Data/MSCs/MSC_AugIter-0_0Stretch_0Shift/1/desktop.ini
- S6 Data/MSCs/MSC_AugIter-0_0Stretch_0Shift/1/DiffMSC-11_Original.png
- S6 Data/MSCs/MSC_AugIter-0_0Stretch_0Shift/1/DiffMSC-12_Original.png
- S6 Data/MSCs/MSC_AugIter-0_0Stretch_0Shift/1/DiffMSC-4_Original.png
- S6 Data/MSCs/MSC_AugIter-0_0Stretch_0Shift/1/DiffMSC-5_Original.png
- S6 Data/MSCs/MSC_AugIter-0_0Stretch_0Shift/1/DiffMSC-6_Original.png
- S6 Data/MSCs/MSC_AugIter-0_0Stretch_0Shift/1/DiffMSC-8_Original.png
- S6 Data/MSCs/MSC_AugIter-0_0Stretch_0Shift/desktop.ini
- S6 Data/MSCs/MSC_AugIter-40_10Stretch_10Shift/
- S6 Data/MSCs/MSC_AugIter-40_10Stretch_10Shift/0/
- S6 Data/MSCs/MSC_AugIter-40_10Stretch_10Shift/0/desktop.ini
- S6 Data/MSCs/MSC_AugIter-40_10Stretch_10Shift/0/MSC-1_1.png
- S6 Data/MSCs/MSC_AugIter-40_10Stretch_10Shift/0/MSC-1_10.png
- S6 Data/MSCs/MSC_AugIter-40_10Stretch_10Shift/0/MSC-1_11.png
- S6 Data/MSCs/MSC_AugIter-40_10Stretch_10Shift/0/MSC-1_12.png
- S6 Data/MSCs/MSC_AugIter-40_10Stretch_10Shift/0/MSC-1_13.png
- S6 Data/MSCs/MSC_AugIter-40_10Stretch_10Shift/0/MSC-1_14.png
- S6 Data/MSCs/MSC_AugIter-40_10Stretch_10Shift/0/MSC-1_15.png
- S6 Data/MSCs/MSC_AugIter-40_10Stretch_10Shift/0/MSC-1_16.png
- S6 Data/MSCs/MSC_AugIter-40_10Stretch_10Shift/0/MSC-1_17.png
- S6 Data/MSCs/MSC_AugIter-40_10Stretch_10Shift/0/MSC-1_18.png
- S6 Data/MSCs/MSC_AugIter-40_10Stretch_10Shift/0/MSC-1_19.png
- S6 Data/MSCs/MSC_AugIter-40_10Stretch_10Shift/0/MSC-1_2.png
- S6 Data/MSCs/MSC_AugIter-40_10Stretch_10Shift/0/MSC-1_20.png
- S6 Data/MSCs/MSC_AugIter-40_10Stretch_10Shift/0/MSC-1_21.png
- S6 Data/MSCs/MSC_AugIter-40_10Stretch_10Shift/0/MSC-1_22.png
- S6 Data/MSCs/MSC_AugIter-40_10Stretch_10Shift/0/MSC-1_23.png
- S6 Data/MSCs/MSC_AugIter-40_10Stretch_10Shift/0/MSC-1_24.png
- S6 Data/MSCs/MSC_AugIter-40_10Stretch_10Shift/0/MSC-1_25.png
- S6 Data/MSCs/MSC_AugIter-40_10Stretch_10Shift/0/MSC-1_26.png
- S6 Data/MSCs/MSC_AugIter-40_10Stretch_10Shift/0/MSC-1_27.png
- S6 Data/MSCs/MSC_AugIter-40_10Stretch_10Shift/0/MSC-1_28.png
- S6 Data/MSCs/MSC_AugIter-40_10Stretch_10Shift/0/MSC-1_29.png
- S6 Data/MSCs/MSC_AugIter-40_10Stretch_10Shift/0/MSC-1_3.png
- S6 Data/MSCs/MSC_AugIter-40_10Stretch_10Shift/0/MSC-1_30.png
- S6 Data/MSCs/MSC_AugIter-40_10Stretch_10Shift/0/MSC-1_31.png
- S6 Data/MSCs/MSC_AugIter-40_10Stretch_10Shift/0/MSC-1_32.png
- S6 Data/MSCs/MSC_AugIter-40_10Stretch_10Shift/0/MSC-1_33.png
- S6 Data/MSCs/MSC_AugIter-40_10Stretch_10Shift/0/MSC-1_34.png
- S6 Data/MSCs/MSC_AugIter-40_10Stretch_10Shift/0/MSC-1_35.png
- S6 Data/MSCs/MSC_AugIter-40_10Stretch_10Shift/0/MSC-1_36.png
- S6 Data/MSCs/MSC_AugIter-40_10Stretch_10Shift/0/MSC-1_37.png
- S6 Data/MSCs/MSC_AugIter-40_10Stretch_10Shift/0/MSC-1_38.png
- S6 Data/MSCs/MSC_AugIter-40_10Stretch_10Shift/0/MSC-1_39.png
- S6 Data/MSCs/MSC_AugIter-40_10Stretch_10Shift/0/MSC-1_4.png
- S6 Data/MSCs/MSC_AugIter-40_10Stretch_10Shift/0/MSC-1_40.png
- S6 Data/MSCs/MSC_AugIter-40_10Stretch_10Shift/0/MSC-1_5.png
- S6 Data/MSCs/MSC_AugIter-40_10Stretch_10Shift/0/MSC-1_6.png
- S6 Data/MSCs/MSC_AugIter-40_10Stretch_10Shift/0/MSC-1_7.png
- S6 Data/MSCs/MSC_AugIter-40_10Stretch_10Shift/0/MSC-1_8.png
- S6 Data/MSCs/MSC_AugIter-40_10Stretch_10Shift/0/MSC-1_9.png
- S6 Data/MSCs/MSC_AugIter-40_10Stretch_10Shift/0/MSC-1_Original.png
- S6 Data/MSCs/MSC_AugIter-40_10Stretch_10Shift/0/MSC-10_1.png
- S6 Data/MSCs/MSC_AugIter-40_10Stretch_10Shift/0/MSC-10_10.png
- S6 Data/MSCs/MSC_AugIter-40_10Stretch_10Shift/0/MSC-10_11.png
- S6 Data/MSCs/MSC_AugIter-40_10Stretch_10Shift/0/MSC-10_12.png
- S6 Data/MSCs/MSC_AugIter-40_10Stretch_10Shift/0/MSC-10_13.png
- S6 Data/MSCs/MSC_AugIter-40_10Stretch_10Shift/0/MSC-10_14.png
- S6 Data/MSCs/MSC_AugIter-40_10Stretch_10Shift/0/MSC-10_15.png
- S6 Data/MSCs/MSC_AugIter-40_10Stretch_10Shift/0/MSC-10_16.png
- S6 Data/MSCs/MSC_AugIter-40_10Stretch_10Shift/0/MSC-10_17.png
- S6 Data/MSCs/MSC_AugIter-40_10Stretch_10Shift/0/MSC-10_18.png
- S6 Data/MSCs/MSC_AugIter-40_10Stretch_10Shift/0/MSC-10_19.png
- S6 Data/MSCs/MSC_AugIter-40_10Stretch_10Shift/0/MSC-10_2.png
- S6 Data/MSCs/MSC_AugIter-40_10Stretch_10Shift/0/MSC-10_20.png
- S6 Data/MSCs/MSC_AugIter-40_10Stretch_10Shift/0/MSC-10_21.png
- S6 Data/MSCs/MSC_AugIter-40_10Stretch_10Shift/0/MSC-10_22.png
- S6 Data/MSCs/MSC_AugIter-40_10Stretch_10Shift/0/MSC-10_23.png
- S6 Data/MSCs/MSC_AugIter-40_10Stretch_10Shift/0/MSC-10_24.png
- S6 Data/MSCs/MSC_AugIter-40_10Stretch_10Shift/0/MSC-10_25.png
- S6 Data/MSCs/MSC_AugIter-40_10Stretch_10Shift/0/MSC-10_26.png
- S6 Data/MSCs/MSC_AugIter-40_10Stretch_10Shift/0/MSC-10_27.png
- S6 Data/MSCs/MSC_AugIter-40_10Stretch_10Shift/0/MSC-10_28.png
- S6 Data/MSCs/MSC_AugIter-40_10Stretch_10Shift/0/MSC-10_29.png
- S6 Data/MSCs/MSC_AugIter-40_10Stretch_10Shift/0/MSC-10_3.png
- S6 Data/MSCs/MSC_AugIter-40_10Stretch_10Shift/0/MSC-10_30.png
- S6 Data/MSCs/MSC_AugIter-40_10Stretch_10Shift/0/MSC-10_31.png
- S6 Data/MSCs/MSC_AugIter-40_10Stretch_10Shift/0/MSC-10_32.png
- S6 Data/MSCs/MSC_AugIter-40_10Stretch_10Shift/0/MSC-10_33.png
- S6 Data/MSCs/MSC_AugIter-40_10Stretch_10Shift/0/MSC-10_34.png
- S6 Data/MSCs/MSC_AugIter-40_10Stretch_10Shift/0/MSC-10_35.png
- S6 Data/MSCs/MSC_AugIter-40_10Stretch_10Shift/0/MSC-10_36.png
- S6 Data/MSCs/MSC_AugIter-40_10Stretch_10Shift/0/MSC-10_37.png
- S6 Data/MSCs/MSC_AugIter-40_10Stretch_10Shift/0/MSC-10_38.png
- S6 Data/MSCs/MSC_AugIter-40_10Stretch_10Shift/0/MSC-10_39.png
- S6 Data/MSCs/MSC_AugIter-40_10Stretch_10Shift/0/MSC-10_4.png
- S6 Data/MSCs/MSC_AugIter-40_10Stretch_10Shift/0/MSC-10_40.png
- S6 Data/MSCs/MSC_AugIter-40_10Stretch_10Shift/0/MSC-10_5.png
- S6 Data/MSCs/MSC_AugIter-40_10Stretch_10Shift/0/MSC-10_6.png
- S6 Data/MSCs/MSC_AugIter-40_10Stretch_10Shift/0/MSC-10_7.png
- S6 Data/MSCs/MSC_AugIter-40_10Stretch_10Shift/0/MSC-10_8.png
- S6 Data/MSCs/MSC_AugIter-40_10Stretch_10Shift/0/MSC-10_9.png
- S6 Data/MSCs/MSC_AugIter-40_10Stretch_10Shift/0/MSC-10_Original.png
- S6 Data/MSCs/MSC_AugIter-40_10Stretch_10Shift/0/MSC-2_1.png
- S6 Data/MSCs/MSC_AugIter-40_10Stretch_10Shift/0/MSC-2_10.png
- S6 Data/MSCs/MSC_AugIter-40_10Stretch_10Shift/0/MSC-2_11.png
- S6 Data/MSCs/MSC_AugIter-40_10Stretch_10Shift/0/MSC-2_12.png
- S6 Data/MSCs/MSC_AugIter-40_10Stretch_10Shift/0/MSC-2_13.png
- S6 Data/MSCs/MSC_AugIter-40_10Stretch_10Shift/0/MSC-2_14.png
- S6 Data/MSCs/MSC_AugIter-40_10Stretch_10Shift/0/MSC-2_15.png
- S6 Data/MSCs/MSC_AugIter-40_10Stretch_10Shift/0/MSC-2_16.png
- S6 Data/MSCs/MSC_AugIter-40_10Stretch_10Shift/0/MSC-2_17.png
- S6 Data/MSCs/MSC_AugIter-40_10Stretch_10Shift/0/MSC-2_18.png
- S6 Data/MSCs/MSC_AugIter-40_10Stretch_10Shift/0/MSC-2_19.png
- S6 Data/MSCs/MSC_AugIter-40_10Stretch_10Shift/0/MSC-2_2.png
- S6 Data/MSCs/MSC_AugIter-40_10Stretch_10Shift/0/MSC-2_20.png
- S6 Data/MSCs/MSC_AugIter-40_10Stretch_10Shift/0/MSC-2_21.png
- S6 Data/MSCs/MSC_AugIter-40_10Stretch_10Shift/0/MSC-2_22.png
- S6 Data/MSCs/MSC_AugIter-40_10Stretch_10Shift/0/MSC-2_23.png
- S6 Data/MSCs/MSC_AugIter-40_10Stretch_10Shift/0/MSC-2_24.png
- S6 Data/MSCs/MSC_AugIter-40_10Stretch_10Shift/0/MSC-2_25.png
- S6 Data/MSCs/MSC_AugIter-40_10Stretch_10Shift/0/MSC-2_26.png
- S6 Data/MSCs/MSC_AugIter-40_10Stretch_10Shift/0/MSC-2_27.png
- S6 Data/MSCs/MSC_AugIter-40_10Stretch_10Shift/0/MSC-2_28.png
- S6 Data/MSCs/MSC_AugIter-40_10Stretch_10Shift/0/MSC-2_29.png
- S6 Data/MSCs/MSC_AugIter-40_10Stretch_10Shift/0/MSC-2_3.png
- S6 Data/MSCs/MSC_AugIter-40_10Stretch_10Shift/0/MSC-2_30.png
- S6 Data/MSCs/MSC_AugIter-40_10Stretch_10Shift/0/MSC-2_31.png
- S6 Data/MSCs/MSC_AugIter-40_10Stretch_10Shift/0/MSC-2_32.png
- S6 Data/MSCs/MSC_AugIter-40_10Stretch_10Shift/0/MSC-2_33.png
- S6 Data/MSCs/MSC_AugIter-40_10Stretch_10Shift/0/MSC-2_34.png
- S6 Data/MSCs/MSC_AugIter-40_10Stretch_10Shift/0/MSC-2_35.png
- S6 Data/MSCs/MSC_AugIter-40_10Stretch_10Shift/0/MSC-2_36.png
- S6 Data/MSCs/MSC_AugIter-40_10Stretch_10Shift/0/MSC-2_37.png
- S6 Data/MSCs/MSC_AugIter-40_10Stretch_10Shift/0/MSC-2_38.png
- S6 Data/MSCs/MSC_AugIter-40_10Stretch_10Shift/0/MSC-2_39.png
- S6 Data/MSCs/MSC_AugIter-40_10Stretch_10Shift/0/MSC-2_4.png
- S6 Data/MSCs/MSC_AugIter-40_10Stretch_10Shift/0/MSC-2_40.png
- S6 Data/MSCs/MSC_AugIter-40_10Stretch_10Shift/0/MSC-2_5.png
- S6 Data/MSCs/MSC_AugIter-40_10Stretch_10Shift/0/MSC-2_6.png
- S6 Data/MSCs/MSC_AugIter-40_10Stretch_10Shift/0/MSC-2_7.png
- S6 Data/MSCs/MSC_AugIter-40_10Stretch_10Shift/0/MSC-2_8.png
- S6 Data/MSCs/MSC_AugIter-40_10Stretch_10Shift/0/MSC-2_9.png
- S6 Data/MSCs/MSC_AugIter-40_10Stretch_10Shift/0/MSC-2_Original.png
- S6 Data/MSCs/MSC_AugIter-40_10Stretch_10Shift/0/MSC-3_1.png
- S6 Data/MSCs/MSC_AugIter-40_10Stretch_10Shift/0/MSC-3_10.png
- S6 Data/MSCs/MSC_AugIter-40_10Stretch_10Shift/0/MSC-3_11.png
- S6 Data/MSCs/MSC_AugIter-40_10Stretch_10Shift/0/MSC-3_12.png
- S6 Data/MSCs/MSC_AugIter-40_10Stretch_10Shift/0/MSC-3_13.png
- S6 Data/MSCs/MSC_AugIter-40_10Stretch_10Shift/0/MSC-3_14.png
- S6 Data/MSCs/MSC_AugIter-40_10Stretch_10Shift/0/MSC-3_15.png
- S6 Data/MSCs/MSC_AugIter-40_10Stretch_10Shift/0/MSC-3_16.png
- S6 Data/MSCs/MSC_AugIter-40_10Stretch_10Shift/0/MSC-3_17.png
- S6 Data/MSCs/MSC_AugIter-40_10Stretch_10Shift/0/MSC-3_18.png
- S6 Data/MSCs/MSC_AugIter-40_10Stretch_10Shift/0/MSC-3_19.png
- S6 Data/MSCs/MSC_AugIter-40_10Stretch_10Shift/0/MSC-3_2.png
- S6 Data/MSCs/MSC_AugIter-40_10Stretch_10Shift/0/MSC-3_20.png
- S6 Data/MSCs/MSC_AugIter-40_10Stretch_10Shift/0/MSC-3_21.png
- S6 Data/MSCs/MSC_AugIter-40_10Stretch_10Shift/0/MSC-3_22.png
- S6 Data/MSCs/MSC_AugIter-40_10Stretch_10Shift/0/MSC-3_23.png
- S6 Data/MSCs/MSC_AugIter-40_10Stretch_10Shift/0/MSC-3_24.png
- S6 Data/MSCs/MSC_AugIter-40_10Stretch_10Shift/0/MSC-3_25.png
- S6 Data/MSCs/MSC_AugIter-40_10Stretch_10Shift/0/MSC-3_26.png
- S6 Data/MSCs/MSC_AugIter-40_10Stretch_10Shift/0/MSC-3_27.png
- S6 Data/MSCs/MSC_AugIter-40_10Stretch_10Shift/0/MSC-3_28.png
- S6 Data/MSCs/MSC_AugIter-40_10Stretch_10Shift/0/MSC-3_29.png
- S6 Data/MSCs/MSC_AugIter-40_10Stretch_10Shift/0/MSC-3_3.png
- S6 Data/MSCs/MSC_AugIter-40_10Stretch_10Shift/0/MSC-3_30.png
- S6 Data/MSCs/MSC_AugIter-40_10Stretch_10Shift/0/MSC-3_31.png
- S6 Data/MSCs/MSC_AugIter-40_10Stretch_10Shift/0/MSC-3_32.png
- S6 Data/MSCs/MSC_AugIter-40_10Stretch_10Shift/0/MSC-3_33.png
- S6 Data/MSCs/MSC_AugIter-40_10Stretch_10Shift/0/MSC-3_34.png
- S6 Data/MSCs/MSC_AugIter-40_10Stretch_10Shift/0/MSC-3_35.png
- S6 Data/MSCs/MSC_AugIter-40_10Stretch_10Shift/0/MSC-3_36.png
- S6 Data/MSCs/MSC_AugIter-40_10Stretch_10Shift/0/MSC-3_37.png
- S6 Data/MSCs/MSC_AugIter-40_10Stretch_10Shift/0/MSC-3_38.png
- S6 Data/MSCs/MSC_AugIter-40_10Stretch_10Shift/0/MSC-3_39.png
- S6 Data/MSCs/MSC_AugIter-40_10Stretch_10Shift/0/MSC-3_4.png
- S6 Data/MSCs/MSC_AugIter-40_10Stretch_10Shift/0/MSC-3_40.png
- S6 Data/MSCs/MSC_AugIter-40_10Stretch_10Shift/0/MSC-3_5.png
- S6 Data/MSCs/MSC_AugIter-40_10Stretch_10Shift/0/MSC-3_6.png
- S6 Data/MSCs/MSC_AugIter-40_10Stretch_10Shift/0/MSC-3_7.png
- S6 Data/MSCs/MSC_AugIter-40_10Stretch_10Shift/0/MSC-3_8.png
- S6 Data/MSCs/MSC_AugIter-40_10Stretch_10Shift/0/MSC-3_9.png
- S6 Data/MSCs/MSC_AugIter-40_10Stretch_10Shift/0/MSC-3_Original.png
- S6 Data/MSCs/MSC_AugIter-40_10Stretch_10Shift/0/MSC-7_1.png
- S6 Data/MSCs/MSC_AugIter-40_10Stretch_10Shift/0/MSC-7_10.png
- S6 Data/MSCs/MSC_AugIter-40_10Stretch_10Shift/0/MSC-7_11.png
- S6 Data/MSCs/MSC_AugIter-40_10Stretch_10Shift/0/MSC-7_12.png
- S6 Data/MSCs/MSC_AugIter-40_10Stretch_10Shift/0/MSC-7_13.png
- S6 Data/MSCs/MSC_AugIter-40_10Stretch_10Shift/0/MSC-7_14.png
- S6 Data/MSCs/MSC_AugIter-40_10Stretch_10Shift/0/MSC-7_15.png
- S6 Data/MSCs/MSC_AugIter-40_10Stretch_10Shift/0/MSC-7_16.png
- S6 Data/MSCs/MSC_AugIter-40_10Stretch_10Shift/0/MSC-7_17.png
- S6 Data/MSCs/MSC_AugIter-40_10Stretch_10Shift/0/MSC-7_18.png
- S6 Data/MSCs/MSC_AugIter-40_10Stretch_10Shift/0/MSC-7_19.png
- S6 Data/MSCs/MSC_AugIter-40_10Stretch_10Shift/0/MSC-7_2.png
- S6 Data/MSCs/MSC_AugIter-40_10Stretch_10Shift/0/MSC-7_20.png
- S6 Data/MSCs/MSC_AugIter-40_10Stretch_10Shift/0/MSC-7_21.png
- S6 Data/MSCs/MSC_AugIter-40_10Stretch_10Shift/0/MSC-7_22.png
- S6 Data/MSCs/MSC_AugIter-40_10Stretch_10Shift/0/MSC-7_23.png
- S6 Data/MSCs/MSC_AugIter-40_10Stretch_10Shift/0/MSC-7_24.png
- S6 Data/MSCs/MSC_AugIter-40_10Stretch_10Shift/0/MSC-7_25.png
- S6 Data/MSCs/MSC_AugIter-40_10Stretch_10Shift/0/MSC-7_26.png
- S6 Data/MSCs/MSC_AugIter-40_10Stretch_10Shift/0/MSC-7_27.png
- S6 Data/MSCs/MSC_AugIter-40_10Stretch_10Shift/0/MSC-7_28.png
- S6 Data/MSCs/MSC_AugIter-40_10Stretch_10Shift/0/MSC-7_29.png
- S6 Data/MSCs/MSC_AugIter-40_10Stretch_10Shift/0/MSC-7_3.png
- S6 Data/MSCs/MSC_AugIter-40_10Stretch_10Shift/0/MSC-7_30.png
- S6 Data/MSCs/MSC_AugIter-40_10Stretch_10Shift/0/MSC-7_31.png
- S6 Data/MSCs/MSC_AugIter-40_10Stretch_10Shift/0/MSC-7_32.png
- S6 Data/MSCs/MSC_AugIter-40_10Stretch_10Shift/0/MSC-7_33.png
- S6 Data/MSCs/MSC_AugIter-40_10Stretch_10Shift/0/MSC-7_34.png
- S6 Data/MSCs/MSC_AugIter-40_10Stretch_10Shift/0/MSC-7_35.png
- S6 Data/MSCs/MSC_AugIter-40_10Stretch_10Shift/0/MSC-7_36.png
- S6 Data/MSCs/MSC_AugIter-40_10Stretch_10Shift/0/MSC-7_37.png
- S6 Data/MSCs/MSC_AugIter-40_10Stretch_10Shift/0/MSC-7_38.png
- S6 Data/MSCs/MSC_AugIter-40_10Stretch_10Shift/0/MSC-7_39.png
- S6 Data/MSCs/MSC_AugIter-40_10Stretch_10Shift/0/MSC-7_4.png
- S6 Data/MSCs/MSC_AugIter-40_10Stretch_10Shift/0/MSC-7_40.png
- S6 Data/MSCs/MSC_AugIter-40_10Stretch_10Shift/0/MSC-7_5.png
- S6 Data/MSCs/MSC_AugIter-40_10Stretch_10Shift/0/MSC-7_6.png
- S6 Data/MSCs/MSC_AugIter-40_10Stretch_10Shift/0/MSC-7_7.png
- S6 Data/MSCs/MSC_AugIter-40_10Stretch_10Shift/0/MSC-7_8.png
- S6 Data/MSCs/MSC_AugIter-40_10Stretch_10Shift/0/MSC-7_9.png
- S6 Data/MSCs/MSC_AugIter-40_10Stretch_10Shift/0/MSC-7_Original.png
- S6 Data/MSCs/MSC_AugIter-40_10Stretch_10Shift/0/MSC-9_1.png
- S6 Data/MSCs/MSC_AugIter-40_10Stretch_10Shift/0/MSC-9_10.png
- S6 Data/MSCs/MSC_AugIter-40_10Stretch_10Shift/0/MSC-9_11.png
- S6 Data/MSCs/MSC_AugIter-40_10Stretch_10Shift/0/MSC-9_12.png
- S6 Data/MSCs/MSC_AugIter-40_10Stretch_10Shift/0/MSC-9_13.png
- S6 Data/MSCs/MSC_AugIter-40_10Stretch_10Shift/0/MSC-9_14.png
- S6 Data/MSCs/MSC_AugIter-40_10Stretch_10Shift/0/MSC-9_15.png
- S6 Data/MSCs/MSC_AugIter-40_10Stretch_10Shift/0/MSC-9_16.png
- S6 Data/MSCs/MSC_AugIter-40_10Stretch_10Shift/0/MSC-9_17.png
- S6 Data/MSCs/MSC_AugIter-40_10Stretch_10Shift/0/MSC-9_18.png
- S6 Data/MSCs/MSC_AugIter-40_10Stretch_10Shift/0/MSC-9_19.png
- S6 Data/MSCs/MSC_AugIter-40_10Stretch_10Shift/0/MSC-9_2.png
- S6 Data/MSCs/MSC_AugIter-40_10Stretch_10Shift/0/MSC-9_20.png
- S6 Data/MSCs/MSC_AugIter-40_10Stretch_10Shift/0/MSC-9_21.png
- S6 Data/MSCs/MSC_AugIter-40_10Stretch_10Shift/0/MSC-9_22.png
- S6 Data/MSCs/MSC_AugIter-40_10Stretch_10Shift/0/MSC-9_23.png
- S6 Data/MSCs/MSC_AugIter-40_10Stretch_10Shift/0/MSC-9_24.png
- S6 Data/MSCs/MSC_AugIter-40_10Stretch_10Shift/0/MSC-9_25.png
- S6 Data/MSCs/MSC_AugIter-40_10Stretch_10Shift/0/MSC-9_26.png
- S6 Data/MSCs/MSC_AugIter-40_10Stretch_10Shift/0/MSC-9_27.png
- S6 Data/MSCs/MSC_AugIter-40_10Stretch_10Shift/0/MSC-9_28.png
- S6 Data/MSCs/MSC_AugIter-40_10Stretch_10Shift/0/MSC-9_29.png
- S6 Data/MSCs/MSC_AugIter-40_10Stretch_10Shift/0/MSC-9_3.png
- S6 Data/MSCs/MSC_AugIter-40_10Stretch_10Shift/0/MSC-9_30.png
- S6 Data/MSCs/MSC_AugIter-40_10Stretch_10Shift/0/MSC-9_31.png
- S6 Data/MSCs/MSC_AugIter-40_10Stretch_10Shift/0/MSC-9_32.png
- S6 Data/MSCs/MSC_AugIter-40_10Stretch_10Shift/0/MSC-9_33.png
- S6 Data/MSCs/MSC_AugIter-40_10Stretch_10Shift/0/MSC-9_34.png
- S6 Data/MSCs/MSC_AugIter-40_10Stretch_10Shift/0/MSC-9_35.png
- S6 Data/MSCs/MSC_AugIter-40_10Stretch_10Shift/0/MSC-9_36.png
- S6 Data/MSCs/MSC_AugIter-40_10Stretch_10Shift/0/MSC-9_37.png
- S6 Data/MSCs/MSC_AugIter-40_10Stretch_10Shift/0/MSC-9_38.png
- S6 Data/MSCs/MSC_AugIter-40_10Stretch_10Shift/0/MSC-9_39.png
- S6 Data/MSCs/MSC_AugIter-40_10Stretch_10Shift/0/MSC-9_4.png
- S6 Data/MSCs/MSC_AugIter-40_10Stretch_10Shift/0/MSC-9_40.png
- S6 Data/MSCs/MSC_AugIter-40_10Stretch_10Shift/0/MSC-9_5.png
- S6 Data/MSCs/MSC_AugIter-40_10Stretch_10Shift/0/MSC-9_6.png
- S6 Data/MSCs/MSC_AugIter-40_10Stretch_10Shift/0/MSC-9_7.png
- S6 Data/MSCs/MSC_AugIter-40_10Stretch_10Shift/0/MSC-9_8.png
- S6 Data/MSCs/MSC_AugIter-40_10Stretch_10Shift/0/MSC-9_9.png
- S6 Data/MSCs/MSC_AugIter-40_10Stretch_10Shift/0/MSC-9_Original.png
- S6 Data/MSCs/MSC_AugIter-40_10Stretch_10Shift/1/
- S6 Data/MSCs/MSC_AugIter-40_10Stretch_10Shift/1/desktop.ini
- S6 Data/MSCs/MSC_AugIter-40_10Stretch_10Shift/1/DiffMSC-11_1.png
- S6 Data/MSCs/MSC_AugIter-40_10Stretch_10Shift/1/DiffMSC-11_10.png
- S6 Data/MSCs/MSC_AugIter-40_10Stretch_10Shift/1/DiffMSC-11_11.png
- S6 Data/MSCs/MSC_AugIter-40_10Stretch_10Shift/1/DiffMSC-11_12.png
- S6 Data/MSCs/MSC_AugIter-40_10Stretch_10Shift/1/DiffMSC-11_13.png
- S6 Data/MSCs/MSC_AugIter-40_10Stretch_10Shift/1/DiffMSC-11_14.png
- S6 Data/MSCs/MSC_AugIter-40_10Stretch_10Shift/1/DiffMSC-11_15.png
- S6 Data/MSCs/MSC_AugIter-40_10Stretch_10Shift/1/DiffMSC-11_16.png
- S6 Data/MSCs/MSC_AugIter-40_10Stretch_10Shift/1/DiffMSC-11_17.png
- S6 Data/MSCs/MSC_AugIter-40_10Stretch_10Shift/1/DiffMSC-11_18.png
- S6 Data/MSCs/MSC_AugIter-40_10Stretch_10Shift/1/DiffMSC-11_19.png
- S6 Data/MSCs/MSC_AugIter-40_10Stretch_10Shift/1/DiffMSC-11_2.png
- S6 Data/MSCs/MSC_AugIter-40_10Stretch_10Shift/1/DiffMSC-11_20.png
- S6 Data/MSCs/MSC_AugIter-40_10Stretch_10Shift/1/DiffMSC-11_21.png
- S6 Data/MSCs/MSC_AugIter-40_10Stretch_10Shift/1/DiffMSC-11_22.png
- S6 Data/MSCs/MSC_AugIter-40_10Stretch_10Shift/1/DiffMSC-11_23.png
- S6 Data/MSCs/MSC_AugIter-40_10Stretch_10Shift/1/DiffMSC-11_24.png
- S6 Data/MSCs/MSC_AugIter-40_10Stretch_10Shift/1/DiffMSC-11_25.png
- S6 Data/MSCs/MSC_AugIter-40_10Stretch_10Shift/1/DiffMSC-11_26.png
- S6 Data/MSCs/MSC_AugIter-40_10Stretch_10Shift/1/DiffMSC-11_27.png
- S6 Data/MSCs/MSC_AugIter-40_10Stretch_10Shift/1/DiffMSC-11_28.png
- S6 Data/MSCs/MSC_AugIter-40_10Stretch_10Shift/1/DiffMSC-11_29.png
- S6 Data/MSCs/MSC_AugIter-40_10Stretch_10Shift/1/DiffMSC-11_3.png
- S6 Data/MSCs/MSC_AugIter-40_10Stretch_10Shift/1/DiffMSC-11_30.png
- S6 Data/MSCs/MSC_AugIter-40_10Stretch_10Shift/1/DiffMSC-11_31.png
- S6 Data/MSCs/MSC_AugIter-40_10Stretch_10Shift/1/DiffMSC-11_32.png
- S6 Data/MSCs/MSC_AugIter-40_10Stretch_10Shift/1/DiffMSC-11_33.png
- S6 Data/MSCs/MSC_AugIter-40_10Stretch_10Shift/1/DiffMSC-11_34.png
- S6 Data/MSCs/MSC_AugIter-40_10Stretch_10Shift/1/DiffMSC-11_35.png
[truncated: 3,206 more entries]
