# Supplementary material for: Non-destructive classification of unlabeled cells: Combining an automated benchtop magnetic resonance scanner and artificial intelligence
Source: PLoS Comput Biol. 2023 Feb 21;19(2):e1010842. doi: 10.1371/journal.pcbi.1010842 (PMC9983908; doi:10.1371/journal.pcbi.1010842)
Supplement: S13 Data — This part includes the data augmented with 10% stretch and 10 ms shift. Every dataset also includes the original data, that were not affected by the augmentation algorithm (refer to tag ‘_Original.png’). (ZIP) [file pcbi.1010842.s032.zip]

Archive with 1 entries (1 files):
- S13 Data/Cell lines_AugIter-40_10stretch_10shift.zip
