# Supplementary material for: Non-destructive classification of unlabeled cells: Combining an automated benchtop magnetic resonance scanner and artificial intelligence
Source: PLoS Comput Biol. 2023 Feb 21;19(2):e1010842. doi: 10.1371/journal.pcbi.1010842 (PMC9983908; doi:10.1371/journal.pcbi.1010842)
Supplement: S14 Data — (a) Information needed to follow the statistical analysis including the used raw data as CSV files. (b) Information needed to follow the statistical analysis including the used raw data as CSV files. (c) Respective run data for the documented training loss for each iteration as a CSV file. (d) Respective run data for the documented validation accuracy for each iteration as a CSV file. (e) Summarized data for following the generated confusion matrix. Additionally, every generated tensorboard file was added, so that every performed training run can be recreated. (ZIP) [file pcbi.1010842.s033.zip]

Archive with 583 entries (397 files):
- Figure 6/a/
- Figure 6/a/desktop.ini
- Figure 6/a/MSC_Compare_Augmentation Factors_ANOVA.csv
- Figure 6/a/MSC_Compare_Augmentation Factors_Descriptive Statistics.csv
- Figure 6/a/MSC_Compare_Augmentation Factors_Multiple Comparison.csv
- Figure 6/a/MSC_Compare_Augmentation Factors_Raw Data.csv
- Figure 6/b/
- Figure 6/b/desktop.ini
- Figure 6/b/MSC_Compare_Augmentation Parameters_ANOVA.csv
- Figure 6/b/MSC_Compare_Augmentation Parameters_Descriptive Statistics.csv
- Figure 6/b/MSC_Compare_Augmentation Parameters_Multiple Comparison.csv
- Figure 6/b/MSC_Compare_Augmentation Parameters_RawData.csv
- Figure 6/c/
- Figure 6/c/desktop.ini
- Figure 6/c/run-MSC_str1-shi5_10-tag-loss_training-epoch-cumulative.csv
- Figure 6/c/run-MSC_str1-shi5_1-tag-loss_training-epoch-cumulative.csv
- Figure 6/c/run-MSC_str1-shi5_2-tag-loss_training-epoch-cumulative.csv
- Figure 6/c/run-MSC_str1-shi5_3-tag-loss_training-epoch-cumulative.csv
- Figure 6/c/run-MSC_str1-shi5_4-tag-loss_training-epoch-cumulative.csv
- Figure 6/c/run-MSC_str1-shi5_5-tag-loss_training-epoch-cumulative.csv
- Figure 6/c/run-MSC_str1-shi5_6-tag-loss_training-epoch-cumulative.csv
- Figure 6/c/run-MSC_str1-shi5_7-tag-loss_training-epoch-cumulative.csv
- Figure 6/c/run-MSC_str1-shi5_8-tag-loss_training-epoch-cumulative.csv
- Figure 6/c/run-MSC_str1-shi5_9-tag-loss_training-epoch-cumulative.csv
- Figure 6/d/
- Figure 6/d/desktop.ini
- Figure 6/d/run-MSC_str1-shi5_10-tag-metrics_validation-accuracy.csv
- Figure 6/d/run-MSC_str1-shi5_1-tag-metrics_validation-accuracy.csv
- Figure 6/d/run-MSC_str1-shi5_2-tag-metrics_validation-accuracy.csv
- Figure 6/d/run-MSC_str1-shi5_3-tag-metrics_validation-accuracy.csv
- Figure 6/d/run-MSC_str1-shi5_4-tag-metrics_validation-accuracy.csv
- Figure 6/d/run-MSC_str1-shi5_5-tag-metrics_validation-accuracy.csv
- Figure 6/d/run-MSC_str1-shi5_6-tag-metrics_validation-accuracy.csv
- Figure 6/d/run-MSC_str1-shi5_7-tag-metrics_validation-accuracy.csv
- Figure 6/d/run-MSC_str1-shi5_8-tag-metrics_validation-accuracy.csv
- Figure 6/d/run-MSC_str1-shi5_9-tag-metrics_validation-accuracy.csv
- Figure 6/desktop.ini
- Figure 6/e/
- Figure 6/e/desktop.ini
- Figure 6/e/MSC_ANN_Calculation_ConfusionMatrix.xlsx
- Figure 6/MSC_ANN Training Records_Tensorboard/
- Figure 6/MSC_ANN Training Records_Tensorboard/desktop.ini
- Figure 6/MSC_ANN Training Records_Tensorboard/MSC_str10-shi10_1/
- Figure 6/MSC_ANN Training Records_Tensorboard/MSC_str10-shi10_1/desktop.ini
- Figure 6/MSC_ANN Training Records_Tensorboard/MSC_str10-shi10_1/events.out.tfevents.1662671018.Phil_Desktop.20580.88
- Figure 6/MSC_ANN Training Records_Tensorboard/MSC_str10-shi10_10/
- Figure 6/MSC_ANN Training Records_Tensorboard/MSC_str10-shi10_10/desktop.ini
- Figure 6/MSC_ANN Training Records_Tensorboard/MSC_str10-shi10_10/events.out.tfevents.1662731241.Phil_Desktop.20580.155
- Figure 6/MSC_ANN Training Records_Tensorboard/MSC_str10-shi10_2/
- Figure 6/MSC_ANN Training Records_Tensorboard/MSC_str10-shi10_2/desktop.ini
- Figure 6/MSC_ANN Training Records_Tensorboard/MSC_str10-shi10_2/events.out.tfevents.1662671049.Phil_Desktop.20580.89
- Figure 6/MSC_ANN Training Records_Tensorboard/MSC_str10-shi10_3/
- Figure 6/MSC_ANN Training Records_Tensorboard/MSC_str10-shi10_3/desktop.ini
- Figure 6/MSC_ANN Training Records_Tensorboard/MSC_str10-shi10_3/events.out.tfevents.1662671080.Phil_Desktop.20580.90
- Figure 6/MSC_ANN Training Records_Tensorboard/MSC_str10-shi10_4/
- Figure 6/MSC_ANN Training Records_Tensorboard/MSC_str10-shi10_4/desktop.ini
- Figure 6/MSC_ANN Training Records_Tensorboard/MSC_str10-shi10_4/events.out.tfevents.1662671108.Phil_Desktop.20580.91
- Figure 6/MSC_ANN Training Records_Tensorboard/MSC_str10-shi10_5/
- Figure 6/MSC_ANN Training Records_Tensorboard/MSC_str10-shi10_5/desktop.ini
- Figure 6/MSC_ANN Training Records_Tensorboard/MSC_str10-shi10_5/events.out.tfevents.1662671139.Phil_Desktop.20580.92
- Figure 6/MSC_ANN Training Records_Tensorboard/MSC_str10-shi10_6/
- Figure 6/MSC_ANN Training Records_Tensorboard/MSC_str10-shi10_6/desktop.ini
- Figure 6/MSC_ANN Training Records_Tensorboard/MSC_str10-shi10_6/events.out.tfevents.1662731118.Phil_Desktop.20580.151
- Figure 6/MSC_ANN Training Records_Tensorboard/MSC_str10-shi10_7/
- Figure 6/MSC_ANN Training Records_Tensorboard/MSC_str10-shi10_7/desktop.ini
- Figure 6/MSC_ANN Training Records_Tensorboard/MSC_str10-shi10_7/events.out.tfevents.1662731149.Phil_Desktop.20580.152
- Figure 6/MSC_ANN Training Records_Tensorboard/MSC_str10-shi10_8/
- Figure 6/MSC_ANN Training Records_Tensorboard/MSC_str10-shi10_8/desktop.ini
- Figure 6/MSC_ANN Training Records_Tensorboard/MSC_str10-shi10_8/events.out.tfevents.1662731181.Phil_Desktop.20580.153
- Figure 6/MSC_ANN Training Records_Tensorboard/MSC_str10-shi10_9/
- Figure 6/MSC_ANN Training Records_Tensorboard/MSC_str10-shi10_9/desktop.ini
- Figure 6/MSC_ANN Training Records_Tensorboard/MSC_str10-shi10_9/events.out.tfevents.1662731211.Phil_Desktop.20580.154
- Figure 6/MSC_ANN Training Records_Tensorboard/MSC_str10-shi5_1/
- Figure 6/MSC_ANN Training Records_Tensorboard/MSC_str10-shi5_1/desktop.ini
- Figure 6/MSC_ANN Training Records_Tensorboard/MSC_str10-shi5_1/events.out.tfevents.1662670109.Phil_Desktop.20580.72
- Figure 6/MSC_ANN Training Records_Tensorboard/MSC_str10-shi5_10/
- Figure 6/MSC_ANN Training Records_Tensorboard/MSC_str10-shi5_10/desktop.ini
- Figure 6/MSC_ANN Training Records_Tensorboard/MSC_str10-shi5_10/events.out.tfevents.1662729081.Phil_Desktop.20580.144
- Figure 6/MSC_ANN Training Records_Tensorboard/MSC_str10-shi5_2/
- Figure 6/MSC_ANN Training Records_Tensorboard/MSC_str10-shi5_2/desktop.ini
- Figure 6/MSC_ANN Training Records_Tensorboard/MSC_str10-shi5_2/events.out.tfevents.1662670139.Phil_Desktop.20580.73
- Figure 6/MSC_ANN Training Records_Tensorboard/MSC_str10-shi5_3/
- Figure 6/MSC_ANN Training Records_Tensorboard/MSC_str10-shi5_3/desktop.ini
- Figure 6/MSC_ANN Training Records_Tensorboard/MSC_str10-shi5_3/events.out.tfevents.1662670168.Phil_Desktop.20580.74
- Figure 6/MSC_ANN Training Records_Tensorboard/MSC_str10-shi5_4/
- Figure 6/MSC_ANN Training Records_Tensorboard/MSC_str10-shi5_4/desktop.ini
- Figure 6/MSC_ANN Training Records_Tensorboard/MSC_str10-shi5_4/events.out.tfevents.1662670198.Phil_Desktop.20580.75
- Figure 6/MSC_ANN Training Records_Tensorboard/MSC_str10-shi5_5/
- Figure 6/MSC_ANN Training Records_Tensorboard/MSC_str10-shi5_5/desktop.ini
- Figure 6/MSC_ANN Training Records_Tensorboard/MSC_str10-shi5_5/events.out.tfevents.1662670269.Phil_Desktop.20580.78
- Figure 6/MSC_ANN Training Records_Tensorboard/MSC_str10-shi5_6/
- Figure 6/MSC_ANN Training Records_Tensorboard/MSC_str10-shi5_6/desktop.ini
- Figure 6/MSC_ANN Training Records_Tensorboard/MSC_str10-shi5_6/events.out.tfevents.1662728780.Phil_Desktop.20580.139
- Figure 6/MSC_ANN Training Records_Tensorboard/MSC_str10-shi5_7/
- Figure 6/MSC_ANN Training Records_Tensorboard/MSC_str10-shi5_7/desktop.ini
- Figure 6/MSC_ANN Training Records_Tensorboard/MSC_str10-shi5_7/events.out.tfevents.1662728813.Phil_Desktop.20580.140
- Figure 6/MSC_ANN Training Records_Tensorboard/MSC_str10-shi5_8/
- Figure 6/MSC_ANN Training Records_Tensorboard/MSC_str10-shi5_8/desktop.ini
- Figure 6/MSC_ANN Training Records_Tensorboard/MSC_str10-shi5_8/events.out.tfevents.1662729019.Phil_Desktop.20580.142
- Figure 6/MSC_ANN Training Records_Tensorboard/MSC_str10-shi5_9/
- Figure 6/MSC_ANN Training Records_Tensorboard/MSC_str10-shi5_9/desktop.ini
- Figure 6/MSC_ANN Training Records_Tensorboard/MSC_str10-shi5_9/events.out.tfevents.1662729049.Phil_Desktop.20580.143
- Figure 6/MSC_ANN Training Records_Tensorboard/MSC_str10-shi5_Aug5_final_1/
- Figure 6/MSC_ANN Training Records_Tensorboard/MSC_str10-shi5_Aug5_final_1/desktop.ini
- Figure 6/MSC_ANN Training Records_Tensorboard/MSC_str10-shi5_Aug5_final_1/events.out.tfevents.1663011522.Phil_Desktop.20580.275
- Figure 6/MSC_ANN Training Records_Tensorboard/MSC_str10-shi5_Aug5_final_10/
- Figure 6/MSC_ANN Training Records_Tensorboard/MSC_str10-shi5_Aug5_final_10/desktop.ini
- Figure 6/MSC_ANN Training Records_Tensorboard/MSC_str10-shi5_Aug5_final_10/events.out.tfevents.1663011636.Phil_Desktop.20580.285
- Figure 6/MSC_ANN Training Records_Tensorboard/MSC_str10-shi5_Aug5_final_2/
- Figure 6/MSC_ANN Training Records_Tensorboard/MSC_str10-shi5_Aug5_final_2/desktop.ini
- Figure 6/MSC_ANN Training Records_Tensorboard/MSC_str10-shi5_Aug5_final_2/events.out.tfevents.1663011532.Phil_Desktop.20580.276
- Figure 6/MSC_ANN Training Records_Tensorboard/MSC_str10-shi5_Aug5_final_3/
- Figure 6/MSC_ANN Training Records_Tensorboard/MSC_str10-shi5_Aug5_final_3/desktop.ini
- Figure 6/MSC_ANN Training Records_Tensorboard/MSC_str10-shi5_Aug5_final_3/events.out.tfevents.1663011542.Phil_Desktop.20580.277
- Figure 6/MSC_ANN Training Records_Tensorboard/MSC_str10-shi5_Aug5_final_4/
- Figure 6/MSC_ANN Training Records_Tensorboard/MSC_str10-shi5_Aug5_final_4/desktop.ini
- Figure 6/MSC_ANN Training Records_Tensorboard/MSC_str10-shi5_Aug5_final_4/events.out.tfevents.1663011551.Phil_Desktop.20580.278
- Figure 6/MSC_ANN Training Records_Tensorboard/MSC_str10-shi5_Aug5_final_5/
- Figure 6/MSC_ANN Training Records_Tensorboard/MSC_str10-shi5_Aug5_final_5/desktop.ini
- Figure 6/MSC_ANN Training Records_Tensorboard/MSC_str10-shi5_Aug5_final_5/events.out.tfevents.1663011563.Phil_Desktop.20580.279
- Figure 6/MSC_ANN Training Records_Tensorboard/MSC_str10-shi5_Aug5_final_6/
- Figure 6/MSC_ANN Training Records_Tensorboard/MSC_str10-shi5_Aug5_final_6/desktop.ini
- Figure 6/MSC_ANN Training Records_Tensorboard/MSC_str10-shi5_Aug5_final_6/events.out.tfevents.1663011573.Phil_Desktop.20580.280
- Figure 6/MSC_ANN Training Records_Tensorboard/MSC_str10-shi5_Aug5_final_7/
- Figure 6/MSC_ANN Training Records_Tensorboard/MSC_str10-shi5_Aug5_final_7/desktop.ini
- Figure 6/MSC_ANN Training Records_Tensorboard/MSC_str10-shi5_Aug5_final_7/events.out.tfevents.1663011582.Phil_Desktop.20580.281
- Figure 6/MSC_ANN Training Records_Tensorboard/MSC_str10-shi5_Aug5_final_8/
- Figure 6/MSC_ANN Training Records_Tensorboard/MSC_str10-shi5_Aug5_final_8/desktop.ini
- Figure 6/MSC_ANN Training Records_Tensorboard/MSC_str10-shi5_Aug5_final_8/events.out.tfevents.1663011591.Phil_Desktop.20580.282
- Figure 6/MSC_ANN Training Records_Tensorboard/MSC_str10-shi5_Aug5_final_9/
- Figure 6/MSC_ANN Training Records_Tensorboard/MSC_str10-shi5_Aug5_final_9/desktop.ini
- Figure 6/MSC_ANN Training Records_Tensorboard/MSC_str10-shi5_Aug5_final_9/events.out.tfevents.1663011601.Phil_Desktop.20580.283
- Figure 6/MSC_ANN Training Records_Tensorboard/MSC_str1-shi1_Aug0_1/
- Figure 6/MSC_ANN Training Records_Tensorboard/MSC_str1-shi1_Aug0_1/desktop.ini
- Figure 6/MSC_ANN Training Records_Tensorboard/MSC_str1-shi1_Aug0_1/events.out.tfevents.1662736341.Phil_Desktop.20580.162
- Figure 6/MSC_ANN Training Records_Tensorboard/MSC_str1-shi1_Aug0_10/
- Figure 6/MSC_ANN Training Records_Tensorboard/MSC_str1-shi1_Aug0_10/desktop.ini
- Figure 6/MSC_ANN Training Records_Tensorboard/MSC_str1-shi1_Aug0_10/events.out.tfevents.1662736766.Phil_Desktop.20580.183
- Figure 6/MSC_ANN Training Records_Tensorboard/MSC_str1-shi1_Aug0_2/
- Figure 6/MSC_ANN Training Records_Tensorboard/MSC_str1-shi1_Aug0_2/desktop.ini
- Figure 6/MSC_ANN Training Records_Tensorboard/MSC_str1-shi1_Aug0_2/events.out.tfevents.1662736347.Phil_Desktop.20580.163
- Figure 6/MSC_ANN Training Records_Tensorboard/MSC_str1-shi1_Aug0_3/
- Figure 6/MSC_ANN Training Records_Tensorboard/MSC_str1-shi1_Aug0_3/desktop.ini
- Figure 6/MSC_ANN Training Records_Tensorboard/MSC_str1-shi1_Aug0_3/events.out.tfevents.1662736376.Phil_Desktop.20580.167
- Figure 6/MSC_ANN Training Records_Tensorboard/MSC_str1-shi1_Aug0_4/
- Figure 6/MSC_ANN Training Records_Tensorboard/MSC_str1-shi1_Aug0_4/desktop.ini
- Figure 6/MSC_ANN Training Records_Tensorboard/MSC_str1-shi1_Aug0_4/events.out.tfevents.1662736394.Phil_Desktop.20580.170
- Figure 6/MSC_ANN Training Records_Tensorboard/MSC_str1-shi1_Aug0_5/
- Figure 6/MSC_ANN Training Records_Tensorboard/MSC_str1-shi1_Aug0_5/desktop.ini
- Figure 6/MSC_ANN Training Records_Tensorboard/MSC_str1-shi1_Aug0_5/events.out.tfevents.1662736407.Phil_Desktop.20580.172
- Figure 6/MSC_ANN Training Records_Tensorboard/MSC_str1-shi1_Aug0_6/
- Figure 6/MSC_ANN Training Records_Tensorboard/MSC_str1-shi1_Aug0_6/desktop.ini
- Figure 6/MSC_ANN Training Records_Tensorboard/MSC_str1-shi1_Aug0_6/events.out.tfevents.1662736674.Phil_Desktop.20580.173
- Figure 6/MSC_ANN Training Records_Tensorboard/MSC_str1-shi1_Aug0_7/
- Figure 6/MSC_ANN Training Records_Tensorboard/MSC_str1-shi1_Aug0_7/desktop.ini
- Figure 6/MSC_ANN Training Records_Tensorboard/MSC_str1-shi1_Aug0_7/events.out.tfevents.1662736712.Phil_Desktop.20580.177
- Figure 6/MSC_ANN Training Records_Tensorboard/MSC_str1-shi1_Aug0_8/
- Figure 6/MSC_ANN Training Records_Tensorboard/MSC_str1-shi1_Aug0_8/desktop.ini
- Figure 6/MSC_ANN Training Records_Tensorboard/MSC_str1-shi1_Aug0_8/events.out.tfevents.1662736732.Phil_Desktop.20580.179
- Figure 6/MSC_ANN Training Records_Tensorboard/MSC_str1-shi1_Aug0_9/
- Figure 6/MSC_ANN Training Records_Tensorboard/MSC_str1-shi1_Aug0_9/desktop.ini
- Figure 6/MSC_ANN Training Records_Tensorboard/MSC_str1-shi1_Aug0_9/events.out.tfevents.1662736748.Phil_Desktop.20580.181
- Figure 6/MSC_ANN Training Records_Tensorboard/MSC_str1-shi1_Aug10_1/
- Figure 6/MSC_ANN Training Records_Tensorboard/MSC_str1-shi1_Aug10_1/desktop.ini
- Figure 6/MSC_ANN Training Records_Tensorboard/MSC_str1-shi1_Aug10_1/events.out.tfevents.1662737246.Phil_Desktop.20580.195
- Figure 6/MSC_ANN Training Records_Tensorboard/MSC_str1-shi1_Aug10_10/
- Figure 6/MSC_ANN Training Records_Tensorboard/MSC_str1-shi1_Aug10_10/desktop.ini
- Figure 6/MSC_ANN Training Records_Tensorboard/MSC_str1-shi1_Aug10_10/events.out.tfevents.1662737434.Phil_Desktop.20580.205
- Figure 6/MSC_ANN Training Records_Tensorboard/MSC_str1-shi1_Aug10_2/
- Figure 6/MSC_ANN Training Records_Tensorboard/MSC_str1-shi1_Aug10_2/desktop.ini
- Figure 6/MSC_ANN Training Records_Tensorboard/MSC_str1-shi1_Aug10_2/events.out.tfevents.1662737262.Phil_Desktop.20580.196
- Figure 6/MSC_ANN Training Records_Tensorboard/MSC_str1-shi1_Aug10_3/
- Figure 6/MSC_ANN Training Records_Tensorboard/MSC_str1-shi1_Aug10_3/desktop.ini
- Figure 6/MSC_ANN Training Records_Tensorboard/MSC_str1-shi1_Aug10_3/events.out.tfevents.1662737277.Phil_Desktop.20580.197
- Figure 6/MSC_ANN Training Records_Tensorboard/MSC_str1-shi1_Aug10_4/
- Figure 6/MSC_ANN Training Records_Tensorboard/MSC_str1-shi1_Aug10_4/desktop.ini
- Figure 6/MSC_ANN Training Records_Tensorboard/MSC_str1-shi1_Aug10_4/events.out.tfevents.1662737291.Phil_Desktop.20580.198
- Figure 6/MSC_ANN Training Records_Tensorboard/MSC_str1-shi1_Aug10_5/
- Figure 6/MSC_ANN Training Records_Tensorboard/MSC_str1-shi1_Aug10_5/desktop.ini
- Figure 6/MSC_ANN Training Records_Tensorboard/MSC_str1-shi1_Aug10_5/events.out.tfevents.1662737356.Phil_Desktop.20580.200
- Figure 6/MSC_ANN Training Records_Tensorboard/MSC_str1-shi1_Aug10_6/
- Figure 6/MSC_ANN Training Records_Tensorboard/MSC_str1-shi1_Aug10_6/desktop.ini
- Figure 6/MSC_ANN Training Records_Tensorboard/MSC_str1-shi1_Aug10_6/events.out.tfevents.1662737371.Phil_Desktop.20580.201
- Figure 6/MSC_ANN Training Records_Tensorboard/MSC_str1-shi1_Aug10_7/
- Figure 6/MSC_ANN Training Records_Tensorboard/MSC_str1-shi1_Aug10_7/desktop.ini
- Figure 6/MSC_ANN Training Records_Tensorboard/MSC_str1-shi1_Aug10_7/events.out.tfevents.1662737386.Phil_Desktop.20580.202
- Figure 6/MSC_ANN Training Records_Tensorboard/MSC_str1-shi1_Aug10_8/
- Figure 6/MSC_ANN Training Records_Tensorboard/MSC_str1-shi1_Aug10_8/desktop.ini
- Figure 6/MSC_ANN Training Records_Tensorboard/MSC_str1-shi1_Aug10_8/events.out.tfevents.1662737402.Phil_Desktop.20580.203
- Figure 6/MSC_ANN Training Records_Tensorboard/MSC_str1-shi1_Aug10_9/
- Figure 6/MSC_ANN Training Records_Tensorboard/MSC_str1-shi1_Aug10_9/desktop.ini
- Figure 6/MSC_ANN Training Records_Tensorboard/MSC_str1-shi1_Aug10_9/events.out.tfevents.1662737420.Phil_Desktop.20580.204
- Figure 6/MSC_ANN Training Records_Tensorboard/MSC_str1-shi1_Aug20_1/
- Figure 6/MSC_ANN Training Records_Tensorboard/MSC_str1-shi1_Aug20_1/desktop.ini
- Figure 6/MSC_ANN Training Records_Tensorboard/MSC_str1-shi1_Aug20_1/events.out.tfevents.1662737644.Phil_Desktop.20580.207
- Figure 6/MSC_ANN Training Records_Tensorboard/MSC_str1-shi1_Aug20_10/
- Figure 6/MSC_ANN Training Records_Tensorboard/MSC_str1-shi1_Aug20_10/desktop.ini
- Figure 6/MSC_ANN Training Records_Tensorboard/MSC_str1-shi1_Aug20_10/events.out.tfevents.1662738263.Phil_Desktop.20580.218
- Figure 6/MSC_ANN Training Records_Tensorboard/MSC_str1-shi1_Aug20_2/
- Figure 6/MSC_ANN Training Records_Tensorboard/MSC_str1-shi1_Aug20_2/desktop.ini
- Figure 6/MSC_ANN Training Records_Tensorboard/MSC_str1-shi1_Aug20_2/events.out.tfevents.1662737704.Phil_Desktop.20580.209
- Figure 6/MSC_ANN Training Records_Tensorboard/MSC_str1-shi1_Aug20_3/
- Figure 6/MSC_ANN Training Records_Tensorboard/MSC_str1-shi1_Aug20_3/desktop.ini
- Figure 6/MSC_ANN Training Records_Tensorboard/MSC_str1-shi1_Aug20_3/events.out.tfevents.1662737722.Phil_Desktop.20580.210
- Figure 6/MSC_ANN Training Records_Tensorboard/MSC_str1-shi1_Aug20_4/
- Figure 6/MSC_ANN Training Records_Tensorboard/MSC_str1-shi1_Aug20_4/desktop.ini
- Figure 6/MSC_ANN Training Records_Tensorboard/MSC_str1-shi1_Aug20_4/events.out.tfevents.1662737741.Phil_Desktop.20580.211
- Figure 6/MSC_ANN Training Records_Tensorboard/MSC_str1-shi1_Aug20_5/
- Figure 6/MSC_ANN Training Records_Tensorboard/MSC_str1-shi1_Aug20_5/desktop.ini
- Figure 6/MSC_ANN Training Records_Tensorboard/MSC_str1-shi1_Aug20_5/events.out.tfevents.1662737760.Phil_Desktop.20580.212
- Figure 6/MSC_ANN Training Records_Tensorboard/MSC_str1-shi1_Aug20_6/
- Figure 6/MSC_ANN Training Records_Tensorboard/MSC_str1-shi1_Aug20_6/desktop.ini
- Figure 6/MSC_ANN Training Records_Tensorboard/MSC_str1-shi1_Aug20_6/events.out.tfevents.1662737780.Phil_Desktop.20580.213
- Figure 6/MSC_ANN Training Records_Tensorboard/MSC_str1-shi1_Aug20_7/
- Figure 6/MSC_ANN Training Records_Tensorboard/MSC_str1-shi1_Aug20_7/desktop.ini
- Figure 6/MSC_ANN Training Records_Tensorboard/MSC_str1-shi1_Aug20_7/events.out.tfevents.1662738205.Phil_Desktop.20580.215
- Figure 6/MSC_ANN Training Records_Tensorboard/MSC_str1-shi1_Aug20_8/
- Figure 6/MSC_ANN Training Records_Tensorboard/MSC_str1-shi1_Aug20_8/desktop.ini
- Figure 6/MSC_ANN Training Records_Tensorboard/MSC_str1-shi1_Aug20_8/events.out.tfevents.1662738224.Phil_Desktop.20580.216
- Figure 6/MSC_ANN Training Records_Tensorboard/MSC_str1-shi1_Aug20_9/
- Figure 6/MSC_ANN Training Records_Tensorboard/MSC_str1-shi1_Aug20_9/desktop.ini
- Figure 6/MSC_ANN Training Records_Tensorboard/MSC_str1-shi1_Aug20_9/events.out.tfevents.1662738245.Phil_Desktop.20580.217
- Figure 6/MSC_ANN Training Records_Tensorboard/MSC_str1-shi1_Aug40_1/
- Figure 6/MSC_ANN Training Records_Tensorboard/MSC_str1-shi1_Aug40_1/desktop.ini
- Figure 6/MSC_ANN Training Records_Tensorboard/MSC_str1-shi1_Aug40_1/events.out.tfevents.1662738511.Phil_Desktop.20580.219
- Figure 6/MSC_ANN Training Records_Tensorboard/MSC_str1-shi1_Aug40_10/
- Figure 6/MSC_ANN Training Records_Tensorboard/MSC_str1-shi1_Aug40_10/desktop.ini
- Figure 6/MSC_ANN Training Records_Tensorboard/MSC_str1-shi1_Aug40_10/events.out.tfevents.1662738852.Phil_Desktop.20580.229
- Figure 6/MSC_ANN Training Records_Tensorboard/MSC_str1-shi1_Aug40_2/
- Figure 6/MSC_ANN Training Records_Tensorboard/MSC_str1-shi1_Aug40_2/desktop.ini
- Figure 6/MSC_ANN Training Records_Tensorboard/MSC_str1-shi1_Aug40_2/events.out.tfevents.1662738542.Phil_Desktop.20580.220
- Figure 6/MSC_ANN Training Records_Tensorboard/MSC_str1-shi1_Aug40_3/
- Figure 6/MSC_ANN Training Records_Tensorboard/MSC_str1-shi1_Aug40_3/desktop.ini
- Figure 6/MSC_ANN Training Records_Tensorboard/MSC_str1-shi1_Aug40_3/events.out.tfevents.1662738575.Phil_Desktop.20580.221
- Figure 6/MSC_ANN Training Records_Tensorboard/MSC_str1-shi1_Aug40_4/
- Figure 6/MSC_ANN Training Records_Tensorboard/MSC_str1-shi1_Aug40_4/desktop.ini
- Figure 6/MSC_ANN Training Records_Tensorboard/MSC_str1-shi1_Aug40_4/events.out.tfevents.1662738659.Phil_Desktop.20580.223
- Figure 6/MSC_ANN Training Records_Tensorboard/MSC_str1-shi1_Aug40_5/
- Figure 6/MSC_ANN Training Records_Tensorboard/MSC_str1-shi1_Aug40_5/desktop.ini
- Figure 6/MSC_ANN Training Records_Tensorboard/MSC_str1-shi1_Aug40_5/events.out.tfevents.1662738690.Phil_Desktop.20580.224
- Figure 6/MSC_ANN Training Records_Tensorboard/MSC_str1-shi1_Aug40_6/
- Figure 6/MSC_ANN Training Records_Tensorboard/MSC_str1-shi1_Aug40_6/desktop.ini
- Figure 6/MSC_ANN Training Records_Tensorboard/MSC_str1-shi1_Aug40_6/events.out.tfevents.1662738724.Phil_Desktop.20580.225
- Figure 6/MSC_ANN Training Records_Tensorboard/MSC_str1-shi1_Aug40_7/
- Figure 6/MSC_ANN Training Records_Tensorboard/MSC_str1-shi1_Aug40_7/desktop.ini
- Figure 6/MSC_ANN Training Records_Tensorboard/MSC_str1-shi1_Aug40_7/events.out.tfevents.1662738756.Phil_Desktop.20580.226
- Figure 6/MSC_ANN Training Records_Tensorboard/MSC_str1-shi1_Aug40_8/
- Figure 6/MSC_ANN Training Records_Tensorboard/MSC_str1-shi1_Aug40_8/desktop.ini
- Figure 6/MSC_ANN Training Records_Tensorboard/MSC_str1-shi1_Aug40_8/events.out.tfevents.1662738788.Phil_Desktop.20580.227
- Figure 6/MSC_ANN Training Records_Tensorboard/MSC_str1-shi1_Aug40_9/
- Figure 6/MSC_ANN Training Records_Tensorboard/MSC_str1-shi1_Aug40_9/desktop.ini
- Figure 6/MSC_ANN Training Records_Tensorboard/MSC_str1-shi1_Aug40_9/events.out.tfevents.1662738819.Phil_Desktop.20580.228
- Figure 6/MSC_ANN Training Records_Tensorboard/MSC_str1-shi1_Aug5_1/
- Figure 6/MSC_ANN Training Records_Tensorboard/MSC_str1-shi1_Aug5_1/desktop.ini
- Figure 6/MSC_ANN Training Records_Tensorboard/MSC_str1-shi1_Aug5_1/events.out.tfevents.1662736848.Phil_Desktop.20580.184
- Figure 6/MSC_ANN Training Records_Tensorboard/MSC_str1-shi1_Aug5_10/
- Figure 6/MSC_ANN Training Records_Tensorboard/MSC_str1-shi1_Aug5_10/desktop.ini
- Figure 6/MSC_ANN Training Records_Tensorboard/MSC_str1-shi1_Aug5_10/events.out.tfevents.1662737124.Phil_Desktop.20580.194
- Figure 6/MSC_ANN Training Records_Tensorboard/MSC_str1-shi1_Aug5_2/
- Figure 6/MSC_ANN Training Records_Tensorboard/MSC_str1-shi1_Aug5_2/desktop.ini
- Figure 6/MSC_ANN Training Records_Tensorboard/MSC_str1-shi1_Aug5_2/events.out.tfevents.1662736858.Phil_Desktop.20580.185
- Figure 6/MSC_ANN Training Records_Tensorboard/MSC_str1-shi1_Aug5_3/
- Figure 6/MSC_ANN Training Records_Tensorboard/MSC_str1-shi1_Aug5_3/desktop.ini
- Figure 6/MSC_ANN Training Records_Tensorboard/MSC_str1-shi1_Aug5_3/events.out.tfevents.1662736870.Phil_Desktop.20580.186
- Figure 6/MSC_ANN Training Records_Tensorboard/MSC_str1-shi1_Aug5_4/
- Figure 6/MSC_ANN Training Records_Tensorboard/MSC_str1-shi1_Aug5_4/desktop.ini
- Figure 6/MSC_ANN Training Records_Tensorboard/MSC_str1-shi1_Aug5_4/events.out.tfevents.1662736880.Phil_Desktop.20580.187
- Figure 6/MSC_ANN Training Records_Tensorboard/MSC_str1-shi1_Aug5_5/
- Figure 6/MSC_ANN Training Records_Tensorboard/MSC_str1-shi1_Aug5_5/desktop.ini
- Figure 6/MSC_ANN Training Records_Tensorboard/MSC_str1-shi1_Aug5_5/events.out.tfevents.1662736891.Phil_Desktop.20580.188
- Figure 6/MSC_ANN Training Records_Tensorboard/MSC_str1-shi1_Aug5_6/
- Figure 6/MSC_ANN Training Records_Tensorboard/MSC_str1-shi1_Aug5_6/desktop.ini
- Figure 6/MSC_ANN Training Records_Tensorboard/MSC_str1-shi1_Aug5_6/events.out.tfevents.1662736902.Phil_Desktop.20580.189
- Figure 6/MSC_ANN Training Records_Tensorboard/MSC_str1-shi1_Aug5_7/
- Figure 6/MSC_ANN Training Records_Tensorboard/MSC_str1-shi1_Aug5_7/desktop.ini
- Figure 6/MSC_ANN Training Records_Tensorboard/MSC_str1-shi1_Aug5_7/events.out.tfevents.1662736913.Phil_Desktop.20580.190
- Figure 6/MSC_ANN Training Records_Tensorboard/MSC_str1-shi1_Aug5_8/
- Figure 6/MSC_ANN Training Records_Tensorboard/MSC_str1-shi1_Aug5_8/desktop.ini
- Figure 6/MSC_ANN Training Records_Tensorboard/MSC_str1-shi1_Aug5_8/events.out.tfevents.1662736923.Phil_Desktop.20580.191
- Figure 6/MSC_ANN Training Records_Tensorboard/MSC_str1-shi1_Aug5_9/
- Figure 6/MSC_ANN Training Records_Tensorboard/MSC_str1-shi1_Aug5_9/desktop.ini
- Figure 6/MSC_ANN Training Records_Tensorboard/MSC_str1-shi1_Aug5_9/events.out.tfevents.1662736934.Phil_Desktop.20580.192
- Figure 6/MSC_ANN Training Records_Tensorboard/MSC_str1-shi1_Aug5_final_1/
- Figure 6/MSC_ANN Training Records_Tensorboard/MSC_str1-shi1_Aug5_final_1/desktop.ini
- Figure 6/MSC_ANN Training Records_Tensorboard/MSC_str1-shi1_Aug5_final_1/events.out.tfevents.1662739465.Phil_Desktop.20580.230
- Figure 6/MSC_ANN Training Records_Tensorboard/MSC_str1-shi1_Aug5_final_10/
- Figure 6/MSC_ANN Training Records_Tensorboard/MSC_str1-shi1_Aug5_final_10/desktop.ini
- Figure 6/MSC_ANN Training Records_Tensorboard/MSC_str1-shi1_Aug5_final_10/events.out.tfevents.1662739896.Phil_Desktop.20580.240
- Figure 6/MSC_ANN Training Records_Tensorboard/MSC_str1-shi1_Aug5_final_2/
- Figure 6/MSC_ANN Training Records_Tensorboard/MSC_str1-shi1_Aug5_final_2/desktop.ini
- Figure 6/MSC_ANN Training Records_Tensorboard/MSC_str1-shi1_Aug5_final_2/events.out.tfevents.1662739475.Phil_Desktop.20580.231
- Figure 6/MSC_ANN Training Records_Tensorboard/MSC_str1-shi1_Aug5_final_3/
- Figure 6/MSC_ANN Training Records_Tensorboard/MSC_str1-shi1_Aug5_final_3/desktop.ini
- Figure 6/MSC_ANN Training Records_Tensorboard/MSC_str1-shi1_Aug5_final_3/events.out.tfevents.1662739826.Phil_Desktop.20580.233
- Figure 6/MSC_ANN Training Records_Tensorboard/MSC_str1-shi1_Aug5_final_4/
- Figure 6/MSC_ANN Training Records_Tensorboard/MSC_str1-shi1_Aug5_final_4/desktop.ini
- Figure 6/MSC_ANN Training Records_Tensorboard/MSC_str1-shi1_Aug5_final_4/events.out.tfevents.1662739836.Phil_Desktop.20580.234
- Figure 6/MSC_ANN Training Records_Tensorboard/MSC_str1-shi1_Aug5_final_5/
- Figure 6/MSC_ANN Training Records_Tensorboard/MSC_str1-shi1_Aug5_final_5/desktop.ini
- Figure 6/MSC_ANN Training Records_Tensorboard/MSC_str1-shi1_Aug5_final_5/events.out.tfevents.1662739849.Phil_Desktop.20580.235
[truncated: 283 more entries]
