# Supplementary material for: Non-destructive classification of unlabeled cells: Combining an automated benchtop magnetic resonance scanner and artificial intelligence
Source: PLoS Comput Biol. 2023 Feb 21;19(2):e1010842. doi: 10.1371/journal.pcbi.1010842 (PMC9983908; doi:10.1371/journal.pcbi.1010842)
Supplement: S14 Data — (a) Information needed to follow the statistical analysis including the used raw data as CSV files. (b) Information needed to follow the statistical analysis including the used raw data as CSV files. (c) Respective run data for the documented training loss for each iteration as a CSV file. (d) Respective run data for the documented validation accuracy for each iteration as a CSV file. (e) Summarized data for following the generated confusion matrix. Additionally, every generated tensorboard file was added, so that every performed training run can be recreated. (ZIP) [file pcbi.1010842.s033.zip › Figure 6/a/MSC_Compare_Augmentation Factors_ANOVA.csv]

Table Analyzed	Compare Augmentationparameters at 1% stretch - 1 ms shift
Data sets analyzed	A-E
ANOVA summary
F	12,90
P value	<0,0001
P value summary	****
Significant diff. among means (P < 0.05)?	Yes
R squared	0,5342
Brown-Forsythe test
F (DFn, DFd)	0,8218 (4, 45)
P value	0,5182
P value summary	ns
Are SDs significantly different (P < 0.05)?	No
Bartlett's test
Bartlett's statistic (corrected)	0,8525
P value	0,9313
P value summary	ns
Are SDs significantly different (P < 0.05)?	No
ANOVA table	SS	DF	MS	F (DFn, DFd)	P value
Treatment (between columns)	1,353	4	0,3382	F (4, 45) = 12,90	P<0,0001
Residual (within columns)	1,180	45	0,02622
Total	2,533	49
Data summary
Number of treatments (columns)	5
Number of values (total)	50
