# Supplementary material for: Non-destructive classification of unlabeled cells: Combining an automated benchtop magnetic resonance scanner and artificial intelligence
Source: PLoS Comput Biol. 2023 Feb 21;19(2):e1010842. doi: 10.1371/journal.pcbi.1010842 (PMC9983908; doi:10.1371/journal.pcbi.1010842)
Supplement: S14 Data — (a) Information needed to follow the statistical analysis including the used raw data as CSV files. (b) Information needed to follow the statistical analysis including the used raw data as CSV files. (c) Respective run data for the documented training loss for each iteration as a CSV file. (d) Respective run data for the documented validation accuracy for each iteration as a CSV file. (e) Summarized data for following the generated confusion matrix. Additionally, every generated tensorboard file was added, so that every performed training run can be recreated. (ZIP) [file pcbi.1010842.s033.zip › Figure 6/a/MSC_Compare_Augmentation Factors_Descriptive Statistics.csv]

	0	5	10	20	40
Number of values	10	10	10	10	10
Minimum	0,3333	0,6667	0,5152	0,3651	0,4797
25% Percentile	0,3333	0,7083	0,6439	0,7183	0,6321
Median	0,3333	0,9167	0,8485	0,8175	0,7561
75% Percentile	0,4167	1,000	0,9470	0,8810	0,9126
Maximum	0,6667	1,000	0,9697	1,000	1,000
Range	0,3333	0,3333	0,4545	0,6349	0,5203
Mean	0,4000	0,8667	0,7970	0,7810	0,7618
Std. Deviation	0,1405	0,1439	0,1684	0,1722	0,1805
Std. Error of Mean	0,04444	0,04551	0,05327	0,05446	0,05709
Sum	4,000	8,667	7,970	7,810	7,618
