# Supplementary material for: Non-destructive classification of unlabeled cells: Combining an automated benchtop magnetic resonance scanner and artificial intelligence
Source: PLoS Comput Biol. 2023 Feb 21;19(2):e1010842. doi: 10.1371/journal.pcbi.1010842 (PMC9983908; doi:10.1371/journal.pcbi.1010842)
Supplement: S14 Data — (a) Information needed to follow the statistical analysis including the used raw data as CSV files. (b) Information needed to follow the statistical analysis including the used raw data as CSV files. (c) Respective run data for the documented training loss for each iteration as a CSV file. (d) Respective run data for the documented validation accuracy for each iteration as a CSV file. (e) Summarized data for following the generated confusion matrix. Additionally, every generated tensorboard file was added, so that every performed training run can be recreated. (ZIP) [file pcbi.1010842.s033.zip › Figure 6/a/MSC_Compare_Augmentation Factors_Multiple Comparison.csv]

Number of families	1
Number of comparisons per family	10
Alpha	0,05
Tukey's multiple comparisons test	Mean Diff,	95,00% CI of diff,	Below threshold?	Summary	Adjusted P Value
0 vs. 5	-0,4667	-0,6724 to -0,2609	Yes	****	<0,0001	A-B
0 vs. 10	-0,3970	-0,6027 to -0,1912	Yes	****	<0,0001	A-C
0 vs. 20	-0,3810	-0,5867 to -0,1752	Yes	****	<0,0001	A-D
0 vs. 40	-0,3618	-0,5676 to -0,1560	Yes	****	<0,0001	A-E
5 vs. 10	0,06970	-0,1361 to 0,2755	No	ns	0,8704	B-C
5 vs. 20	0,08571	-0,1200 to 0,2915	No	ns	0,7606	B-D
5 vs. 40	0,1049	-0,1009 to 0,3106	No	ns	0,6005	B-E
10 vs. 20	0,01602	-0,1897 to 0,2218	No	ns	0,9994	C-D
10 vs. 40	0,03518	-0,1706 to 0,2409	No	ns	0,9883	C-E
20 vs. 40	0,01916	-0,1866 to 0,2249	No	ns	0,9989	D-E
Test details	Mean 1	Mean 2	Mean Diff,	SE of diff,	n1	n2	q	DF
0 vs. 5	0,4000	0,8667	-0,4667	0,07242	10	10	9,114	45
0 vs. 10	0,4000	0,7970	-0,3970	0,07242	10	10	7,753	45
0 vs. 20	0,4000	0,7810	-0,3810	0,07242	10	10	7,440	45
0 vs. 40	0,4000	0,7618	-0,3618	0,07242	10	10	7,065	45
5 vs. 10	0,8667	0,7970	0,06970	0,07242	10	10	1,361	45
5 vs. 20	0,8667	0,7810	0,08571	0,07242	10	10	1,674	45
5 vs. 40	0,8667	0,7618	0,1049	0,07242	10	10	2,048	45
10 vs. 20	0,7970	0,7810	0,01602	0,07242	10	10	0,3128	45
10 vs. 40	0,7970	0,7618	0,03518	0,07242	10	10	0,6871	45
20 vs. 40	0,7810	0,7618	0,01916	0,07242	10	10	0,3743	45
