# Supplementary material for: Non-destructive classification of unlabeled cells: Combining an automated benchtop magnetic resonance scanner and artificial intelligence
Source: PLoS Comput Biol. 2023 Feb 21;19(2):e1010842. doi: 10.1371/journal.pcbi.1010842 (PMC9983908; doi:10.1371/journal.pcbi.1010842)
Supplement: S14 Data — (a) Information needed to follow the statistical analysis including the used raw data as CSV files. (b) Information needed to follow the statistical analysis including the used raw data as CSV files. (c) Respective run data for the documented training loss for each iteration as a CSV file. (d) Respective run data for the documented validation accuracy for each iteration as a CSV file. (e) Summarized data for following the generated confusion matrix. Additionally, every generated tensorboard file was added, so that every performed training run can be recreated. (ZIP) [file pcbi.1010842.s033.zip › Figure 6/b/MSC_Compare_Augmentation Parameters_Descriptive Statistics.csv]

	5% / 5 ms	10 % / 5 ms	10 % / 10 ms	5 % / 10 ms	1 % / 1 ms	5 % / 1 ms	1 % / 5 ms	25 % / 25 ms	25 % / 50 ms	1 % / 5 ms w/o crop
Number of values	10	10	10	10	10	10	10	10	10	10
Minimum	0,3333	0,6111	0,3889	0,3333	0,6667	0,3333	0,5000	0,2778	0,1111	0,2222
25% Percentile	0,6667	0,6667	0,6667	0,6806	0,6667	0,5833	0,5625	0,4167	0,3194	0,3333
Median	0,7222	0,8333	0,8333	0,7778	0,8333	0,6944	1,000	0,5278	0,3333	0,3333
75% Percentile	0,9583	0,9444	1,000	0,8611	1,000	1,000	1,000	0,7917	0,4167	0,4167
Maximum	1,000	1,000	1,000	1,000	1,000	1,000	1,000	0,8333	0,5556	0,6667
Range	0,6667	0,3889	0,6111	0,6667	0,3333	0,6667	0,5000	0,5556	0,4444	0,4444
Mean	0,7667	0,8111	0,8111	0,7444	0,8333	0,7389	0,8500	0,5778	0,3500	0,3889
Std. Deviation	0,2092	0,1315	0,2098	0,1892	0,1757	0,2620	0,2250	0,2032	0,1202	0,1504
Std. Error of Mean	0,06615	0,04157	0,06636	0,05984	0,05556	0,08284	0,07115	0,06426	0,03800	0,04757
Sum	7,667	8,111	8,111	7,444	8,333	7,389	8,500	5,778	3,500	3,889
