# Supplementary material for: Non-destructive classification of unlabeled cells: Combining an automated benchtop magnetic resonance scanner and artificial intelligence
Source: PLoS Comput Biol. 2023 Feb 21;19(2):e1010842. doi: 10.1371/journal.pcbi.1010842 (PMC9983908; doi:10.1371/journal.pcbi.1010842)
Supplement: S14 Data — (a) Information needed to follow the statistical analysis including the used raw data as CSV files. (b) Information needed to follow the statistical analysis including the used raw data as CSV files. (c) Respective run data for the documented training loss for each iteration as a CSV file. (d) Respective run data for the documented validation accuracy for each iteration as a CSV file. (e) Summarized data for following the generated confusion matrix. Additionally, every generated tensorboard file was added, so that every performed training run can be recreated. (ZIP) [file pcbi.1010842.s033.zip › Figure 6/b/MSC_Compare_Augmentation Parameters_Multiple Comparison.csv]

Number of families	1
Number of comparisons per family	45
Alpha	0,05
Tukey's multiple comparisons test	Mean Diff,	95,00% CI of diff,	Below threshold?	Summary	Adjusted P Value
5% / 5 ms vs. 10 % / 5 ms	-0,04444	-0,3233 to 0,2344	No	ns	>0,9999	A-B
5% / 5 ms vs. 10 % / 10 ms	-0,04444	-0,3233 to 0,2344	No	ns	>0,9999	A-C
5% / 5 ms vs. 5 % / 10 ms	0,02222	-0,2566 to 0,3011	No	ns	>0,9999	A-D
5% / 5 ms vs. 1 % / 1 ms	-0,06667	-0,3455 to 0,2122	No	ns	0,9988	A-E
5% / 5 ms vs. 5 % / 1 ms	0,02778	-0,2511 to 0,3066	No	ns	>0,9999	A-F
5% / 5 ms vs. 1 % / 5 ms	-0,08333	-0,3622 to 0,1955	No	ns	0,9933	A-G
5% / 5 ms vs. 25 % / 25 ms	0,1889	-0,08996 to 0,4677	No	ns	0,4660	A-H
5% / 5 ms vs. 25 % / 50 ms	0,4167	0,1378 to 0,6955	Yes	***	0,0002	A-I
5% / 5 ms vs. 1 % / 5 ms w/o crop	0,3778	0,09893 to 0,6566	Yes	**	0,0012	A-J
10 % / 5 ms vs. 10 % / 10 ms	0,000	-0,2788 to 0,2788	No	ns	>0,9999	B-C
10 % / 5 ms vs. 5 % / 10 ms	0,06667	-0,2122 to 0,3455	No	ns	0,9988	B-D
10 % / 5 ms vs. 1 % / 1 ms	-0,02222	-0,3011 to 0,2566	No	ns	>0,9999	B-E
10 % / 5 ms vs. 5 % / 1 ms	0,07222	-0,2066 to 0,3511	No	ns	0,9977	B-F
10 % / 5 ms vs. 1 % / 5 ms	-0,03889	-0,3177 to 0,2400	No	ns	>0,9999	B-G
10 % / 5 ms vs. 25 % / 25 ms	0,2333	-0,04551 to 0,5122	No	ns	0,1837	B-H
10 % / 5 ms vs. 25 % / 50 ms	0,4611	0,1823 to 0,7400	Yes	****	<0,0001	B-I
10 % / 5 ms vs. 1 % / 5 ms w/o crop	0,4222	0,1434 to 0,7011	Yes	***	0,0002	B-J
10 % / 10 ms vs. 5 % / 10 ms	0,06667	-0,2122 to 0,3455	No	ns	0,9988	C-D
10 % / 10 ms vs. 1 % / 1 ms	-0,02222	-0,3011 to 0,2566	No	ns	>0,9999	C-E
10 % / 10 ms vs. 5 % / 1 ms	0,07222	-0,2066 to 0,3511	No	ns	0,9977	C-F
10 % / 10 ms vs. 1 % / 5 ms	-0,03889	-0,3177 to 0,2400	No	ns	>0,9999	C-G
10 % / 10 ms vs. 25 % / 25 ms	0,2333	-0,04551 to 0,5122	No	ns	0,1837	C-H
10 % / 10 ms vs. 25 % / 50 ms	0,4611	0,1823 to 0,7400	Yes	****	<0,0001	C-I
10 % / 10 ms vs. 1 % / 5 ms w/o crop	0,4222	0,1434 to 0,7011	Yes	***	0,0002	C-J
5 % / 10 ms vs. 1 % / 1 ms	-0,08889	-0,3677 to 0,1900	No	ns	0,9893	D-E
5 % / 10 ms vs. 5 % / 1 ms	0,005556	-0,2733 to 0,2844	No	ns	>0,9999	D-F
5 % / 10 ms vs. 1 % / 5 ms	-0,1056	-0,3844 to 0,1733	No	ns	0,9658	D-G
5 % / 10 ms vs. 25 % / 25 ms	0,1667	-0,1122 to 0,4455	No	ns	0,6427	D-H
5 % / 10 ms vs. 25 % / 50 ms	0,3944	0,1156 to 0,6733	Yes	***	0,0006	D-I
5 % / 10 ms vs. 1 % / 5 ms w/o crop	0,3556	0,07671 to 0,6344	Yes	**	0,0030	D-J
1 % / 1 ms vs. 5 % / 1 ms	0,09444	-0,1844 to 0,3733	No	ns	0,9836	E-F
1 % / 1 ms vs. 1 % / 5 ms	-0,01667	-0,2955 to 0,2622	No	ns	>0,9999	E-G
1 % / 1 ms vs. 25 % / 25 ms	0,2556	-0,02329 to 0,5344	No	ns	0,1012	E-H
1 % / 1 ms vs. 25 % / 50 ms	0,4833	0,2045 to 0,7622	Yes	****	<0,0001	E-I
1 % / 1 ms vs. 1 % / 5 ms w/o crop	0,4444	0,1656 to 0,7233	Yes	****	<0,0001	E-J
5 % / 1 ms vs. 1 % / 5 ms	-0,1111	-0,3900 to 0,1677	No	ns	0,9528	F-G
5 % / 1 ms vs. 25 % / 25 ms	0,1611	-0,1177 to 0,4400	No	ns	0,6858	F-H
5 % / 1 ms vs. 25 % / 50 ms	0,3889	0,1100 to 0,6677	Yes	***	0,0007	F-I
5 % / 1 ms vs. 1 % / 5 ms w/o crop	0,3500	0,07115 to 0,6288	Yes	**	0,0038	F-J
1 % / 5 ms vs. 25 % / 25 ms	0,2722	-0,006626 to 0,5511	No	ns	0,0616	G-H
1 % / 5 ms vs. 25 % / 50 ms	0,5000	0,2212 to 0,7788	Yes	****	<0,0001	G-I
1 % / 5 ms vs. 1 % / 5 ms w/o crop	0,4611	0,1823 to 0,7400	Yes	****	<0,0001	G-J
25 % / 25 ms vs. 25 % / 50 ms	0,2278	-0,05107 to 0,5066	No	ns	0,2105	H-I
25 % / 25 ms vs. 1 % / 5 ms w/o crop	0,1889	-0,08996 to 0,4677	No	ns	0,4660	H-J
25 % / 50 ms vs. 1 % / 5 ms w/o crop	-0,03889	-0,3177 to 0,2400	No	ns	>0,9999	I-J
Test details	Mean 1	Mean 2	Mean Diff,	SE of diff,	n1	n2	q	DF
5% / 5 ms vs. 10 % / 5 ms	0,7667	0,8111	-0,04444	0,08595	10	10	0,7313	90
5% / 5 ms vs. 10 % / 10 ms	0,7667	0,8111	-0,04444	0,08595	10	10	0,7313	90
5% / 5 ms vs. 5 % / 10 ms	0,7667	0,7444	0,02222	0,08595	10	10	0,3657	90
5% / 5 ms vs. 1 % / 1 ms	0,7667	0,8333	-0,06667	0,08595	10	10	1,097	90
5% / 5 ms vs. 5 % / 1 ms	0,7667	0,7389	0,02778	0,08595	10	10	0,4571	90
5% / 5 ms vs. 1 % / 5 ms	0,7667	0,8500	-0,08333	0,08595	10	10	1,371	90
5% / 5 ms vs. 25 % / 25 ms	0,7667	0,5778	0,1889	0,08595	10	10	3,108	90
5% / 5 ms vs. 25 % / 50 ms	0,7667	0,3500	0,4167	0,08595	10	10	6,856	90
5% / 5 ms vs. 1 % / 5 ms w/o crop	0,7667	0,3889	0,3778	0,08595	10	10	6,216	90
10 % / 5 ms vs. 10 % / 10 ms	0,8111	0,8111	0,000	0,08595	10	10	0,000	90
10 % / 5 ms vs. 5 % / 10 ms	0,8111	0,7444	0,06667	0,08595	10	10	1,097	90
10 % / 5 ms vs. 1 % / 1 ms	0,8111	0,8333	-0,02222	0,08595	10	10	0,3657	90
10 % / 5 ms vs. 5 % / 1 ms	0,8111	0,7389	0,07222	0,08595	10	10	1,188	90
10 % / 5 ms vs. 1 % / 5 ms	0,8111	0,8500	-0,03889	0,08595	10	10	0,6399	90
10 % / 5 ms vs. 25 % / 25 ms	0,8111	0,5778	0,2333	0,08595	10	10	3,839	90
10 % / 5 ms vs. 25 % / 50 ms	0,8111	0,3500	0,4611	0,08595	10	10	7,587	90
10 % / 5 ms vs. 1 % / 5 ms w/o crop	0,8111	0,3889	0,4222	0,08595	10	10	6,947	90
10 % / 10 ms vs. 5 % / 10 ms	0,8111	0,7444	0,06667	0,08595	10	10	1,097	90
10 % / 10 ms vs. 1 % / 1 ms	0,8111	0,8333	-0,02222	0,08595	10	10	0,3657	90
10 % / 10 ms vs. 5 % / 1 ms	0,8111	0,7389	0,07222	0,08595	10	10	1,188	90
10 % / 10 ms vs. 1 % / 5 ms	0,8111	0,8500	-0,03889	0,08595	10	10	0,6399	90
10 % / 10 ms vs. 25 % / 25 ms	0,8111	0,5778	0,2333	0,08595	10	10	3,839	90
10 % / 10 ms vs. 25 % / 50 ms	0,8111	0,3500	0,4611	0,08595	10	10	7,587	90
10 % / 10 ms vs. 1 % / 5 ms w/o crop	0,8111	0,3889	0,4222	0,08595	10	10	6,947	90
5 % / 10 ms vs. 1 % / 1 ms	0,7444	0,8333	-0,08889	0,08595	10	10	1,463	90
5 % / 10 ms vs. 5 % / 1 ms	0,7444	0,7389	0,005556	0,08595	10	10	0,09141	90
5 % / 10 ms vs. 1 % / 5 ms	0,7444	0,8500	-0,1056	0,08595	10	10	1,737	90
5 % / 10 ms vs. 25 % / 25 ms	0,7444	0,5778	0,1667	0,08595	10	10	2,742	90
5 % / 10 ms vs. 25 % / 50 ms	0,7444	0,3500	0,3944	0,08595	10	10	6,490	90
5 % / 10 ms vs. 1 % / 5 ms w/o crop	0,7444	0,3889	0,3556	0,08595	10	10	5,851	90
1 % / 1 ms vs. 5 % / 1 ms	0,8333	0,7389	0,09444	0,08595	10	10	1,554	90
1 % / 1 ms vs. 1 % / 5 ms	0,8333	0,8500	-0,01667	0,08595	10	10	0,2742	90
1 % / 1 ms vs. 25 % / 25 ms	0,8333	0,5778	0,2556	0,08595	10	10	4,205	90
1 % / 1 ms vs. 25 % / 50 ms	0,8333	0,3500	0,4833	0,08595	10	10	7,953	90
1 % / 1 ms vs. 1 % / 5 ms w/o crop	0,8333	0,3889	0,4444	0,08595	10	10	7,313	90
5 % / 1 ms vs. 1 % / 5 ms	0,7389	0,8500	-0,1111	0,08595	10	10	1,828	90
5 % / 1 ms vs. 25 % / 25 ms	0,7389	0,5778	0,1611	0,08595	10	10	2,651	90
5 % / 1 ms vs. 25 % / 50 ms	0,7389	0,3500	0,3889	0,08595	10	10	6,399	90
5 % / 1 ms vs. 1 % / 5 ms w/o crop	0,7389	0,3889	0,3500	0,08595	10	10	5,759	90
1 % / 5 ms vs. 25 % / 25 ms	0,8500	0,5778	0,2722	0,08595	10	10	4,479	90
1 % / 5 ms vs. 25 % / 50 ms	0,8500	0,3500	0,5000	0,08595	10	10	8,227	90
1 % / 5 ms vs. 1 % / 5 ms w/o crop	0,8500	0,3889	0,4611	0,08595	10	10	7,587	90
25 % / 25 ms vs. 25 % / 50 ms	0,5778	0,3500	0,2278	0,08595	10	10	3,748	90
25 % / 25 ms vs. 1 % / 5 ms w/o crop	0,5778	0,3889	0,1889	0,08595	10	10	3,108	90
25 % / 50 ms vs. 1 % / 5 ms w/o crop	0,3500	0,3889	-0,03889	0,08595	10	10	0,6399	90
