# Supplementary material for: Non-destructive classification of unlabeled cells: Combining an automated benchtop magnetic resonance scanner and artificial intelligence
Source: PLoS Comput Biol. 2023 Feb 21;19(2):e1010842. doi: 10.1371/journal.pcbi.1010842 (PMC9983908; doi:10.1371/journal.pcbi.1010842)
Supplement: S14 Data — (a) Information needed to follow the statistical analysis including the used raw data as CSV files. (b) Information needed to follow the statistical analysis including the used raw data as CSV files. (c) Respective run data for the documented training loss for each iteration as a CSV file. (d) Respective run data for the documented validation accuracy for each iteration as a CSV file. (e) Summarized data for following the generated confusion matrix. Additionally, every generated tensorboard file was added, so that every performed training run can be recreated. (ZIP) [file pcbi.1010842.s033.zip › Figure 6/b/MSC_Compare_Augmentation Parameters_RawData.csv]

5% / 5 ms	10 % / 5 ms	10 % / 10 ms	5 % / 10 ms	1 % / 1 ms	5 % / 1 ms	1 % / 5 ms	25 % / 25 ms	25 % / 50 ms	1 % / 5 ms w/o crop
0,666666666666667	0,833333333333333	0,666666666666667	0,777777777777778	0,666666666666667	1	0,5	0,5	0,333333333333333	0,333333333333333
0,333333333333333	0,666666666666667	0,722222222222222	0,722222222222222	0,666666666666667	0,333333333333333	1	0,5	0,277777777777778	0,666666666666667
0,666666666666667	0,833333333333333	1	0,833333333333333	0,666666666666667	0,666666666666667	1	0,333333333333333	0,555555555555556	0,333333333333333
0,944444444444444	0,611111111111111	0,722222222222222	0,944444444444444	1	1	0,583333333333333	0,722222222222222	0,333333333333333	0,666666666666667
1	0,666666666666667	0,388888888888889	0,555555555555556	1	1	1	0,833333333333333	0,333333333333333	0,222222222222222
0,666666666666667	0,944444444444444	0,944444444444444	0,777777777777778	1	0,722222222222222	0,5	0,277777777777778	0,388888888888889	0,333333333333333
1	0,833333333333333	1	0,722222222222222	1	0,333333333333333	1	0,833333333333333	0,5	0,333333333333333
0,722222222222222	1	1	0,333333333333333	0,666666666666667	0,666666666666667	1	0,555555555555556	0,333333333333333	0,333333333333333
0,722222222222222	0,944444444444444	0,666666666666667	1	1	0,666666666666667	0,916666666666667	0,444444444444444	0,111111111111111	0,333333333333333
0,944444444444444	0,777777777777778	1	0,777777777777778	0,666666666666667	1	1	0,777777777777778	0,333333333333333	0,333333333333333
