# Supplementary material for: Non-destructive classification of unlabeled cells: Combining an automated benchtop magnetic resonance scanner and artificial intelligence
Source: PLoS Comput Biol. 2023 Feb 21;19(2):e1010842. doi: 10.1371/journal.pcbi.1010842 (PMC9983908; doi:10.1371/journal.pcbi.1010842)
Supplement: S14 Data — (a) Information needed to follow the statistical analysis including the used raw data as CSV files. (b) Information needed to follow the statistical analysis including the used raw data as CSV files. (c) Respective run data for the documented training loss for each iteration as a CSV file. (d) Respective run data for the documented validation accuracy for each iteration as a CSV file. (e) Summarized data for following the generated confusion matrix. Additionally, every generated tensorboard file was added, so that every performed training run can be recreated. (ZIP) [file pcbi.1010842.s033.zip › Figure 6/c/run-MSC_str1-shi5_10-tag-loss_training-epoch-cumulative.csv]

Wall time	Step	Value
1662728217.4182022	74	102.767822265625
1662728218.7597625	148	50.12105941772461
1662728220.0770206	222	17.60592269897461
1662728221.5383415	296	0.6650217175483704
1662728222.9470522	370	0.20330409705638885
1662728224.3033984	444	0.12011140584945679
1662728225.6276295	518	0.08577393740415573
1662728227.1106465	592	0.06431765854358673
1662728228.4697578	666	0.05178316682577133
1662728229.7967837	740	0.04298972338438034
1662728231.1274414	814	0.03658474236726761
1662728232.6078625	888	0.03223301097750664
1662728233.916289	962	0.0279894657433033
1662728235.259892	1036	0.025086799636483192
1662728236.619197	1110	0.022693367674946785
1662728237.999372	1184	0.02052476443350315
1662728239.4079063	1258	0.01880885660648346
1662728240.7452137	1332	0.01735340990126133
1662728242.087746	1406	0.01609809696674347
1662728243.5672376	1480	0.015010828152298927
