# Supplementary material for: Non-destructive classification of unlabeled cells: Combining an automated benchtop magnetic resonance scanner and artificial intelligence
Source: PLoS Comput Biol. 2023 Feb 21;19(2):e1010842. doi: 10.1371/journal.pcbi.1010842 (PMC9983908; doi:10.1371/journal.pcbi.1010842)
Supplement: S14 Data — (a) Information needed to follow the statistical analysis including the used raw data as CSV files. (b) Information needed to follow the statistical analysis including the used raw data as CSV files. (c) Respective run data for the documented training loss for each iteration as a CSV file. (d) Respective run data for the documented validation accuracy for each iteration as a CSV file. (e) Summarized data for following the generated confusion matrix. Additionally, every generated tensorboard file was added, so that every performed training run can be recreated. (ZIP) [file pcbi.1010842.s033.zip › Figure 6/c/run-MSC_str1-shi5_1-tag-loss_training-epoch-cumulative.csv]

Wall time	Step	Value
1662674571.5788984	74	103.05965423583984
1662674572.954311	148	48.43789291381836
1662674574.5151937	222	17.129528045654297
1662674576.3153958	296	0.45045825839042664
1662674577.8440893	370	0.1772039532661438
1662674579.400666	444	0.11147283762693405
1662674580.9252827	518	0.08025984466075897
1662674582.3650186	592	0.06173619255423546
1662674583.842144	666	0.049997128546237946
1662674585.3005989	740	0.04171064868569374
1662674586.785863	814	0.035587601363658905
1662674588.1932924	888	0.030976131558418274
1662674589.63589	962	0.027358809486031532
1662674591.2725527	1036	0.024520553648471832
1662674592.686839	1110	0.022047145292162895
1662674594.1648052	1184	0.020031863823533058
1662674595.636312	1258	0.018406148999929428
1662674597.1356845	1332	0.016918541863560677
1662674598.5611334	1406	0.01566101796925068
1662674599.9836931	1480	0.014583622105419636
