# Supplementary material for: Non-destructive classification of unlabeled cells: Combining an automated benchtop magnetic resonance scanner and artificial intelligence
Source: PLoS Comput Biol. 2023 Feb 21;19(2):e1010842. doi: 10.1371/journal.pcbi.1010842 (PMC9983908; doi:10.1371/journal.pcbi.1010842)
Supplement: S14 Data — (a) Information needed to follow the statistical analysis including the used raw data as CSV files. (b) Information needed to follow the statistical analysis including the used raw data as CSV files. (c) Respective run data for the documented training loss for each iteration as a CSV file. (d) Respective run data for the documented validation accuracy for each iteration as a CSV file. (e) Summarized data for following the generated confusion matrix. Additionally, every generated tensorboard file was added, so that every performed training run can be recreated. (ZIP) [file pcbi.1010842.s033.zip › Figure 6/c/run-MSC_str1-shi5_2-tag-loss_training-epoch-cumulative.csv]

Wall time	Step	Value
1662674604.0059073	74	98.30242919921875
1662674605.548895	148	53.168174743652344
1662674607.0176182	222	41.60554504394531
1662674608.51813	296	3.6978204250335693
1662674609.9766307	370	0.3198048770427704
1662674611.4015667	444	0.1637204885482788
1662674613.006349	518	0.1073027178645134
1662674614.4630914	592	0.07885263115167618
1662674615.8926702	666	0.06148769333958626
1662674617.3292668	740	0.050362490117549896
1662674618.9647553	814	0.04213410243391991
1662674620.4238942	888	0.036081038415431976
1662674621.8775394	962	0.03151663765311241
1662674623.4243188	1036	0.027859680354595184
1662674624.978075	1110	0.025058824568986893
1662674626.598685	1184	0.022563191130757332
1662674628.1625397	1258	0.02050217054784298
1662674629.8550298	1332	0.018824176862835884
1662674631.3389726	1406	0.017382534220814705
1662674632.9495938	1480	0.016075408086180687
