# Supplementary material for: Non-destructive classification of unlabeled cells: Combining an automated benchtop magnetic resonance scanner and artificial intelligence
Source: PLoS Comput Biol. 2023 Feb 21;19(2):e1010842. doi: 10.1371/journal.pcbi.1010842 (PMC9983908; doi:10.1371/journal.pcbi.1010842)
Supplement: S14 Data — (a) Information needed to follow the statistical analysis including the used raw data as CSV files. (b) Information needed to follow the statistical analysis including the used raw data as CSV files. (c) Respective run data for the documented training loss for each iteration as a CSV file. (d) Respective run data for the documented validation accuracy for each iteration as a CSV file. (e) Summarized data for following the generated confusion matrix. Additionally, every generated tensorboard file was added, so that every performed training run can be recreated. (ZIP) [file pcbi.1010842.s033.zip › Figure 6/c/run-MSC_str1-shi5_3-tag-loss_training-epoch-cumulative.csv]

Wall time	Step	Value
1662674637.085835	74	101.19927978515625
1662674638.5832021	148	49.632362365722656
1662674640.0557623	222	21.52798080444336
1662674641.6493921	296	0.4789493680000305
1662674643.218141	370	0.17176614701747894
1662674644.7798896	444	0.10641705244779587
1662674646.4929547	518	0.07541130483150482
1662674648.0712378	592	0.05787117779254913
1662674651.3216913	666	0.04664153233170509
1662674652.817566	740	0.03877029940485954
1662674654.2344801	814	0.03318856656551361
1662674656.023839	888	0.02881273254752159
1662674657.4421315	962	0.025471603497862816
1662674658.9199588	1036	0.022737449035048485
1662674660.322235	1110	0.02049448899924755
1662674661.7850018	1184	0.018665529787540436
1662674663.2736392	1258	0.017075803130865097
1662674664.688062	1332	0.015729451552033424
1662674666.1036127	1406	0.014569727703928947
1662674667.5180538	1480	0.013558669947087765
