# Supplementary material for: Non-destructive classification of unlabeled cells: Combining an automated benchtop magnetic resonance scanner and artificial intelligence
Source: PLoS Comput Biol. 2023 Feb 21;19(2):e1010842. doi: 10.1371/journal.pcbi.1010842 (PMC9983908; doi:10.1371/journal.pcbi.1010842)
Supplement: S14 Data — (a) Information needed to follow the statistical analysis including the used raw data as CSV files. (b) Information needed to follow the statistical analysis including the used raw data as CSV files. (c) Respective run data for the documented training loss for each iteration as a CSV file. (d) Respective run data for the documented validation accuracy for each iteration as a CSV file. (e) Summarized data for following the generated confusion matrix. Additionally, every generated tensorboard file was added, so that every performed training run can be recreated. (ZIP) [file pcbi.1010842.s033.zip › Figure 6/c/run-MSC_str1-shi5_4-tag-loss_training-epoch-cumulative.csv]

Wall time	Step	Value
1662674713.003895	74	98.62853240966797
1662674714.5246398	148	47.10038757324219
1662674716.1726735	222	6.290726184844971
1662674717.679185	296	0.8146507740020752
1662674719.1902711	370	0.39805859327316284
1662674720.6587396	444	0.10392957925796509
1662674722.1762755	518	0.07287710160017014
1662674723.663861	592	0.055244285613298416
1662674725.1424825	666	0.04593580216169357
1662674726.61211	740	0.0374283641576767
1662674728.0517573	814	0.03238385543227196
1662674729.4946198	888	0.028355209156870842
1662674730.9512787	962	0.025154858827590942
1662674732.5629232	1036	0.022678038105368614
1662674734.046635	1110	0.020579949021339417
1662674735.4130292	1184	0.018849648535251617
1662674736.9447265	1258	0.01724620908498764
1662674738.8846583	1332	0.016009436920285225
1662674740.2733111	1406	0.014868434518575668
1662674741.6737273	1480	0.013881859369575977
