# Supplementary material for: Non-destructive classification of unlabeled cells: Combining an automated benchtop magnetic resonance scanner and artificial intelligence
Source: PLoS Comput Biol. 2023 Feb 21;19(2):e1010842. doi: 10.1371/journal.pcbi.1010842 (PMC9983908; doi:10.1371/journal.pcbi.1010842)
Supplement: S14 Data — (a) Information needed to follow the statistical analysis including the used raw data as CSV files. (b) Information needed to follow the statistical analysis including the used raw data as CSV files. (c) Respective run data for the documented training loss for each iteration as a CSV file. (d) Respective run data for the documented validation accuracy for each iteration as a CSV file. (e) Summarized data for following the generated confusion matrix. Additionally, every generated tensorboard file was added, so that every performed training run can be recreated. (ZIP) [file pcbi.1010842.s033.zip › Figure 6/c/run-MSC_str1-shi5_5-tag-loss_training-epoch-cumulative.csv]

Wall time	Step	Value
1662674745.4710395	74	102.06383514404297
1662674746.9096985	148	46.72291564941406
1662674748.3453915	222	9.808189392089844
1662674749.9439883	296	0.38768044114112854
1662674751.4866235	370	0.178702250123024
1662674752.895344	444	0.11433528363704681
1662674754.5576072	518	0.08264697343111038
1662674755.995176	592	0.06431585550308228
1662674757.4847023	666	0.052246369421482086
1662674758.957456	740	0.04350995272397995
1662674760.4237905	814	0.037138715386390686
1662674761.94333	888	0.032352373003959656
1662674763.643155	962	0.0286025982350111
1662674765.147786	1036	0.025533584877848625
1662674766.7476883	1110	0.023049768060445786
1662674768.3605866	1184	0.020977629348635674
1662674769.915245	1258	0.019209930673241615
1662674771.2897716	1332	0.017721761018037796
1662674774.47019	1406	0.016422774642705917
1662674775.9557135	1480	0.015273725613951683
