# Supplementary material for: Non-destructive classification of unlabeled cells: Combining an automated benchtop magnetic resonance scanner and artificial intelligence
Source: PLoS Comput Biol. 2023 Feb 21;19(2):e1010842. doi: 10.1371/journal.pcbi.1010842 (PMC9983908; doi:10.1371/journal.pcbi.1010842)
Supplement: S14 Data — (a) Information needed to follow the statistical analysis including the used raw data as CSV files. (b) Information needed to follow the statistical analysis including the used raw data as CSV files. (c) Respective run data for the documented training loss for each iteration as a CSV file. (d) Respective run data for the documented validation accuracy for each iteration as a CSV file. (e) Summarized data for following the generated confusion matrix. Additionally, every generated tensorboard file was added, so that every performed training run can be recreated. (ZIP) [file pcbi.1010842.s033.zip › Figure 6/c/run-MSC_str1-shi5_6-tag-loss_training-epoch-cumulative.csv]

Wall time	Step	Value
1662728094.3492644	74	106.71101379394531
1662728095.8381348	148	49.60947036743164
1662728097.1887949	222	25.69449806213379
1662728098.5876863	296	0.6136192083358765
1662728099.9519756	370	0.19342368841171265
1662728101.4257972	444	0.11740035563707352
1662728102.803353	518	0.08319945633411407
1662728104.1584487	592	0.06365760415792465
1662728105.527377	666	0.05141764506697655
1662728107.016992	740	0.042610906064510345
1662728108.367911	814	0.03629794344305992
1662728109.7098525	888	0.031573597341775894
1662728111.0716407	962	0.027812423184514046
1662728112.538389	1036	0.024808742105960846
1662728113.892475	1110	0.02240174077451229
1662728115.271828	1184	0.020261863246560097
1662728116.6366863	1258	0.01860738918185234
1662728118.0961685	1332	0.017086317762732506
1662728119.4512463	1406	0.0158127099275589
1662728120.794962	1480	0.014730282127857208
