# Supplementary material for: Non-destructive classification of unlabeled cells: Combining an automated benchtop magnetic resonance scanner and artificial intelligence
Source: PLoS Comput Biol. 2023 Feb 21;19(2):e1010842. doi: 10.1371/journal.pcbi.1010842 (PMC9983908; doi:10.1371/journal.pcbi.1010842)
Supplement: S14 Data — (a) Information needed to follow the statistical analysis including the used raw data as CSV files. (b) Information needed to follow the statistical analysis including the used raw data as CSV files. (c) Respective run data for the documented training loss for each iteration as a CSV file. (d) Respective run data for the documented validation accuracy for each iteration as a CSV file. (e) Summarized data for following the generated confusion matrix. Additionally, every generated tensorboard file was added, so that every performed training run can be recreated. (ZIP) [file pcbi.1010842.s033.zip › Figure 6/c/run-MSC_str1-shi5_7-tag-loss_training-epoch-cumulative.csv]

Wall time	Step	Value
1662728124.5844498	74	89.72264862060547
1662728125.9429107	148	49.58540344238281
1662728127.272299	222	20.397676467895508
1662728128.6490555	296	0.5377477407455444
1662728130.153653	370	0.18678858876228333
1662728131.538791	444	0.11162495613098145
1662728132.963182	518	0.07713591307401657
1662728134.2936928	592	0.05930044502019882
1662728135.8254342	666	0.04791055992245674
1662728137.1903956	740	0.03998706489801407
1662728138.6151457	814	0.03426581248641014
1662728140.0114644	888	0.029826737940311432
1662728141.5892243	962	0.026253292337059975
1662728142.9928188	1036	0.02358977310359478
1662728144.3351562	1110	0.021254567429423332
1662728145.6805422	1184	0.01943892613053322
1662728147.1897657	1258	0.017802685499191284
1662728148.5555594	1332	0.016425229609012604
1662728149.8999383	1406	0.015190918929874897
1662728151.2574627	1480	0.014125848188996315
