# Supplementary material for: Non-destructive classification of unlabeled cells: Combining an automated benchtop magnetic resonance scanner and artificial intelligence
Source: PLoS Comput Biol. 2023 Feb 21;19(2):e1010842. doi: 10.1371/journal.pcbi.1010842 (PMC9983908; doi:10.1371/journal.pcbi.1010842)
Supplement: S14 Data — (a) Information needed to follow the statistical analysis including the used raw data as CSV files. (b) Information needed to follow the statistical analysis including the used raw data as CSV files. (c) Respective run data for the documented training loss for each iteration as a CSV file. (d) Respective run data for the documented validation accuracy for each iteration as a CSV file. (e) Summarized data for following the generated confusion matrix. Additionally, every generated tensorboard file was added, so that every performed training run can be recreated. (ZIP) [file pcbi.1010842.s033.zip › Figure 6/c/run-MSC_str1-shi5_8-tag-loss_training-epoch-cumulative.csv]

Wall time	Step	Value
1662728155.2900922	74	106.0887222290039
1662728156.637791	148	51.9443244934082
1662728158.0758305	222	36.465633392333984
1662728159.4058082	296	2.1401209831237793
1662728160.7665575	370	0.25653275847435
1662728162.1539829	444	0.13040192425251007
1662728163.6663482	518	0.0858965814113617
1662728165.0322194	592	0.0647665485739708
1662728166.36916	666	0.05132344365119934
1662728167.6903412	740	0.04235079884529114
1662728170.648741	814	0.03568612411618233
1662728171.9939346	888	0.030928051099181175
1662728173.3085334	962	0.027145499363541603
1662728174.7228284	1036	0.02415054477751255
1662728176.1431665	1110	0.021584097295999527
1662728177.4975767	1184	0.01956290751695633
1662728178.9001896	1258	0.0179070383310318
1662728180.2423632	1332	0.01645934022963047
1662728181.701044	1406	0.015210860408842564
1662728183.0433288	1480	0.014113611541688442
