# Supplementary material for: Non-destructive classification of unlabeled cells: Combining an automated benchtop magnetic resonance scanner and artificial intelligence
Source: PLoS Comput Biol. 2023 Feb 21;19(2):e1010842. doi: 10.1371/journal.pcbi.1010842 (PMC9983908; doi:10.1371/journal.pcbi.1010842)
Supplement: S14 Data — (a) Information needed to follow the statistical analysis including the used raw data as CSV files. (b) Information needed to follow the statistical analysis including the used raw data as CSV files. (c) Respective run data for the documented training loss for each iteration as a CSV file. (d) Respective run data for the documented validation accuracy for each iteration as a CSV file. (e) Summarized data for following the generated confusion matrix. Additionally, every generated tensorboard file was added, so that every performed training run can be recreated. (ZIP) [file pcbi.1010842.s033.zip › Figure 6/c/run-MSC_str1-shi5_9-tag-loss_training-epoch-cumulative.csv]

Wall time	Step	Value
1662728186.915398	74	103.25621032714844
1662728188.2617867	148	50.42980194091797
1662728189.6088243	222	18.07575225830078
1662728190.9633374	296	0.6616414189338684
1662728192.4431221	370	0.21683400869369507
1662728193.8065066	444	0.1145695224404335
1662728195.1917472	518	0.081951804459095
1662728196.5406854	592	0.06246580556035042
1662728198.122047	666	0.05109269917011261
1662728199.4804528	740	0.04218820482492447
1662728200.8788846	814	0.03635171800851822
1662728202.263456	888	0.03158564865589142
1662728203.7512932	962	0.02800765633583069
1662728205.1420662	1036	0.024935556575655937
1662728206.503906	1110	0.02254662849009037
1662728207.8340852	1184	0.02053624391555786
1662728209.1922855	1258	0.01886834390461445
1662728210.6721299	1332	0.01735829748213291
1662728212.0145242	1406	0.016088681295514107
1662728213.3403702	1480	0.015009763650596142
