# Supplementary material for: Non-destructive classification of unlabeled cells: Combining an automated benchtop magnetic resonance scanner and artificial intelligence
Source: PLoS Comput Biol. 2023 Feb 21;19(2):e1010842. doi: 10.1371/journal.pcbi.1010842 (PMC9983908; doi:10.1371/journal.pcbi.1010842)
Supplement: S14 Data — (a) Information needed to follow the statistical analysis including the used raw data as CSV files. (b) Information needed to follow the statistical analysis including the used raw data as CSV files. (c) Respective run data for the documented training loss for each iteration as a CSV file. (d) Respective run data for the documented validation accuracy for each iteration as a CSV file. (e) Summarized data for following the generated confusion matrix. Additionally, every generated tensorboard file was added, so that every performed training run can be recreated. (ZIP) [file pcbi.1010842.s033.zip › Figure 6/d/run-MSC_str1-shi5_10-tag-metrics_validation-accuracy.csv]

Wall time	Step	Value
1662728216.9795873	74	0.3333333432674408
1662728218.3080883	148	0.6666666865348816
1662728219.6304636	222	1.0
1662728221.0760832	296	1.0
1662728222.4703434	370	1.0
1662728223.830811	444	1.0
1662728225.1782694	518	1.0
1662728226.6139398	592	1.0
1662728228.0121362	666	1.0
1662728229.3431437	740	1.0
1662728230.6885946	814	1.0
1662728232.0461907	888	1.0
1662728233.4767396	962	1.0
1662728234.8103654	1036	1.0
1662728236.1647837	1110	1.0
1662728237.494913	1184	1.0
1662728238.9662519	1258	1.0
1662728240.2998085	1332	1.0
1662728241.6161785	1406	1.0
1662728243.0946157	1480	1.0
