# Supplementary material for: Non-destructive classification of unlabeled cells: Combining an automated benchtop magnetic resonance scanner and artificial intelligence
Source: PLoS Comput Biol. 2023 Feb 21;19(2):e1010842. doi: 10.1371/journal.pcbi.1010842 (PMC9983908; doi:10.1371/journal.pcbi.1010842)
Supplement: S14 Data — (a) Information needed to follow the statistical analysis including the used raw data as CSV files. (b) Information needed to follow the statistical analysis including the used raw data as CSV files. (c) Respective run data for the documented training loss for each iteration as a CSV file. (d) Respective run data for the documented validation accuracy for each iteration as a CSV file. (e) Summarized data for following the generated confusion matrix. Additionally, every generated tensorboard file was added, so that every performed training run can be recreated. (ZIP) [file pcbi.1010842.s033.zip › Figure 6/d/run-MSC_str1-shi5_1-tag-metrics_validation-accuracy.csv]

Wall time	Step	Value
1662674571.1472478	74	0.3333333432674408
1662674572.4847224	148	1.0
1662674573.9333253	222	1.0
1662674575.729562	296	1.0
1662674577.3756526	370	1.0
1662674578.9042146	444	1.0
1662674580.455856	518	1.0
1662674581.89143	592	1.0
1662674583.3640778	666	1.0
1662674584.7871318	740	1.0
1662674586.3105175	814	1.0
1662674587.726719	888	1.0
1662674589.1522765	962	1.0
1662674590.7749267	1036	1.0
1662674592.228422	1110	1.0
1662674593.6613474	1184	1.0
1662674595.1708846	1258	1.0
1662674596.6832733	1332	1.0
1662674598.0907056	1406	1.0
1662674599.5221543	1480	1.0
