# Supplementary material for: Non-destructive classification of unlabeled cells: Combining an automated benchtop magnetic resonance scanner and artificial intelligence
Source: PLoS Comput Biol. 2023 Feb 21;19(2):e1010842. doi: 10.1371/journal.pcbi.1010842 (PMC9983908; doi:10.1371/journal.pcbi.1010842)
Supplement: S14 Data — (a) Information needed to follow the statistical analysis including the used raw data as CSV files. (b) Information needed to follow the statistical analysis including the used raw data as CSV files. (c) Respective run data for the documented training loss for each iteration as a CSV file. (d) Respective run data for the documented validation accuracy for each iteration as a CSV file. (e) Summarized data for following the generated confusion matrix. Additionally, every generated tensorboard file was added, so that every performed training run can be recreated. (ZIP) [file pcbi.1010842.s033.zip › Figure 6/d/run-MSC_str1-shi5_2-tag-metrics_validation-accuracy.csv]

Wall time	Step	Value
1662674603.5203066	74	0.6666666865348816
1662674605.0863576	148	0.3333333432674408
1662674606.528173	222	0.6666666865348816
1662674608.0445526	296	0.6666666865348816
1662674609.4810066	370	0.6666666865348816
1662674610.9316297	444	0.6666666865348816
1662674612.472698	518	0.6666666865348816
1662674613.9996703	592	0.6666666865348816
1662674615.4142349	666	0.6666666865348816
1662674616.855836	740	0.6666666865348816
1662674618.4312694	814	0.6666666865348816
1662674619.9574702	888	0.6666666865348816
1662674621.404949	962	0.6666666865348816
1662674622.8544278	1036	0.6666666865348816
1662674624.5075169	1110	0.6666666865348816
1662674626.086219	1184	0.6666666865348816
1662674627.6310563	1258	0.6666666865348816
1662674629.2733243	1332	0.6666666865348816
1662674630.8715477	1406	0.6666666865348816
1662674632.444135	1480	0.6666666865348816
