# Supplementary material for: Non-destructive classification of unlabeled cells: Combining an automated benchtop magnetic resonance scanner and artificial intelligence
Source: PLoS Comput Biol. 2023 Feb 21;19(2):e1010842. doi: 10.1371/journal.pcbi.1010842 (PMC9983908; doi:10.1371/journal.pcbi.1010842)
Supplement: S14 Data — (a) Information needed to follow the statistical analysis including the used raw data as CSV files. (b) Information needed to follow the statistical analysis including the used raw data as CSV files. (c) Respective run data for the documented training loss for each iteration as a CSV file. (d) Respective run data for the documented validation accuracy for each iteration as a CSV file. (e) Summarized data for following the generated confusion matrix. Additionally, every generated tensorboard file was added, so that every performed training run can be recreated. (ZIP) [file pcbi.1010842.s033.zip › Figure 6/d/run-MSC_str1-shi5_3-tag-metrics_validation-accuracy.csv]

Wall time	Step	Value
1662674636.5942287	74	0.6666666865348816
1662674638.0867503	148	0.6666666865348816
1662674639.555194	222	0.6666666865348816
1662674641.1569443	296	0.6666666865348816
1662674642.717512	370	0.6666666865348816
1662674644.2942808	444	0.6666666865348816
1662674645.8013287	518	0.6666666865348816
1662674647.5760064	592	0.6666666865348816
1662674650.785204	666	0.6666666865348816
1662674652.3531432	740	0.6666666865348816
1662674653.7470367	814	0.6666666865348816
1662674655.397821	888	0.6666666865348816
1662674656.968701	962	0.6666666865348816
1662674658.436196	1036	0.6666666865348816
1662674659.849805	1110	0.6666666865348816
1662674661.28925	1184	0.6666666865348816
1662674662.7910762	1258	0.6666666865348816
1662674664.2044866	1332	0.6666666865348816
1662674665.6229131	1406	0.6666666865348816
1662674667.0414658	1480	0.6666666865348816
