# Supplementary material for: Non-destructive classification of unlabeled cells: Combining an automated benchtop magnetic resonance scanner and artificial intelligence
Source: PLoS Comput Biol. 2023 Feb 21;19(2):e1010842. doi: 10.1371/journal.pcbi.1010842 (PMC9983908; doi:10.1371/journal.pcbi.1010842)
Supplement: S14 Data — (a) Information needed to follow the statistical analysis including the used raw data as CSV files. (b) Information needed to follow the statistical analysis including the used raw data as CSV files. (c) Respective run data for the documented training loss for each iteration as a CSV file. (d) Respective run data for the documented validation accuracy for each iteration as a CSV file. (e) Summarized data for following the generated confusion matrix. Additionally, every generated tensorboard file was added, so that every performed training run can be recreated. (ZIP) [file pcbi.1010842.s033.zip › Figure 6/d/run-MSC_str1-shi5_4-tag-metrics_validation-accuracy.csv]

Wall time	Step	Value
1662674712.5394719	74	0.6666666865348816
1662674714.0361953	148	1.0
1662674715.6048589	222	1.0
1662674717.2057538	296	1.0
1662674718.699627	370	1.0
1662674720.1211169	444	1.0
1662674721.665811	518	1.0
1662674723.183424	592	1.0
1662674724.6560402	666	1.0
1662674726.1426835	740	1.0
1662674727.5391424	814	1.0
1662674729.0069458	888	1.0
1662674730.4937453	962	1.0
1662674731.9763904	1036	1.0
1662674733.5770123	1110	1.0
1662674734.9514582	1184	1.0
1662674736.481146	1258	1.0
1662674738.366187	1332	1.0
1662674739.7928743	1406	1.0
1662674741.166265	1480	1.0
