# Supplementary material for: Non-destructive classification of unlabeled cells: Combining an automated benchtop magnetic resonance scanner and artificial intelligence
Source: PLoS Comput Biol. 2023 Feb 21;19(2):e1010842. doi: 10.1371/journal.pcbi.1010842 (PMC9983908; doi:10.1371/journal.pcbi.1010842)
Supplement: S14 Data — (a) Information needed to follow the statistical analysis including the used raw data as CSV files. (b) Information needed to follow the statistical analysis including the used raw data as CSV files. (c) Respective run data for the documented training loss for each iteration as a CSV file. (d) Respective run data for the documented validation accuracy for each iteration as a CSV file. (e) Summarized data for following the generated confusion matrix. Additionally, every generated tensorboard file was added, so that every performed training run can be recreated. (ZIP) [file pcbi.1010842.s033.zip › Figure 6/d/run-MSC_str1-shi5_5-tag-metrics_validation-accuracy.csv]

Wall time	Step	Value
1662674745.0036137	74	0.3333333432674408
1662674746.445276	148	0.3333333432674408
1662674747.8548295	222	0.6666666865348816
1662674749.4245155	296	0.6666666865348816
1662674751.0021832	370	0.6666666865348816
1662674752.4087389	444	0.6666666865348816
1662674754.0840628	518	0.6666666865348816
1662674755.4815903	592	0.6666666865348816
1662674756.943039	666	0.6666666865348816
1662674758.4900317	740	0.6666666865348816
1662674759.9693785	814	0.6666666865348816
1662674761.4458761	888	0.6666666865348816
1662674763.0516167	962	0.6666666865348816
1662674764.6603425	1036	0.6666666865348816
1662674766.2059786	1110	0.6666666865348816
1662674767.8619816	1184	0.6666666865348816
1662674769.4266744	1258	0.6666666865348816
1662674770.826234	1332	0.6666666865348816
1662674772.414913	1406	0.6666666865348816
1662674775.4542577	1480	0.6666666865348816
