# Supplementary material for: Non-destructive classification of unlabeled cells: Combining an automated benchtop magnetic resonance scanner and artificial intelligence
Source: PLoS Comput Biol. 2023 Feb 21;19(2):e1010842. doi: 10.1371/journal.pcbi.1010842 (PMC9983908; doi:10.1371/journal.pcbi.1010842)
Supplement: S14 Data — (a) Information needed to follow the statistical analysis including the used raw data as CSV files. (b) Information needed to follow the statistical analysis including the used raw data as CSV files. (c) Respective run data for the documented training loss for each iteration as a CSV file. (d) Respective run data for the documented validation accuracy for each iteration as a CSV file. (e) Summarized data for following the generated confusion matrix. Additionally, every generated tensorboard file was added, so that every performed training run can be recreated. (ZIP) [file pcbi.1010842.s033.zip › Figure 6/d/run-MSC_str1-shi5_6-tag-metrics_validation-accuracy.csv]

Wall time	Step	Value
1662728093.8948522	74	0.6666666865348816
1662728095.3666286	148	0.6666666865348816
1662728096.7491019	222	0.6666666865348816
1662728098.110136	296	0.6666666865348816
1662728099.497562	370	0.6666666865348816
1662728100.9693108	444	0.6666666865348816
1662728102.3427653	518	0.6666666865348816
1662728103.6877701	592	0.6666666865348816
1662728105.072586	666	0.6666666865348816
1662728106.512417	740	0.6666666865348816
1662728107.9062114	814	0.6666666865348816
1662728109.2570217	888	0.6666666865348816
1662728110.6170368	962	0.6666666865348816
1662728112.012672	1036	0.6666666865348816
1662728113.4289277	1110	0.6666666865348816
1662728114.823433	1184	0.6666666865348816
1662728116.1761677	1258	0.6666666865348816
1662728117.5425456	1332	0.6666666865348816
1662728118.999098	1406	0.6666666865348816
1662728120.33819	1480	0.6666666865348816
