# Supplementary material for: Non-destructive classification of unlabeled cells: Combining an automated benchtop magnetic resonance scanner and artificial intelligence
Source: PLoS Comput Biol. 2023 Feb 21;19(2):e1010842. doi: 10.1371/journal.pcbi.1010842 (PMC9983908; doi:10.1371/journal.pcbi.1010842)
Supplement: S14 Data — (a) Information needed to follow the statistical analysis including the used raw data as CSV files. (b) Information needed to follow the statistical analysis including the used raw data as CSV files. (c) Respective run data for the documented training loss for each iteration as a CSV file. (d) Respective run data for the documented validation accuracy for each iteration as a CSV file. (e) Summarized data for following the generated confusion matrix. Additionally, every generated tensorboard file was added, so that every performed training run can be recreated. (ZIP) [file pcbi.1010842.s033.zip › Figure 6/d/run-MSC_str1-shi5_7-tag-metrics_validation-accuracy.csv]

Wall time	Step	Value
1662728124.1250317	74	1.0
1662728125.4704804	148	0.3333333432674408
1662728126.8379266	222	1.0
1662728128.1906383	296	1.0
1662728129.6659234	370	1.0
1662728131.0912156	444	1.0
1662728132.4817445	518	1.0
1662728133.8412805	592	1.0
1662728135.3510015	666	1.0
1662728136.7492733	740	1.0
1662728138.1385887	814	1.0
1662728139.53882	888	1.0
1662728141.1249416	962	1.0
1662728142.5474136	1036	1.0
1662728143.8807433	1110	1.0
1662728145.2084382	1184	1.0
1662728146.7117727	1258	1.0
1662728148.0891354	1332	1.0
1662728149.4374056	1406	1.0
1662728150.7949457	1480	1.0
