# Supplementary material for: Non-destructive classification of unlabeled cells: Combining an automated benchtop magnetic resonance scanner and artificial intelligence
Source: PLoS Comput Biol. 2023 Feb 21;19(2):e1010842. doi: 10.1371/journal.pcbi.1010842 (PMC9983908; doi:10.1371/journal.pcbi.1010842)
Supplement: S14 Data — (a) Information needed to follow the statistical analysis including the used raw data as CSV files. (b) Information needed to follow the statistical analysis including the used raw data as CSV files. (c) Respective run data for the documented training loss for each iteration as a CSV file. (d) Respective run data for the documented validation accuracy for each iteration as a CSV file. (e) Summarized data for following the generated confusion matrix. Additionally, every generated tensorboard file was added, so that every performed training run can be recreated. (ZIP) [file pcbi.1010842.s033.zip › Figure 6/d/run-MSC_str1-shi5_8-tag-metrics_validation-accuracy.csv]

Wall time	Step	Value
1662728154.8465755	74	0.3333333432674408
1662728156.194347	148	0.6666666865348816
1662728157.523962	222	1.0
1662728158.9717793	296	1.0
1662728160.302911	370	1.0
1662728161.6715443	444	1.0
1662728163.1081157	518	1.0
1662728164.580555	592	1.0
1662728165.9166348	666	1.0
1662728167.2426524	740	1.0
1662728168.5791497	814	1.0
1662728171.5425236	888	1.0
1662728172.8918583	962	1.0
1662728174.230184	1036	1.0
1662728175.6886497	1110	1.0
1662728177.0401094	1184	1.0
1662728178.4036226	1258	1.0
1662728179.771935	1332	1.0
1662728181.2265823	1406	1.0
1662728182.5999916	1480	1.0
