# Supplementary material for: Non-destructive classification of unlabeled cells: Combining an automated benchtop magnetic resonance scanner and artificial intelligence
Source: PLoS Comput Biol. 2023 Feb 21;19(2):e1010842. doi: 10.1371/journal.pcbi.1010842 (PMC9983908; doi:10.1371/journal.pcbi.1010842)
Supplement: S14 Data — (a) Information needed to follow the statistical analysis including the used raw data as CSV files. (b) Information needed to follow the statistical analysis including the used raw data as CSV files. (c) Respective run data for the documented training loss for each iteration as a CSV file. (d) Respective run data for the documented validation accuracy for each iteration as a CSV file. (e) Summarized data for following the generated confusion matrix. Additionally, every generated tensorboard file was added, so that every performed training run can be recreated. (ZIP) [file pcbi.1010842.s033.zip › Figure 6/d/run-MSC_str1-shi5_9-tag-metrics_validation-accuracy.csv]

Wall time	Step	Value
1662728186.4247777	74	0.3333333432674408
1662728187.793229	148	1.0
1662728189.1435091	222	1.0
1662728190.4988499	296	1.0
1662728191.8866158	370	1.0
1662728193.3400822	444	1.0
1662728194.731715	518	1.0
1662728196.088274	592	1.0
1662728197.4242842	666	1.0
1662728199.029059	740	1.0
1662728200.4082966	814	1.0
1662728201.7909057	888	1.0
1662728203.1774325	962	1.0
1662728204.6943054	1036	1.0
1662728206.0313413	1110	1.0
1662728207.3866775	1184	1.0
1662728208.7220297	1258	1.0
1662728210.196564	1332	1.0
1662728211.5639803	1406	1.0
1662728212.904523	1480	1.0
