# Supplementary material for: Non-destructive classification of unlabeled cells: Combining an automated benchtop magnetic resonance scanner and artificial intelligence
Source: PLoS Comput Biol. 2023 Feb 21;19(2):e1010842. doi: 10.1371/journal.pcbi.1010842 (PMC9983908; doi:10.1371/journal.pcbi.1010842)
Supplement: S15 Data — (a) Information needed to follow the statistical analysis including the used raw data as CSV files. (b) Information needed to follow the statistical analysis including the used raw data as CSV files. (c) Information needed to follow the statistical analysis including the used raw data as CSV files. (d) Respective run data for the documented validation accuracy for each iteration as a CSV file. (e) Summarized data for following the generated confusion matrix. (ZIP) [file pcbi.1010842.s034.zip › S15 Data/a/Cell lines_Compare augmentation factors_ANOVA.csv]

Table Analyzed	Compare Augmentationparameters at 1% stretch - 1 ms shift_CC01_12Epochs
Data sets analyzed	A-E
ANOVA summary
F	19,44
P value	<0,0001
P value summary	****
Significant diff. among means (P < 0.05)?	Yes
R squared	0,6335
Brown-Forsythe test
F (DFn, DFd)	0,6258 (4, 45)
P value	0,6466
P value summary	ns
Are SDs significantly different (P < 0.05)?	No
Bartlett's test
Bartlett's statistic (corrected)	4,805
P value	0,3079
P value summary	ns
Are SDs significantly different (P < 0.05)?	No
ANOVA table	SS	DF	MS	F (DFn, DFd)	P value
Treatment (between columns)	0,1542	4	0,03856	F (4, 45) = 19,44	P<0,0001
Residual (within columns)	0,08923	45	0,001983
Total	0,2435	49
Data summary
Number of treatments (columns)	5
Number of values (total)	50
