# Supplementary material for: Non-destructive classification of unlabeled cells: Combining an automated benchtop magnetic resonance scanner and artificial intelligence
Source: PLoS Comput Biol. 2023 Feb 21;19(2):e1010842. doi: 10.1371/journal.pcbi.1010842 (PMC9983908; doi:10.1371/journal.pcbi.1010842)
Supplement: S15 Data — (a) Information needed to follow the statistical analysis including the used raw data as CSV files. (b) Information needed to follow the statistical analysis including the used raw data as CSV files. (c) Information needed to follow the statistical analysis including the used raw data as CSV files. (d) Respective run data for the documented validation accuracy for each iteration as a CSV file. (e) Summarized data for following the generated confusion matrix. (ZIP) [file pcbi.1010842.s034.zip › S15 Data/a/Cell lines_Compare augmentation factors_Descriptive statistics.csv]

	0	5	10	20	40
Number of values	10	10	10	10	10
Minimum	0,3370	0,4746	0,4200	0,4467	0,3990
25% Percentile	0,3451	0,4882	0,4679	0,4799	0,4743
Median	0,3641	0,5154	0,5173	0,5269	0,5021
75% Percentile	0,3940	0,5480	0,5536	0,5436	0,5266
Maximum	0,4348	0,5725	0,5781	0,5802	0,6217
Range	0,09783	0,09783	0,1581	0,1335	0,2227
Mean	0,3728	0,5178	0,5085	0,5141	0,5044
Std. Deviation	0,03161	0,03324	0,05177	0,04197	0,05805
Std. Error of Mean	0,009995	0,01051	0,01637	0,01327	0,01836
Sum	3,728	5,178	5,085	5,141	5,044
