# Supplementary material for: Non-destructive classification of unlabeled cells: Combining an automated benchtop magnetic resonance scanner and artificial intelligence
Source: PLoS Comput Biol. 2023 Feb 21;19(2):e1010842. doi: 10.1371/journal.pcbi.1010842 (PMC9983908; doi:10.1371/journal.pcbi.1010842)
Supplement: S15 Data — (a) Information needed to follow the statistical analysis including the used raw data as CSV files. (b) Information needed to follow the statistical analysis including the used raw data as CSV files. (c) Information needed to follow the statistical analysis including the used raw data as CSV files. (d) Respective run data for the documented validation accuracy for each iteration as a CSV file. (e) Summarized data for following the generated confusion matrix. (ZIP) [file pcbi.1010842.s034.zip › S15 Data/a/Cell lines_Compare augmentation factors_Multiple Comparisons.csv]

Number of families	1
Number of comparisons per family	10
Alpha	0,05
Tukey's multiple comparisons test	Mean Diff,	95,00% CI of diff,	Below threshold?	Summary	Adjusted P Value
0 vs. 5	-0,1449	-0,2015 to -0,08834	Yes	****	<0,0001	A-B
0 vs. 10	-0,1357	-0,1923 to -0,07909	Yes	****	<0,0001	A-C
0 vs. 20	-0,1413	-0,1979 to -0,08472	Yes	****	<0,0001	A-D
0 vs. 40	-0,1316	-0,1882 to -0,07502	Yes	****	<0,0001	A-E
5 vs. 10	0,009256	-0,04733 to 0,06584	No	ns	0,9901	B-C
5 vs. 20	0,003623	-0,05296 to 0,06021	No	ns	0,9997	B-D
5 vs. 40	0,01333	-0,04326 to 0,06991	No	ns	0,9620	B-E
10 vs. 20	-0,005632	-0,06222 to 0,05095	No	ns	0,9985	C-D
10 vs. 40	0,004071	-0,05252 to 0,06066	No	ns	0,9996	C-E
20 vs. 40	0,009703	-0,04688 to 0,06629	No	ns	0,9882	D-E
Test details	Mean 1	Mean 2	Mean Diff,	SE of diff,	n1	n2	q	DF
0 vs. 5	0,3728	0,5178	-0,1449	0,01991	10	10	10,29	45
0 vs. 10	0,3728	0,5085	-0,1357	0,01991	10	10	9,635	45
0 vs. 20	0,3728	0,5141	-0,1413	0,01991	10	10	10,03	45
0 vs. 40	0,3728	0,5044	-0,1316	0,01991	10	10	9,346	45
5 vs. 10	0,5178	0,5085	0,009256	0,01991	10	10	0,6573	45
5 vs. 20	0,5178	0,5141	0,003623	0,01991	10	10	0,2573	45
5 vs. 40	0,5178	0,5044	0,01333	0,01991	10	10	0,9464	45
10 vs. 20	0,5085	0,5141	-0,005632	0,01991	10	10	0,4000	45
10 vs. 40	0,5085	0,5044	0,004071	0,01991	10	10	0,2891	45
20 vs. 40	0,5141	0,5044	0,009703	0,01991	10	10	0,6891	45
