# Supplementary material for: Non-destructive classification of unlabeled cells: Combining an automated benchtop magnetic resonance scanner and artificial intelligence
Source: PLoS Comput Biol. 2023 Feb 21;19(2):e1010842. doi: 10.1371/journal.pcbi.1010842 (PMC9983908; doi:10.1371/journal.pcbi.1010842)
Supplement: S15 Data — (a) Information needed to follow the statistical analysis including the used raw data as CSV files. (b) Information needed to follow the statistical analysis including the used raw data as CSV files. (c) Information needed to follow the statistical analysis including the used raw data as CSV files. (d) Respective run data for the documented validation accuracy for each iteration as a CSV file. (e) Summarized data for following the generated confusion matrix. (ZIP) [file pcbi.1010842.s034.zip › S15 Data/b/Cell lines_Compare augmentation parameters_Descriptive statistics.csv]

	1 % / 1 ms	1 % / 5 ms	5 % / 1 ms	5 % / 5 ms	5 % / 10 ms	10 % / 5 ms	10 % / 10 ms
Number of values	10	10	10	10	10	10	10
Minimum	0,4130	0,4160	0,4694	0,4111	0,3972	0,3577	0,3745
25% Percentile	0,4699	0,4217	0,4998	0,4259	0,4069	0,4237	0,3866
Median	0,5079	0,4565	0,5054	0,4501	0,4333	0,4323	0,4224
75% Percentile	0,5573	0,4753	0,5128	0,4620	0,4407	0,4642	0,4521
Maximum	0,5830	0,5168	0,5306	0,4832	0,4526	0,5138	0,4911
Range	0,1700	0,1008	0,06126	0,07213	0,05534	0,1561	0,1166
Mean	0,5089	0,4543	0,5042	0,4463	0,4276	0,4405	0,4244
Std. Deviation	0,05804	0,03302	0,01608	0,02269	0,01894	0,04138	0,03870
Std. Error of Mean	0,01836	0,01044	0,005086	0,007176	0,005991	0,01308	0,01224
Sum	5,089	4,543	5,042	4,463	4,276	4,405	4,244
