# Supplementary material for: Non-destructive classification of unlabeled cells: Combining an automated benchtop magnetic resonance scanner and artificial intelligence
Source: PLoS Comput Biol. 2023 Feb 21;19(2):e1010842. doi: 10.1371/journal.pcbi.1010842 (PMC9983908; doi:10.1371/journal.pcbi.1010842)
Supplement: S15 Data — (a) Information needed to follow the statistical analysis including the used raw data as CSV files. (b) Information needed to follow the statistical analysis including the used raw data as CSV files. (c) Information needed to follow the statistical analysis including the used raw data as CSV files. (d) Respective run data for the documented validation accuracy for each iteration as a CSV file. (e) Summarized data for following the generated confusion matrix. (ZIP) [file pcbi.1010842.s034.zip › S15 Data/b/Cell lines_Compare augmentation parameters_Multiple comparisons.csv]

Number of families	1
Number of comparisons per family	21
Alpha	0,05
Tukey's multiple comparisons test	Mean Diff,	95,00% CI of diff,	Below threshold?	Summary	Adjusted P Value
1 % / 1 ms vs. 1 % / 5 ms	0,05455	0,006248 to 0,1028	Yes	*	0,0171	A-B
1 % / 1 ms vs. 5 % / 1 ms	0,004644	-0,04365 to 0,05294	No	ns	>0,9999	A-C
1 % / 1 ms vs. 5 % / 5 ms	0,06255	0,01425 to 0,1108	Yes	**	0,0037	A-D
1 % / 1 ms vs. 5 % / 10 ms	0,08132	0,03303 to 0,1296	Yes	****	<0,0001	A-E
1 % / 1 ms vs. 10 % / 5 ms	0,06838	0,02008 to 0,1167	Yes	**	0,0011	A-F
1 % / 1 ms vs. 10 % / 10 ms	0,08449	0,03619 to 0,1328	Yes	****	<0,0001	A-G
1 % / 5 ms vs. 5 % / 1 ms	-0,04990	-0,09820 to -0,001603	Yes	*	0,0384	B-C
1 % / 5 ms vs. 5 % / 5 ms	0,008004	-0,04029 to 0,05630	No	ns	0,9987	B-D
1 % / 5 ms vs. 5 % / 10 ms	0,02678	-0,02152 to 0,07508	No	ns	0,6260	B-E
1 % / 5 ms vs. 10 % / 5 ms	0,01383	-0,03446 to 0,06213	No	ns	0,9754	B-F
1 % / 5 ms vs. 10 % / 10 ms	0,02994	-0,01836 to 0,07824	No	ns	0,4957	B-G
5 % / 1 ms vs. 5 % / 5 ms	0,05791	0,009607 to 0,1062	Yes	**	0,0091	C-D
5 % / 1 ms vs. 5 % / 10 ms	0,07668	0,02838 to 0,1250	Yes	***	0,0002	C-E
5 % / 1 ms vs. 10 % / 5 ms	0,06374	0,01544 to 0,1120	Yes	**	0,0029	C-F
5 % / 1 ms vs. 10 % / 10 ms	0,07984	0,03154 to 0,1281	Yes	****	<0,0001	C-G
5 % / 5 ms vs. 5 % / 10 ms	0,01877	-0,02952 to 0,06707	No	ns	0,8976	D-E
5 % / 5 ms vs. 10 % / 5 ms	0,005830	-0,04247 to 0,05413	No	ns	0,9998	D-F
5 % / 5 ms vs. 10 % / 10 ms	0,02194	-0,02636 to 0,07023	No	ns	0,8085	D-G
5 % / 10 ms vs. 10 % / 5 ms	-0,01294	-0,06124 to 0,03535	No	ns	0,9824	E-F
5 % / 10 ms vs. 10 % / 10 ms	0,003162	-0,04514 to 0,05146	No	ns	>0,9999	E-G
10 % / 5 ms vs. 10 % / 10 ms	0,01611	-0,03219 to 0,06440	No	ns	0,9485	F-G
Test details	Mean 1	Mean 2	Mean Diff,	SE of diff,	n1	n2	q	DF
1 % / 1 ms vs. 1 % / 5 ms	0,5089	0,4543	0,05455	0,01586	10	10	4,864	63
1 % / 1 ms vs. 5 % / 1 ms	0,5089	0,5042	0,004644	0,01586	10	10	0,4142	63
1 % / 1 ms vs. 5 % / 5 ms	0,5089	0,4463	0,06255	0,01586	10	10	5,578	63
1 % / 1 ms vs. 5 % / 10 ms	0,5089	0,4276	0,08132	0,01586	10	10	7,252	63
1 % / 1 ms vs. 10 % / 5 ms	0,5089	0,4405	0,06838	0,01586	10	10	6,098	63
1 % / 1 ms vs. 10 % / 10 ms	0,5089	0,4244	0,08449	0,01586	10	10	7,534	63
1 % / 5 ms vs. 5 % / 1 ms	0,4543	0,5042	-0,04990	0,01586	10	10	4,450	63
1 % / 5 ms vs. 5 % / 5 ms	0,4543	0,4463	0,008004	0,01586	10	10	0,7138	63
1 % / 5 ms vs. 5 % / 10 ms	0,4543	0,4276	0,02678	0,01586	10	10	2,388	63
1 % / 5 ms vs. 10 % / 5 ms	0,4543	0,4405	0,01383	0,01586	10	10	1,234	63
1 % / 5 ms vs. 10 % / 10 ms	0,4543	0,4244	0,02994	0,01586	10	10	2,670	63
5 % / 1 ms vs. 5 % / 5 ms	0,5042	0,4463	0,05791	0,01586	10	10	5,164	63
5 % / 1 ms vs. 5 % / 10 ms	0,5042	0,4276	0,07668	0,01586	10	10	6,838	63
5 % / 1 ms vs. 10 % / 5 ms	0,5042	0,4405	0,06374	0,01586	10	10	5,684	63
5 % / 1 ms vs. 10 % / 10 ms	0,5042	0,4244	0,07984	0,01586	10	10	7,120	63
5 % / 5 ms vs. 5 % / 10 ms	0,4463	0,4276	0,01877	0,01586	10	10	1,674	63
5 % / 5 ms vs. 10 % / 5 ms	0,4463	0,4405	0,005830	0,01586	10	10	0,5199	63
5 % / 5 ms vs. 10 % / 10 ms	0,4463	0,4244	0,02194	0,01586	10	10	1,956	63
5 % / 10 ms vs. 10 % / 5 ms	0,4276	0,4405	-0,01294	0,01586	10	10	1,154	63
5 % / 10 ms vs. 10 % / 10 ms	0,4276	0,4244	0,003162	0,01586	10	10	0,2820	63
10 % / 5 ms vs. 10 % / 10 ms	0,4405	0,4244	0,01611	0,01586	10	10	1,436	63
