# Supplementary material for: Non-destructive classification of unlabeled cells: Combining an automated benchtop magnetic resonance scanner and artificial intelligence
Source: PLoS Comput Biol. 2023 Feb 21;19(2):e1010842. doi: 10.1371/journal.pcbi.1010842 (PMC9983908; doi:10.1371/journal.pcbi.1010842)
Supplement: S15 Data — (a) Information needed to follow the statistical analysis including the used raw data as CSV files. (b) Information needed to follow the statistical analysis including the used raw data as CSV files. (c) Information needed to follow the statistical analysis including the used raw data as CSV files. (d) Respective run data for the documented validation accuracy for each iteration as a CSV file. (e) Summarized data for following the generated confusion matrix. (ZIP) [file pcbi.1010842.s034.zip › S15 Data/c/Cell lines_Compare sample compositions_Descriptive statistics.csv]

	2 Celllines	3 Celllines	4 Celllines	5 Celllines	6 Celllines	7 Celllines	8 Celllines	9 Celllines	10 Celllines
Number of values	10	10	10	10	10	10	10	10	10
Minimum	0,9427	0,8860	0,7841	0,6699	0,6577	0,5683	0,5439	0,5040	0,4402
25% Percentile	0,9688	0,9002	0,8267	0,6969	0,6749	0,6291	0,5713	0,5223	0,4764
Median	1,000	0,9342	0,8655	0,7418	0,6830	0,6694	0,5910	0,5556	0,5127
75% Percentile	1,000	0,9474	0,8807	0,8088	0,7671	0,7097	0,6623	0,5997	0,5236
Maximum	1,000	0,9693	0,9091	0,8529	0,8006	0,7568	0,6689	0,6071	0,5489
Range	0,05729	0,08333	0,1250	0,1830	0,1429	0,1885	0,1250	0,1032	0,1087
Mean	0,9849	0,9281	0,8561	0,7539	0,7110	0,6656	0,6048	0,5581	0,5022
Std. Deviation	0,02090	0,02729	0,03677	0,06260	0,05160	0,05588	0,04447	0,03619	0,03156
Std. Error of Mean	0,006609	0,008629	0,01163	0,01979	0,01632	0,01767	0,01406	0,01144	0,009980
Sum	9,849	9,281	8,561	7,539	7,110	6,656	6,048	5,581	5,022
