# Supplementary material for: Non-destructive classification of unlabeled cells: Combining an automated benchtop magnetic resonance scanner and artificial intelligence
Source: PLoS Comput Biol. 2023 Feb 21;19(2):e1010842. doi: 10.1371/journal.pcbi.1010842 (PMC9983908; doi:10.1371/journal.pcbi.1010842)
Supplement: S15 Data — (a) Information needed to follow the statistical analysis including the used raw data as CSV files. (b) Information needed to follow the statistical analysis including the used raw data as CSV files. (c) Information needed to follow the statistical analysis including the used raw data as CSV files. (d) Respective run data for the documented validation accuracy for each iteration as a CSV file. (e) Summarized data for following the generated confusion matrix. (ZIP) [file pcbi.1010842.s034.zip › S15 Data/c/Cell lines_Compare sample compositions_Multiple comparison.csv]

Number of families	1
Number of comparisons per family	36
Alpha	0,05
Tukey's multiple comparisons test	Mean Diff,	95,00% CI of diff,	Below threshold?	Summary	Adjusted P Value
2 Celllines vs. 3 Celllines	0,05683	-0,004242 to 0,1179	No	ns	0,0886	A-B
2 Celllines vs. 4 Celllines	0,1288	0,06777 to 0,1899	Yes	****	<0,0001	A-C
2 Celllines vs. 5 Celllines	0,2310	0,1699 to 0,2920	Yes	****	<0,0001	A-D
2 Celllines vs. 6 Celllines	0,2739	0,2128 to 0,3350	Yes	****	<0,0001	A-E
2 Celllines vs. 7 Celllines	0,3193	0,2583 to 0,3804	Yes	****	<0,0001	A-F
2 Celllines vs. 8 Celllines	0,3801	0,3190 to 0,4411	Yes	****	<0,0001	A-G
2 Celllines vs. 9 Celllines	0,4268	0,3657 to 0,4878	Yes	****	<0,0001	A-H
2 Celllines vs. 10 Celllines	0,4827	0,4217 to 0,5438	Yes	****	<0,0001	A-I
3 Celllines vs. 4 Celllines	0,07201	0,01094 to 0,1331	Yes	**	0,0093	B-C
3 Celllines vs. 5 Celllines	0,1741	0,1131 to 0,2352	Yes	****	<0,0001	B-D
3 Celllines vs. 6 Celllines	0,2171	0,1560 to 0,2781	Yes	****	<0,0001	B-E
3 Celllines vs. 7 Celllines	0,2625	0,2014 to 0,3236	Yes	****	<0,0001	B-F
3 Celllines vs. 8 Celllines	0,3232	0,2622 to 0,3843	Yes	****	<0,0001	B-G
3 Celllines vs. 9 Celllines	0,3699	0,3089 to 0,4310	Yes	****	<0,0001	B-H
3 Celllines vs. 10 Celllines	0,4259	0,3648 to 0,4870	Yes	****	<0,0001	B-I
4 Celllines vs. 5 Celllines	0,1021	0,04107 to 0,1632	Yes	****	<0,0001	C-D
4 Celllines vs. 6 Celllines	0,1450	0,08398 to 0,2061	Yes	****	<0,0001	C-E
4 Celllines vs. 7 Celllines	0,1905	0,1294 to 0,2516	Yes	****	<0,0001	C-F
4 Celllines vs. 8 Celllines	0,2512	0,1902 to 0,3123	Yes	****	<0,0001	C-G
4 Celllines vs. 9 Celllines	0,2979	0,2369 to 0,3590	Yes	****	<0,0001	C-H
4 Celllines vs. 10 Celllines	0,3539	0,2928 to 0,4150	Yes	****	<0,0001	C-I
5 Celllines vs. 6 Celllines	0,04291	-0,01816 to 0,1040	No	ns	0,3909	D-E
5 Celllines vs. 7 Celllines	0,08835	0,02728 to 0,1494	Yes	***	0,0005	D-F
5 Celllines vs. 8 Celllines	0,1491	0,08803 to 0,2102	Yes	****	<0,0001	D-G
5 Celllines vs. 9 Celllines	0,1958	0,1347 to 0,2569	Yes	****	<0,0001	D-H
5 Celllines vs. 10 Celllines	0,2517	0,1907 to 0,3128	Yes	****	<0,0001	D-I
6 Celllines vs. 7 Celllines	0,04544	-0,01563 to 0,1065	No	ns	0,3137	E-F
6 Celllines vs. 8 Celllines	0,1062	0,04512 to 0,1673	Yes	****	<0,0001	E-G
6 Celllines vs. 9 Celllines	0,1529	0,09181 to 0,2139	Yes	****	<0,0001	E-H
6 Celllines vs. 10 Celllines	0,2088	0,1478 to 0,2699	Yes	****	<0,0001	E-I
7 Celllines vs. 8 Celllines	0,06075	-0,0003180 to 0,1218	No	ns	0,0523	F-G
7 Celllines vs. 9 Celllines	0,1074	0,04637 to 0,1685	Yes	****	<0,0001	F-H
7 Celllines vs. 10 Celllines	0,1634	0,1023 to 0,2245	Yes	****	<0,0001	F-I
8 Celllines vs. 9 Celllines	0,04669	-0,01438 to 0,1078	No	ns	0,2789	G-H
8 Celllines vs. 10 Celllines	0,1027	0,04158 to 0,1637	Yes	****	<0,0001	G-I
9 Celllines vs. 10 Celllines	0,05596	-0,005106 to 0,1170	No	ns	0,0989	H-I
Test details	Mean 1	Mean 2	Mean Diff,	SE of diff,	n1	n2	q	DF
2 Celllines vs. 3 Celllines	0,9849	0,9281	0,05683	0,01916	10	10	4,194	81
2 Celllines vs. 4 Celllines	0,9849	0,8561	0,1288	0,01916	10	10	9,509	81
2 Celllines vs. 5 Celllines	0,9849	0,7539	0,2310	0,01916	10	10	17,05	81
2 Celllines vs. 6 Celllines	0,9849	0,7110	0,2739	0,01916	10	10	20,22	81
2 Celllines vs. 7 Celllines	0,9849	0,6656	0,3193	0,01916	10	10	23,57	81
2 Celllines vs. 8 Celllines	0,9849	0,6048	0,3801	0,01916	10	10	28,05	81
2 Celllines vs. 9 Celllines	0,9849	0,5581	0,4268	0,01916	10	10	31,50	81
2 Celllines vs. 10 Celllines	0,9849	0,5022	0,4827	0,01916	10	10	35,63	81
3 Celllines vs. 4 Celllines	0,9281	0,8561	0,07201	0,01916	10	10	5,315	81
3 Celllines vs. 5 Celllines	0,9281	0,7539	0,1741	0,01916	10	10	12,85	81
3 Celllines vs. 6 Celllines	0,9281	0,7110	0,2171	0,01916	10	10	16,02	81
3 Celllines vs. 7 Celllines	0,9281	0,6656	0,2625	0,01916	10	10	19,37	81
3 Celllines vs. 8 Celllines	0,9281	0,6048	0,3232	0,01916	10	10	23,86	81
3 Celllines vs. 9 Celllines	0,9281	0,5581	0,3699	0,01916	10	10	27,31	81
3 Celllines vs. 10 Celllines	0,9281	0,5022	0,4259	0,01916	10	10	31,44	81
4 Celllines vs. 5 Celllines	0,8561	0,7539	0,1021	0,01916	10	10	7,539	81
4 Celllines vs. 6 Celllines	0,8561	0,7110	0,1450	0,01916	10	10	10,71	81
4 Celllines vs. 7 Celllines	0,8561	0,6656	0,1905	0,01916	10	10	14,06	81
4 Celllines vs. 8 Celllines	0,8561	0,6048	0,2512	0,01916	10	10	18,54	81
4 Celllines vs. 9 Celllines	0,8561	0,5581	0,2979	0,01916	10	10	21,99	81
4 Celllines vs. 10 Celllines	0,8561	0,5022	0,3539	0,01916	10	10	26,12	81
5 Celllines vs. 6 Celllines	0,7539	0,7110	0,04291	0,01916	10	10	3,167	81
5 Celllines vs. 7 Celllines	0,7539	0,6656	0,08835	0,01916	10	10	6,521	81
5 Celllines vs. 8 Celllines	0,7539	0,6048	0,1491	0,01916	10	10	11,00	81
5 Celllines vs. 9 Celllines	0,7539	0,5581	0,1958	0,01916	10	10	14,45	81
5 Celllines vs. 10 Celllines	0,7539	0,5022	0,2517	0,01916	10	10	18,58	81
6 Celllines vs. 7 Celllines	0,7110	0,6656	0,04544	0,01916	10	10	3,354	81
6 Celllines vs. 8 Celllines	0,7110	0,6048	0,1062	0,01916	10	10	7,838	81
6 Celllines vs. 9 Celllines	0,7110	0,5581	0,1529	0,01916	10	10	11,28	81
6 Celllines vs. 10 Celllines	0,7110	0,5022	0,2088	0,01916	10	10	15,41	81
7 Celllines vs. 8 Celllines	0,6656	0,6048	0,06075	0,01916	10	10	4,484	81
7 Celllines vs. 9 Celllines	0,6656	0,5581	0,1074	0,01916	10	10	7,930	81
7 Celllines vs. 10 Celllines	0,6656	0,5022	0,1634	0,01916	10	10	12,06	81
8 Celllines vs. 9 Celllines	0,6048	0,5581	0,04669	0,01916	10	10	3,446	81
8 Celllines vs. 10 Celllines	0,6048	0,5022	0,1027	0,01916	10	10	7,577	81
9 Celllines vs. 10 Celllines	0,5581	0,5022	0,05596	0,01916	10	10	4,130	81
