# Supplementary material for: Non-destructive classification of unlabeled cells: Combining an automated benchtop magnetic resonance scanner and artificial intelligence
Source: PLoS Comput Biol. 2023 Feb 21;19(2):e1010842. doi: 10.1371/journal.pcbi.1010842 (PMC9983908; doi:10.1371/journal.pcbi.1010842)
Supplement: S15 Data — (a) Information needed to follow the statistical analysis including the used raw data as CSV files. (b) Information needed to follow the statistical analysis including the used raw data as CSV files. (c) Information needed to follow the statistical analysis including the used raw data as CSV files. (d) Respective run data for the documented validation accuracy for each iteration as a CSV file. (e) Summarized data for following the generated confusion matrix. (ZIP) [file pcbi.1010842.s034.zip › S15 Data/c/Cell lines_Compare sample compositions_RawData.csv]

2 Celllines	3 Celllines	4 Celllines	5 Celllines	6 Celllines	7 Celllines	8 Celllines	9 Celllines	10 Celllines
0,96875	0,890350877192982	0,818181818181818	0,689542483660131	0,714285714285714	0,639344262295082	0,607456140350877	0,599206349206349	0,510869565217391
1	0,969298245614035	0,863636363636364	0,669934640522876	0,672619047619048	0,669398907103825	0,662280701754386	0,607142857142857	0,548913043478261
0,96875	0,947368421052632	0,784090909090909	0,725490196078431	0,761904761904762	0,568306010928962	0,581140350877193	0,523809523809524	0,494565217391304
1	0,925438596491228	0,909090909090909	0,718954248366013	0,800595238095238	0,704918032786885	0,543859649122807	0,517857142857143	0,471014492753623
1	0,947368421052632	0,829545454545455	0,797385620915033	0,678571428571429	0,669398907103825	0,567982456140351	0,555555555555556	0,523550724637681
1	0,942982456140351	0,848484848484849	0,852941176470588	0,782738095238095	0,724043715846995	0,594298245614035	0,555555555555556	0,516304347826087
1	0,942982456140351	0,867424242424242	0,823529411764706	0,675595238095238	0,669398907103825	0,668859649122807	0,551587301587302	0,440217391304348
0,942708333333333	0,903508771929825	0,875	0,803921568627451	0,657738095238095	0,756830601092896	0,572368421052632	0,56547619047619	0,478260869565217
0,96875	0,885964912280702	0,886363636363636	0,699346405228758	0,681547619047619	0,655737704918033	0,587719298245614	0,601190476190476	0,523550724637681
1	0,925438596491228	0,878787878787878	0,758169934640523	0,68452380952381	0,598360655737705	0,662280701754386	0,503968253968254	0,514492753623188
