# Supplementary material for: Non-destructive classification of unlabeled cells: Combining an automated benchtop magnetic resonance scanner and artificial intelligence
Source: PLoS Comput Biol. 2023 Feb 21;19(2):e1010842. doi: 10.1371/journal.pcbi.1010842 (PMC9983908; doi:10.1371/journal.pcbi.1010842)
Supplement: S15 Data — (a) Information needed to follow the statistical analysis including the used raw data as CSV files. (b) Information needed to follow the statistical analysis including the used raw data as CSV files. (c) Information needed to follow the statistical analysis including the used raw data as CSV files. (d) Respective run data for the documented validation accuracy for each iteration as a CSV file. (e) Summarized data for following the generated confusion matrix. (ZIP) [file pcbi.1010842.s034.zip › S15 Data/d/Celllines_CC43_str1shif1_Aug5_trainlosscum_1.csv]

Wall time	Step	Value
1665339514.2894216	6	7.781794548034668
1665339516.581803	12	3.825019121170044
1665339518.580348	18	3.1887805461883545
1665339520.5998666	24	1.1174852848052979
1665339522.5966527	30	0.17122571170330048
1665339524.3186314	36	0.030584968626499176
1665339526.1882162	42	0.005162510555237532
1665339528.0073779	48	0.004332089796662331
1665339529.7369523	54	0.0017664884217083454
1665339532.3711731	60	0.0005585544859059155
1665339534.311996	66	0.0004827768716495484
1665339536.2037163	72	0.00038719578878954053
