# Supplementary material for: Non-destructive classification of unlabeled cells: Combining an automated benchtop magnetic resonance scanner and artificial intelligence
Source: PLoS Comput Biol. 2023 Feb 21;19(2):e1010842. doi: 10.1371/journal.pcbi.1010842 (PMC9983908; doi:10.1371/journal.pcbi.1010842)
Supplement: S15 Data — (a) Information needed to follow the statistical analysis including the used raw data as CSV files. (b) Information needed to follow the statistical analysis including the used raw data as CSV files. (c) Information needed to follow the statistical analysis including the used raw data as CSV files. (d) Respective run data for the documented validation accuracy for each iteration as a CSV file. (e) Summarized data for following the generated confusion matrix. (ZIP) [file pcbi.1010842.s034.zip › S15 Data/d/Celllines_CC43_str1shif1_Aug5_trainlosscum_10.csv]

Wall time	Step	Value
1665339835.4346921	6	7.278778076171875
1665339837.6620789	12	4.058762073516846
1665339839.5212204	18	1.8051784038543701
1665339841.276815	24	0.3077000081539154
1665339842.9288695	30	0.02696722187101841
1665339844.5112145	36	0.016311949118971825
1665339846.1020477	42	0.0039520044811069965
1665339848.3764892	48	0.0008052229532040656
1665339850.5226374	54	0.0006534020067192614
1665339852.294122	60	0.0005350342835299671
1665339853.9104936	66	0.0005407639546319842
1665339855.6309395	72	0.0004969626897946
