# Supplementary material for: Non-destructive classification of unlabeled cells: Combining an automated benchtop magnetic resonance scanner and artificial intelligence
Source: PLoS Comput Biol. 2023 Feb 21;19(2):e1010842. doi: 10.1371/journal.pcbi.1010842 (PMC9983908; doi:10.1371/journal.pcbi.1010842)
Supplement: S15 Data — (a) Information needed to follow the statistical analysis including the used raw data as CSV files. (b) Information needed to follow the statistical analysis including the used raw data as CSV files. (c) Information needed to follow the statistical analysis including the used raw data as CSV files. (d) Respective run data for the documented validation accuracy for each iteration as a CSV file. (e) Summarized data for following the generated confusion matrix. (ZIP) [file pcbi.1010842.s034.zip › S15 Data/d/Celllines_CC43_str1shif1_Aug5_trainlosscum_2.csv]

Wall time	Step	Value
1665339548.1211362	6	7.581293106079102
1665339549.9282804	12	4.961368560791016
1665339552.2663455	18	2.85233211517334
1665339554.1097057	24	1.058469295501709
1665339555.996679	30	0.24526363611221313
1665339557.760458	36	0.04978285729885101
1665339559.631074	42	0.014795747585594654
1665339561.392462	48	0.005472174845635891
1665339563.1534586	54	0.00180901272688061
1665339564.9007874	60	0.0011249373201280832
1665339566.7558827	66	0.0012846721801906824
1665339568.8132339	72	0.0010478714248165488
