# Supplementary material for: Non-destructive classification of unlabeled cells: Combining an automated benchtop magnetic resonance scanner and artificial intelligence
Source: PLoS Comput Biol. 2023 Feb 21;19(2):e1010842. doi: 10.1371/journal.pcbi.1010842 (PMC9983908; doi:10.1371/journal.pcbi.1010842)
Supplement: S15 Data — (a) Information needed to follow the statistical analysis including the used raw data as CSV files. (b) Information needed to follow the statistical analysis including the used raw data as CSV files. (c) Information needed to follow the statistical analysis including the used raw data as CSV files. (d) Respective run data for the documented validation accuracy for each iteration as a CSV file. (e) Summarized data for following the generated confusion matrix. (ZIP) [file pcbi.1010842.s034.zip › S15 Data/d/Celllines_CC43_str1shif1_Aug5_trainlosscum_3.csv]

Wall time	Step	Value
1665339580.9174657	6	7.443114280700684
1665339582.8045375	12	3.829015016555786
1665339584.7595904	18	1.5350053310394287
1665339586.5624082	24	0.22733715176582336
1665339588.4736087	30	0.025898560881614685
1665339590.2164676	36	0.011487503536045551
1665339592.0550258	42	0.001497834688052535
1665339593.733301	48	0.0009102773037739098
1665339595.374012	54	0.0003536075528245419
1665339597.0066466	60	0.0003802402934525162
1665339598.8717244	66	0.000327463960275054
1665339600.7745667	72	0.00040777941467240453
