# Supplementary material for: Non-destructive classification of unlabeled cells: Combining an automated benchtop magnetic resonance scanner and artificial intelligence
Source: PLoS Comput Biol. 2023 Feb 21;19(2):e1010842. doi: 10.1371/journal.pcbi.1010842 (PMC9983908; doi:10.1371/journal.pcbi.1010842)
Supplement: S15 Data — (a) Information needed to follow the statistical analysis including the used raw data as CSV files. (b) Information needed to follow the statistical analysis including the used raw data as CSV files. (c) Information needed to follow the statistical analysis including the used raw data as CSV files. (d) Respective run data for the documented validation accuracy for each iteration as a CSV file. (e) Summarized data for following the generated confusion matrix. (ZIP) [file pcbi.1010842.s034.zip › S15 Data/d/Celllines_CC43_str1shif1_Aug5_trainlosscum_4.csv]

Wall time	Step	Value
1665339612.0143702	6	7.761918544769287
1665339613.8333585	12	4.881337642669678
1665339615.688104	18	3.700589656829834
1665339617.5662646	24	2.4510467052459717
1665339619.6967895	30	0.7329000234603882
1665339621.8766277	36	0.15565460920333862
1665339624.2474742	42	0.07578238099813461
1665339626.4149935	48	0.019424699246883392
1665339628.606431	54	0.009765869937837124
1665339632.368286	60	0.0025849377270787954
1665339634.1772554	66	0.0027123712934553623
1665339636.0154471	72	0.0014237186405807734
