# Supplementary material for: Non-destructive classification of unlabeled cells: Combining an automated benchtop magnetic resonance scanner and artificial intelligence
Source: PLoS Comput Biol. 2023 Feb 21;19(2):e1010842. doi: 10.1371/journal.pcbi.1010842 (PMC9983908; doi:10.1371/journal.pcbi.1010842)
Supplement: S15 Data — (a) Information needed to follow the statistical analysis including the used raw data as CSV files. (b) Information needed to follow the statistical analysis including the used raw data as CSV files. (c) Information needed to follow the statistical analysis including the used raw data as CSV files. (d) Respective run data for the documented validation accuracy for each iteration as a CSV file. (e) Summarized data for following the generated confusion matrix. (ZIP) [file pcbi.1010842.s034.zip › S15 Data/d/Celllines_CC43_str1shif1_Aug5_trainlosscum_5.csv]

Wall time	Step	Value
1665339648.3404624	6	7.351383209228516
1665339650.6844656	12	4.8185200691223145
1665339653.1067832	18	3.1411783695220947
1665339655.6957836	24	1.2359670400619507
1665339657.9320478	30	0.30505606532096863
1665339659.9869926	36	0.05609869584441185
1665339662.2812977	42	0.01237888541072607
1665339664.5703754	48	0.005887300707399845
1665339666.6694193	54	0.002567180898040533
1665339668.8422387	60	0.0016232166672125459
1665339671.3236444	66	0.0014191324589774013
1665339673.5118139	72	0.0014387754490599036
