# Supplementary material for: Non-destructive classification of unlabeled cells: Combining an automated benchtop magnetic resonance scanner and artificial intelligence
Source: PLoS Comput Biol. 2023 Feb 21;19(2):e1010842. doi: 10.1371/journal.pcbi.1010842 (PMC9983908; doi:10.1371/journal.pcbi.1010842)
Supplement: S15 Data — (a) Information needed to follow the statistical analysis including the used raw data as CSV files. (b) Information needed to follow the statistical analysis including the used raw data as CSV files. (c) Information needed to follow the statistical analysis including the used raw data as CSV files. (d) Respective run data for the documented validation accuracy for each iteration as a CSV file. (e) Summarized data for following the generated confusion matrix. (ZIP) [file pcbi.1010842.s034.zip › S15 Data/d/Celllines_CC43_str1shif1_Aug5_trainlosscum_6.csv]

Wall time	Step	Value
1665339685.60999	6	8.06434154510498
1665339688.131007	12	4.811259746551514
1665339690.2127671	18	3.5686559677124023
1665339692.2631702	24	1.9495433568954468
1665339694.5623763	30	0.4850321114063263
1665339696.8300407	36	0.09964802861213684
1665339698.9704545	42	0.02461545355618
1665339701.137526	48	0.007895080372691154
1665339703.5799904	54	0.002110715489834547
1665339705.7679183	60	0.0004303086316213012
1665339707.8325212	66	0.00045376698835752904
1665339710.0287838	72	0.00027496059192344546
