# Supplementary material for: Non-destructive classification of unlabeled cells: Combining an automated benchtop magnetic resonance scanner and artificial intelligence
Source: PLoS Comput Biol. 2023 Feb 21;19(2):e1010842. doi: 10.1371/journal.pcbi.1010842 (PMC9983908; doi:10.1371/journal.pcbi.1010842)
Supplement: S15 Data — (a) Information needed to follow the statistical analysis including the used raw data as CSV files. (b) Information needed to follow the statistical analysis including the used raw data as CSV files. (c) Information needed to follow the statistical analysis including the used raw data as CSV files. (d) Respective run data for the documented validation accuracy for each iteration as a CSV file. (e) Summarized data for following the generated confusion matrix. (ZIP) [file pcbi.1010842.s034.zip › S15 Data/d/Celllines_CC43_str1shif1_Aug5_trainlosscum_7.csv]

Wall time	Step	Value
1665339722.9159675	6	7.836169242858887
1665339725.0444093	12	4.432003974914551
1665339727.462303	18	2.820629119873047
1665339729.6542597	24	0.9884880781173706
1665339731.730631	30	0.2821824550628662
1665339733.9409323	36	0.07869134843349457
1665339736.3154078	42	0.030444534495472908
1665339738.4967365	48	0.007208633702248335
1665339740.5989318	54	0.006178233772516251
1665339742.9742153	60	0.004040679894387722
1665339745.4091914	66	0.0016924967058002949
1665339747.6175575	72	0.0009303718106821179
