# Supplementary material for: Non-destructive classification of unlabeled cells: Combining an automated benchtop magnetic resonance scanner and artificial intelligence
Source: PLoS Comput Biol. 2023 Feb 21;19(2):e1010842. doi: 10.1371/journal.pcbi.1010842 (PMC9983908; doi:10.1371/journal.pcbi.1010842)
Supplement: S15 Data — (a) Information needed to follow the statistical analysis including the used raw data as CSV files. (b) Information needed to follow the statistical analysis including the used raw data as CSV files. (c) Information needed to follow the statistical analysis including the used raw data as CSV files. (d) Respective run data for the documented validation accuracy for each iteration as a CSV file. (e) Summarized data for following the generated confusion matrix. (ZIP) [file pcbi.1010842.s034.zip › S15 Data/d/Celllines_CC43_str1shif1_Aug5_trainlosscum_8.csv]

Wall time	Step	Value
1665339760.3519256	6	8.374675750732422
1665339762.5621643	12	4.19110631942749
1665339764.7676384	18	3.381967782974243
1665339767.1122508	24	1.8546512126922607
1665339769.4082823	30	0.38907164335250854
1665339771.5811174	36	0.06748735159635544
1665339773.6762931	42	0.011966063641011715
1665339776.0873237	48	0.00834723748266697
1665339778.1887891	54	0.0018272342858836055
1665339780.2958612	60	0.0009921574965119362
1665339782.4644032	66	0.001103152404539287
1665339784.7811925	72	0.0004000857879873365
