# Supplementary material for: Non-destructive classification of unlabeled cells: Combining an automated benchtop magnetic resonance scanner and artificial intelligence
Source: PLoS Comput Biol. 2023 Feb 21;19(2):e1010842. doi: 10.1371/journal.pcbi.1010842 (PMC9983908; doi:10.1371/journal.pcbi.1010842)
Supplement: S15 Data — (a) Information needed to follow the statistical analysis including the used raw data as CSV files. (b) Information needed to follow the statistical analysis including the used raw data as CSV files. (c) Information needed to follow the statistical analysis including the used raw data as CSV files. (d) Respective run data for the documented validation accuracy for each iteration as a CSV file. (e) Summarized data for following the generated confusion matrix. (ZIP) [file pcbi.1010842.s034.zip › S15 Data/d/Celllines_CC43_str1shif1_Aug5_trainlosscum_9.csv]

Wall time	Step	Value
1665339798.0154202	6	7.604734420776367
1665339800.3779716	12	4.641144752502441
1665339802.4712203	18	3.3037102222442627
1665339804.5503688	24	1.5129159688949585
1665339806.681003	30	0.24161264300346375
1665339809.103438	36	0.036530639976263046
1665339811.2197165	42	0.007099026348441839
1665339813.3279066	48	0.0016282984288409352
1665339815.5969684	54	0.0012774267233908176
1665339817.8911386	60	0.000900596147403121
1665339819.923129	66	0.0007197216036729515
1665339822.0084949	72	0.0006262126844376326
