# Supplementary material for: Non-destructive classification of unlabeled cells: Combining an automated benchtop magnetic resonance scanner and artificial intelligence
Source: PLoS Comput Biol. 2023 Feb 21;19(2):e1010842. doi: 10.1371/journal.pcbi.1010842 (PMC9983908; doi:10.1371/journal.pcbi.1010842)
Supplement: S15 Data — (a) Information needed to follow the statistical analysis including the used raw data as CSV files. (b) Information needed to follow the statistical analysis including the used raw data as CSV files. (c) Information needed to follow the statistical analysis including the used raw data as CSV files. (d) Respective run data for the documented validation accuracy for each iteration as a CSV file. (e) Summarized data for following the generated confusion matrix. (ZIP) [file pcbi.1010842.s034.zip › S15 Data/e/Celllines_CC43_str1shif1_Aug5_valacc_1.csv]

Wall time	Step	Value
1665339512.9570084	6	0.8859649300575256
1665339515.960102	12	0.5263158082962036
1665339517.9269795	18	0.9736841917037964
1665339519.8661108	24	1.0
1665339521.7881083	30	1.0
1665339523.6758163	36	1.0
1665339525.5629168	42	1.0
1665339527.3069737	48	1.0
1665339529.1123862	54	1.0
1665339531.6634274	60	1.0
1665339533.6306102	66	1.0
1665339535.4917367	72	1.0
