# Supplementary material for: Non-destructive classification of unlabeled cells: Combining an automated benchtop magnetic resonance scanner and artificial intelligence
Source: PLoS Comput Biol. 2023 Feb 21;19(2):e1010842. doi: 10.1371/journal.pcbi.1010842 (PMC9983908; doi:10.1371/journal.pcbi.1010842)
Supplement: S15 Data — (a) Information needed to follow the statistical analysis including the used raw data as CSV files. (b) Information needed to follow the statistical analysis including the used raw data as CSV files. (c) Information needed to follow the statistical analysis including the used raw data as CSV files. (d) Respective run data for the documented validation accuracy for each iteration as a CSV file. (e) Summarized data for following the generated confusion matrix. (ZIP) [file pcbi.1010842.s034.zip › S15 Data/e/Celllines_CC43_str1shif1_Aug5_valacc_10.csv]

Wall time	Step	Value
1665339834.7004874	6	0.4736842215061188
1665339836.8481457	12	0.7719298005104065
1665339838.845005	18	0.9473684430122375
1665339840.5831845	24	0.9473684430122375
1665339842.3401458	30	0.9473684430122375
1665339843.9230638	36	0.9473684430122375
1665339845.5057156	42	0.9473684430122375
1665339847.6105983	48	0.9473684430122375
1665339849.759745	54	0.9473684430122375
1665339851.7035863	60	0.9473684430122375
1665339853.3127575	66	0.9473684430122375
1665339854.9296873	72	0.9473684430122375
