# Supplementary material for: Non-destructive classification of unlabeled cells: Combining an automated benchtop magnetic resonance scanner and artificial intelligence
Source: PLoS Comput Biol. 2023 Feb 21;19(2):e1010842. doi: 10.1371/journal.pcbi.1010842 (PMC9983908; doi:10.1371/journal.pcbi.1010842)
Supplement: S15 Data — (a) Information needed to follow the statistical analysis including the used raw data as CSV files. (b) Information needed to follow the statistical analysis including the used raw data as CSV files. (c) Information needed to follow the statistical analysis including the used raw data as CSV files. (d) Respective run data for the documented validation accuracy for each iteration as a CSV file. (e) Summarized data for following the generated confusion matrix. (ZIP) [file pcbi.1010842.s034.zip › S15 Data/e/Celllines_CC43_str1shif1_Aug5_valacc_2.csv]

Wall time	Step	Value
1665339547.4633067	6	0.7543859481811523
1665339549.2835023	12	0.5263158082962036
1665339551.2192051	18	1.0
1665339553.4632854	24	1.0
1665339555.3699615	30	1.0
1665339557.1298857	36	1.0
1665339558.8703806	42	1.0
1665339560.7444985	48	1.0
1665339562.5188825	54	1.0
1665339564.1871393	60	1.0
1665339566.0532444	66	1.0
1665339568.0570457	72	1.0
