# Supplementary material for: Non-destructive classification of unlabeled cells: Combining an automated benchtop magnetic resonance scanner and artificial intelligence
Source: PLoS Comput Biol. 2023 Feb 21;19(2):e1010842. doi: 10.1371/journal.pcbi.1010842 (PMC9983908; doi:10.1371/journal.pcbi.1010842)
Supplement: S15 Data — (a) Information needed to follow the statistical analysis including the used raw data as CSV files. (b) Information needed to follow the statistical analysis including the used raw data as CSV files. (c) Information needed to follow the statistical analysis including the used raw data as CSV files. (d) Respective run data for the documented validation accuracy for each iteration as a CSV file. (e) Summarized data for following the generated confusion matrix. (ZIP) [file pcbi.1010842.s034.zip › S15 Data/e/Celllines_CC43_str1shif1_Aug5_valacc_3.csv]

Wall time	Step	Value
1665339580.2186625	6	0.4736842215061188
1665339582.0898883	12	1.0
1665339584.0524395	18	1.0
1665339585.923648	24	1.0
1665339587.799822	30	1.0
1665339589.5667238	36	1.0
1665339591.3698125	42	1.0
1665339593.1165812	48	1.0
1665339594.7583356	54	1.0
1665339596.3979416	60	1.0
1665339598.1136518	66	1.0
1665339600.154857	72	1.0
