# Supplementary material for: Non-destructive classification of unlabeled cells: Combining an automated benchtop magnetic resonance scanner and artificial intelligence
Source: PLoS Comput Biol. 2023 Feb 21;19(2):e1010842. doi: 10.1371/journal.pcbi.1010842 (PMC9983908; doi:10.1371/journal.pcbi.1010842)
Supplement: S15 Data — (a) Information needed to follow the statistical analysis including the used raw data as CSV files. (b) Information needed to follow the statistical analysis including the used raw data as CSV files. (c) Information needed to follow the statistical analysis including the used raw data as CSV files. (d) Respective run data for the documented validation accuracy for each iteration as a CSV file. (e) Summarized data for following the generated confusion matrix. (ZIP) [file pcbi.1010842.s034.zip › S15 Data/e/Celllines_CC43_str1shif1_Aug5_valacc_4.csv]

Wall time	Step	Value
1665339611.3716276	6	0.5263158082962036
1665339613.1967819	12	0.5263158082962036
1665339614.9704533	18	0.9385964870452881
1665339616.8858259	24	0.9561403393745422
1665339618.8848135	30	1.0
1665339621.0461888	36	1.0
1665339623.4190297	42	1.0
1665339625.6354852	48	0.9912280440330505
1665339627.8333538	54	1.0
1665339631.521337	60	1.0
1665339633.4866285	66	1.0
1665339635.3628545	72	1.0
