# Supplementary material for: Non-destructive classification of unlabeled cells: Combining an automated benchtop magnetic resonance scanner and artificial intelligence
Source: PLoS Comput Biol. 2023 Feb 21;19(2):e1010842. doi: 10.1371/journal.pcbi.1010842 (PMC9983908; doi:10.1371/journal.pcbi.1010842)
Supplement: S15 Data — (a) Information needed to follow the statistical analysis including the used raw data as CSV files. (b) Information needed to follow the statistical analysis including the used raw data as CSV files. (c) Information needed to follow the statistical analysis including the used raw data as CSV files. (d) Respective run data for the documented validation accuracy for each iteration as a CSV file. (e) Summarized data for following the generated confusion matrix. (ZIP) [file pcbi.1010842.s034.zip › S15 Data/e/Celllines_CC43_str1shif1_Aug5_valacc_5.csv]

Wall time	Step	Value
1665339647.5240626	6	0.4736842215061188
1665339649.9290595	12	0.7982456088066101
1665339652.3380854	18	0.9473684430122375
1665339654.7778118	24	1.0
1665339657.166711	30	1.0
1665339659.2079232	36	1.0
1665339661.424298	42	1.0
1665339663.8206959	48	1.0
1665339665.9707842	54	1.0
1665339668.1809826	60	1.0
1665339670.4818807	66	1.0
1665339672.7571287	72	1.0
