# Supplementary material for: Non-destructive classification of unlabeled cells: Combining an automated benchtop magnetic resonance scanner and artificial intelligence
Source: PLoS Comput Biol. 2023 Feb 21;19(2):e1010842. doi: 10.1371/journal.pcbi.1010842 (PMC9983908; doi:10.1371/journal.pcbi.1010842)
Supplement: S15 Data — (a) Information needed to follow the statistical analysis including the used raw data as CSV files. (b) Information needed to follow the statistical analysis including the used raw data as CSV files. (c) Information needed to follow the statistical analysis including the used raw data as CSV files. (d) Respective run data for the documented validation accuracy for each iteration as a CSV file. (e) Summarized data for following the generated confusion matrix. (ZIP) [file pcbi.1010842.s034.zip › S15 Data/e/Celllines_CC43_str1shif1_Aug5_valacc_6.csv]

Wall time	Step	Value
1665339684.772855	6	0.5263158082962036
1665339687.2207112	12	0.6754385828971863
1665339689.4538877	18	1.0
1665339691.4892583	24	1.0
1665339693.6574433	30	1.0
1665339696.1387398	36	1.0
1665339698.30469	42	1.0
1665339700.433888	48	1.0
1665339702.7162113	54	1.0
1665339704.9889257	60	1.0
1665339707.0874026	66	1.0
1665339709.1747391	72	1.0
