# Supplementary material for: Non-destructive classification of unlabeled cells: Combining an automated benchtop magnetic resonance scanner and artificial intelligence
Source: PLoS Comput Biol. 2023 Feb 21;19(2):e1010842. doi: 10.1371/journal.pcbi.1010842 (PMC9983908; doi:10.1371/journal.pcbi.1010842)
Supplement: S15 Data — (a) Information needed to follow the statistical analysis including the used raw data as CSV files. (b) Information needed to follow the statistical analysis including the used raw data as CSV files. (c) Information needed to follow the statistical analysis including the used raw data as CSV files. (d) Respective run data for the documented validation accuracy for each iteration as a CSV file. (e) Summarized data for following the generated confusion matrix. (ZIP) [file pcbi.1010842.s034.zip › S15 Data/e/Celllines_CC43_str1shif1_Aug5_valacc_7.csv]

Wall time	Step	Value
1665339722.2732174	6	0.5263158082962036
1665339724.3565722	12	0.8947368264198303
1665339726.6025193	18	1.0
1665339728.9011712	24	0.9561403393745422
1665339730.9737933	30	1.0
1665339733.1010432	36	1.0
1665339735.4766846	42	1.0
1665339737.7058733	48	1.0
1665339739.8901277	54	1.0
1665339742.0723958	60	1.0
1665339744.6429822	66	1.0
1665339746.890738	72	1.0
