# Supplementary material for: Non-destructive classification of unlabeled cells: Combining an automated benchtop magnetic resonance scanner and artificial intelligence
Source: PLoS Comput Biol. 2023 Feb 21;19(2):e1010842. doi: 10.1371/journal.pcbi.1010842 (PMC9983908; doi:10.1371/journal.pcbi.1010842)
Supplement: S15 Data — (a) Information needed to follow the statistical analysis including the used raw data as CSV files. (b) Information needed to follow the statistical analysis including the used raw data as CSV files. (c) Information needed to follow the statistical analysis including the used raw data as CSV files. (d) Respective run data for the documented validation accuracy for each iteration as a CSV file. (e) Summarized data for following the generated confusion matrix. (ZIP) [file pcbi.1010842.s034.zip › S15 Data/e/Celllines_CC43_str1shif1_Aug5_valacc_8.csv]

Wall time	Step	Value
1665339759.3848593	6	0.5263158082962036
1665339761.8076797	12	0.9736841917037964
1665339764.0593338	18	1.0
1665339766.34155	24	1.0
1665339768.6616046	30	1.0
1665339770.807066	36	1.0
1665339772.891422	42	1.0
1665339775.1930146	48	1.0
1665339777.4419835	54	1.0
1665339779.5261612	60	1.0
1665339781.625472	66	1.0
1665339784.0535283	72	1.0
