# Supplementary material for: Non-destructive classification of unlabeled cells: Combining an automated benchtop magnetic resonance scanner and artificial intelligence
Source: PLoS Comput Biol. 2023 Feb 21;19(2):e1010842. doi: 10.1371/journal.pcbi.1010842 (PMC9983908; doi:10.1371/journal.pcbi.1010842)
Supplement: S15 Data — (a) Information needed to follow the statistical analysis including the used raw data as CSV files. (b) Information needed to follow the statistical analysis including the used raw data as CSV files. (c) Information needed to follow the statistical analysis including the used raw data as CSV files. (d) Respective run data for the documented validation accuracy for each iteration as a CSV file. (e) Summarized data for following the generated confusion matrix. (ZIP) [file pcbi.1010842.s034.zip › S15 Data/e/Celllines_CC43_str1shif1_Aug5_valacc_9.csv]

Wall time	Step	Value
1665339795.991497	6	0.5263158082962036
1665339799.4943707	12	1.0
1665339801.7253714	18	1.0
1665339803.8197045	24	1.0
1665339805.9257717	30	1.0
1665339808.3646572	36	1.0
1665339810.5129097	42	1.0
1665339812.601138	48	1.0
1665339814.708163	54	1.0
1665339817.0602603	60	1.0
1665339819.1934667	66	1.0
1665339821.2585793	72	1.0
