# Supplementary material for: Non-destructive classification of unlabeled cells: Combining an automated benchtop magnetic resonance scanner and artificial intelligence
Source: PLoS Comput Biol. 2023 Feb 21;19(2):e1010842. doi: 10.1371/journal.pcbi.1010842 (PMC9983908; doi:10.1371/journal.pcbi.1010842)
Supplement: S16 Data — (ZIP) [file pcbi.1010842.s035.zip]

Archive with 90 entries (60 files):
- S16 Data/Accuracies_Celllines_CC01_0Aug_str1shif1_1/
- S16 Data/Accuracies_Celllines_CC01_0Aug_str1shif1_1/desktop.ini
- S16 Data/Accuracies_Celllines_CC01_0Aug_str1shif1_1/events.out.tfevents.1663313880.Phil_Desktop.14944.15
- S16 Data/Accuracies_Celllines_CC01_0Aug_str1shif1_10/
- S16 Data/Accuracies_Celllines_CC01_0Aug_str1shif1_10/desktop.ini
- S16 Data/Accuracies_Celllines_CC01_0Aug_str1shif1_10/events.out.tfevents.1663314055.Phil_Desktop.14944.24
- S16 Data/Accuracies_Celllines_CC01_0Aug_str1shif1_2/
- S16 Data/Accuracies_Celllines_CC01_0Aug_str1shif1_2/desktop.ini
- S16 Data/Accuracies_Celllines_CC01_0Aug_str1shif1_2/events.out.tfevents.1663313902.Phil_Desktop.14944.16
- S16 Data/Accuracies_Celllines_CC01_0Aug_str1shif1_3/
- S16 Data/Accuracies_Celllines_CC01_0Aug_str1shif1_3/desktop.ini
- S16 Data/Accuracies_Celllines_CC01_0Aug_str1shif1_3/events.out.tfevents.1663313921.Phil_Desktop.14944.17
- S16 Data/Accuracies_Celllines_CC01_0Aug_str1shif1_4/
- S16 Data/Accuracies_Celllines_CC01_0Aug_str1shif1_4/desktop.ini
- S16 Data/Accuracies_Celllines_CC01_0Aug_str1shif1_4/events.out.tfevents.1663313940.Phil_Desktop.14944.18
- S16 Data/Accuracies_Celllines_CC01_0Aug_str1shif1_5/
- S16 Data/Accuracies_Celllines_CC01_0Aug_str1shif1_5/desktop.ini
- S16 Data/Accuracies_Celllines_CC01_0Aug_str1shif1_5/events.out.tfevents.1663313960.Phil_Desktop.14944.19
- S16 Data/Accuracies_Celllines_CC01_0Aug_str1shif1_6/
- S16 Data/Accuracies_Celllines_CC01_0Aug_str1shif1_6/desktop.ini
- S16 Data/Accuracies_Celllines_CC01_0Aug_str1shif1_6/events.out.tfevents.1663313979.Phil_Desktop.14944.20
- S16 Data/Accuracies_Celllines_CC01_0Aug_str1shif1_7/
- S16 Data/Accuracies_Celllines_CC01_0Aug_str1shif1_7/desktop.ini
- S16 Data/Accuracies_Celllines_CC01_0Aug_str1shif1_7/events.out.tfevents.1663313999.Phil_Desktop.14944.21
- S16 Data/Accuracies_Celllines_CC01_0Aug_str1shif1_8/
- S16 Data/Accuracies_Celllines_CC01_0Aug_str1shif1_8/desktop.ini
- S16 Data/Accuracies_Celllines_CC01_0Aug_str1shif1_8/events.out.tfevents.1663314017.Phil_Desktop.14944.22
- S16 Data/Accuracies_Celllines_CC01_0Aug_str1shif1_9/
- S16 Data/Accuracies_Celllines_CC01_0Aug_str1shif1_9/desktop.ini
- S16 Data/Accuracies_Celllines_CC01_0Aug_str1shif1_9/events.out.tfevents.1663314036.Phil_Desktop.14944.23
- S16 Data/Celllines_CC01_str1shi1_12Epochen_75erBatch_Aug10_1/
- S16 Data/Celllines_CC01_str1shi1_12Epochen_75erBatch_Aug10_1/desktop.ini
- S16 Data/Celllines_CC01_str1shi1_12Epochen_75erBatch_Aug10_1/events.out.tfevents.1665082491.Phil_Desktop.21364.0
- S16 Data/Celllines_CC01_str1shi1_12Epochen_75erBatch_Aug10_10/
- S16 Data/Celllines_CC01_str1shi1_12Epochen_75erBatch_Aug10_10/desktop.ini
- S16 Data/Celllines_CC01_str1shi1_12Epochen_75erBatch_Aug10_10/events.out.tfevents.1665088243.Phil_Desktop.21364.39
- S16 Data/Celllines_CC01_str1shi1_12Epochen_75erBatch_Aug10_2/
- S16 Data/Celllines_CC01_str1shi1_12Epochen_75erBatch_Aug10_2/desktop.ini
- S16 Data/Celllines_CC01_str1shi1_12Epochen_75erBatch_Aug10_2/events.out.tfevents.1665082631.Phil_Desktop.21364.1
- S16 Data/Celllines_CC01_str1shi1_12Epochen_75erBatch_Aug10_3/
- S16 Data/Celllines_CC01_str1shi1_12Epochen_75erBatch_Aug10_3/desktop.ini
- S16 Data/Celllines_CC01_str1shi1_12Epochen_75erBatch_Aug10_3/events.out.tfevents.1665082759.Phil_Desktop.21364.2
- S16 Data/Celllines_CC01_str1shi1_12Epochen_75erBatch_Aug10_4/
- S16 Data/Celllines_CC01_str1shi1_12Epochen_75erBatch_Aug10_4/desktop.ini
- S16 Data/Celllines_CC01_str1shi1_12Epochen_75erBatch_Aug10_4/events.out.tfevents.1665082880.Phil_Desktop.21364.3
- S16 Data/Celllines_CC01_str1shi1_12Epochen_75erBatch_Aug10_5/
- S16 Data/Celllines_CC01_str1shi1_12Epochen_75erBatch_Aug10_5/desktop.ini
- S16 Data/Celllines_CC01_str1shi1_12Epochen_75erBatch_Aug10_5/events.out.tfevents.1665083003.Phil_Desktop.21364.4
- S16 Data/Celllines_CC01_str1shi1_12Epochen_75erBatch_Aug10_6/
- S16 Data/Celllines_CC01_str1shi1_12Epochen_75erBatch_Aug10_6/desktop.ini
- S16 Data/Celllines_CC01_str1shi1_12Epochen_75erBatch_Aug10_6/events.out.tfevents.1665087735.Phil_Desktop.21364.35
- S16 Data/Celllines_CC01_str1shi1_12Epochen_75erBatch_Aug10_7/
- S16 Data/Celllines_CC01_str1shi1_12Epochen_75erBatch_Aug10_7/desktop.ini
- S16 Data/Celllines_CC01_str1shi1_12Epochen_75erBatch_Aug10_7/events.out.tfevents.1665087859.Phil_Desktop.21364.36
- S16 Data/Celllines_CC01_str1shi1_12Epochen_75erBatch_Aug10_8/
- S16 Data/Celllines_CC01_str1shi1_12Epochen_75erBatch_Aug10_8/desktop.ini
- S16 Data/Celllines_CC01_str1shi1_12Epochen_75erBatch_Aug10_8/events.out.tfevents.1665087995.Phil_Desktop.21364.37
- S16 Data/Celllines_CC01_str1shi1_12Epochen_75erBatch_Aug10_9/
- S16 Data/Celllines_CC01_str1shi1_12Epochen_75erBatch_Aug10_9/desktop.ini
- S16 Data/Celllines_CC01_str1shi1_12Epochen_75erBatch_Aug10_9/events.out.tfevents.1665088120.Phil_Desktop.21364.38
- S16 Data/Celllines_CC01_str1shi5_12Epochen_75erBatch_Aug10_1/
- S16 Data/Celllines_CC01_str1shi5_12Epochen_75erBatch_Aug10_1/desktop.ini
- S16 Data/Celllines_CC01_str1shi5_12Epochen_75erBatch_Aug10_1/events.out.tfevents.1665083131.Phil_Desktop.21364.5
- S16 Data/Celllines_CC01_str1shi5_12Epochen_75erBatch_Aug10_10/
- S16 Data/Celllines_CC01_str1shi5_12Epochen_75erBatch_Aug10_10/desktop.ini
- S16 Data/Celllines_CC01_str1shi5_12Epochen_75erBatch_Aug10_10/events.out.tfevents.1665088875.Phil_Desktop.21364.44
- S16 Data/Celllines_CC01_str1shi5_12Epochen_75erBatch_Aug10_2/
- S16 Data/Celllines_CC01_str1shi5_12Epochen_75erBatch_Aug10_2/desktop.ini
- S16 Data/Celllines_CC01_str1shi5_12Epochen_75erBatch_Aug10_2/events.out.tfevents.1665083263.Phil_Desktop.21364.6
- S16 Data/Celllines_CC01_str1shi5_12Epochen_75erBatch_Aug10_3/
- S16 Data/Celllines_CC01_str1shi5_12Epochen_75erBatch_Aug10_3/desktop.ini
- S16 Data/Celllines_CC01_str1shi5_12Epochen_75erBatch_Aug10_3/events.out.tfevents.1665083390.Phil_Desktop.21364.7
- S16 Data/Celllines_CC01_str1shi5_12Epochen_75erBatch_Aug10_4/
- S16 Data/Celllines_CC01_str1shi5_12Epochen_75erBatch_Aug10_4/desktop.ini
- S16 Data/Celllines_CC01_str1shi5_12Epochen_75erBatch_Aug10_4/events.out.tfevents.1665083518.Phil_Desktop.21364.8
- S16 Data/Celllines_CC01_str1shi5_12Epochen_75erBatch_Aug10_5/
- S16 Data/Celllines_CC01_str1shi5_12Epochen_75erBatch_Aug10_5/desktop.ini
- S16 Data/Celllines_CC01_str1shi5_12Epochen_75erBatch_Aug10_5/events.out.tfevents.1665083642.Phil_Desktop.21364.9
- S16 Data/Celllines_CC01_str1shi5_12Epochen_75erBatch_Aug10_6/
- S16 Data/Celllines_CC01_str1shi5_12Epochen_75erBatch_Aug10_6/desktop.ini
- S16 Data/Celllines_CC01_str1shi5_12Epochen_75erBatch_Aug10_6/events.out.tfevents.1665088373.Phil_Desktop.21364.40
- S16 Data/Celllines_CC01_str1shi5_12Epochen_75erBatch_Aug10_7/
- S16 Data/Celllines_CC01_str1shi5_12Epochen_75erBatch_Aug10_7/desktop.ini
- S16 Data/Celllines_CC01_str1shi5_12Epochen_75erBatch_Aug10_7/events.out.tfevents.1665088503.Phil_Desktop.21364.41
- S16 Data/Celllines_CC01_str1shi5_12Epochen_75erBatch_Aug10_8/
- S16 Data/Celllines_CC01_str1shi5_12Epochen_75erBatch_Aug10_8/desktop.ini
- S16 Data/Celllines_CC01_str1shi5_12Epochen_75erBatch_Aug10_8/events.out.tfevents.1665088628.Phil_Desktop.21364.42
- S16 Data/Celllines_CC01_str1shi5_12Epochen_75erBatch_Aug10_9/
- S16 Data/Celllines_CC01_str1shi5_12Epochen_75erBatch_Aug10_9/desktop.ini
- S16 Data/Celllines_CC01_str1shi5_12Epochen_75erBatch_Aug10_9/events.out.tfevents.1665088753.Phil_Desktop.21364.43
