# Supplementary material for: Non-destructive classification of unlabeled cells: Combining an automated benchtop magnetic resonance scanner and artificial intelligence
Source: PLoS Comput Biol. 2023 Feb 21;19(2):e1010842. doi: 10.1371/journal.pcbi.1010842 (PMC9983908; doi:10.1371/journal.pcbi.1010842)
Supplement: S17 Data — (ZIP) [file pcbi.1010842.s036.zip]

Archive with 90 entries (60 files):
- S17 Data/Celllines_CC01_str5shi1_12Epochen_75erBatch_Aug10_1/
- S17 Data/Celllines_CC01_str5shi1_12Epochen_75erBatch_Aug10_1/desktop.ini
- S17 Data/Celllines_CC01_str5shi1_12Epochen_75erBatch_Aug10_1/events.out.tfevents.1665083767.Phil_Desktop.21364.10
- S17 Data/Celllines_CC01_str5shi1_12Epochen_75erBatch_Aug10_10/
- S17 Data/Celllines_CC01_str5shi1_12Epochen_75erBatch_Aug10_10/desktop.ini
- S17 Data/Celllines_CC01_str5shi1_12Epochen_75erBatch_Aug10_10/events.out.tfevents.1665089499.Phil_Desktop.21364.49
- S17 Data/Celllines_CC01_str5shi1_12Epochen_75erBatch_Aug10_2/
- S17 Data/Celllines_CC01_str5shi1_12Epochen_75erBatch_Aug10_2/desktop.ini
- S17 Data/Celllines_CC01_str5shi1_12Epochen_75erBatch_Aug10_2/events.out.tfevents.1665083891.Phil_Desktop.21364.11
- S17 Data/Celllines_CC01_str5shi1_12Epochen_75erBatch_Aug10_3/
- S17 Data/Celllines_CC01_str5shi1_12Epochen_75erBatch_Aug10_3/desktop.ini
- S17 Data/Celllines_CC01_str5shi1_12Epochen_75erBatch_Aug10_3/events.out.tfevents.1665084014.Phil_Desktop.21364.12
- S17 Data/Celllines_CC01_str5shi1_12Epochen_75erBatch_Aug10_4/
- S17 Data/Celllines_CC01_str5shi1_12Epochen_75erBatch_Aug10_4/desktop.ini
- S17 Data/Celllines_CC01_str5shi1_12Epochen_75erBatch_Aug10_4/events.out.tfevents.1665084137.Phil_Desktop.21364.13
- S17 Data/Celllines_CC01_str5shi1_12Epochen_75erBatch_Aug10_5/
- S17 Data/Celllines_CC01_str5shi1_12Epochen_75erBatch_Aug10_5/desktop.ini
- S17 Data/Celllines_CC01_str5shi1_12Epochen_75erBatch_Aug10_5/events.out.tfevents.1665084260.Phil_Desktop.21364.14
- S17 Data/Celllines_CC01_str5shi1_12Epochen_75erBatch_Aug10_6/
- S17 Data/Celllines_CC01_str5shi1_12Epochen_75erBatch_Aug10_6/desktop.ini
- S17 Data/Celllines_CC01_str5shi1_12Epochen_75erBatch_Aug10_6/events.out.tfevents.1665089002.Phil_Desktop.21364.45
- S17 Data/Celllines_CC01_str5shi1_12Epochen_75erBatch_Aug10_7/
- S17 Data/Celllines_CC01_str5shi1_12Epochen_75erBatch_Aug10_7/desktop.ini
- S17 Data/Celllines_CC01_str5shi1_12Epochen_75erBatch_Aug10_7/events.out.tfevents.1665089128.Phil_Desktop.21364.46
- S17 Data/Celllines_CC01_str5shi1_12Epochen_75erBatch_Aug10_8/
- S17 Data/Celllines_CC01_str5shi1_12Epochen_75erBatch_Aug10_8/desktop.ini
- S17 Data/Celllines_CC01_str5shi1_12Epochen_75erBatch_Aug10_8/events.out.tfevents.1665089253.Phil_Desktop.21364.47
- S17 Data/Celllines_CC01_str5shi1_12Epochen_75erBatch_Aug10_9/
- S17 Data/Celllines_CC01_str5shi1_12Epochen_75erBatch_Aug10_9/desktop.ini
- S17 Data/Celllines_CC01_str5shi1_12Epochen_75erBatch_Aug10_9/events.out.tfevents.1665089378.Phil_Desktop.21364.48
- S17 Data/Celllines_CC01_str5shi10_12Epochen_75erBatch_Aug10_1/
- S17 Data/Celllines_CC01_str5shi10_12Epochen_75erBatch_Aug10_1/desktop.ini
- S17 Data/Celllines_CC01_str5shi10_12Epochen_75erBatch_Aug10_1/events.out.tfevents.1665085016.Phil_Desktop.21364.20
- S17 Data/Celllines_CC01_str5shi10_12Epochen_75erBatch_Aug10_10/
- S17 Data/Celllines_CC01_str5shi10_12Epochen_75erBatch_Aug10_10/desktop.ini
- S17 Data/Celllines_CC01_str5shi10_12Epochen_75erBatch_Aug10_10/events.out.tfevents.1665090692.Phil_Desktop.21364.59
- S17 Data/Celllines_CC01_str5shi10_12Epochen_75erBatch_Aug10_2/
- S17 Data/Celllines_CC01_str5shi10_12Epochen_75erBatch_Aug10_2/desktop.ini
- S17 Data/Celllines_CC01_str5shi10_12Epochen_75erBatch_Aug10_2/events.out.tfevents.1665085140.Phil_Desktop.21364.21
- S17 Data/Celllines_CC01_str5shi10_12Epochen_75erBatch_Aug10_3/
- S17 Data/Celllines_CC01_str5shi10_12Epochen_75erBatch_Aug10_3/desktop.ini
- S17 Data/Celllines_CC01_str5shi10_12Epochen_75erBatch_Aug10_3/events.out.tfevents.1665085267.Phil_Desktop.21364.22
- S17 Data/Celllines_CC01_str5shi10_12Epochen_75erBatch_Aug10_4/
- S17 Data/Celllines_CC01_str5shi10_12Epochen_75erBatch_Aug10_4/desktop.ini
- S17 Data/Celllines_CC01_str5shi10_12Epochen_75erBatch_Aug10_4/events.out.tfevents.1665085391.Phil_Desktop.21364.23
- S17 Data/Celllines_CC01_str5shi10_12Epochen_75erBatch_Aug10_5/
- S17 Data/Celllines_CC01_str5shi10_12Epochen_75erBatch_Aug10_5/desktop.ini
- S17 Data/Celllines_CC01_str5shi10_12Epochen_75erBatch_Aug10_5/events.out.tfevents.1665085518.Phil_Desktop.21364.24
- S17 Data/Celllines_CC01_str5shi10_12Epochen_75erBatch_Aug10_6/
- S17 Data/Celllines_CC01_str5shi10_12Epochen_75erBatch_Aug10_6/desktop.ini
- S17 Data/Celllines_CC01_str5shi10_12Epochen_75erBatch_Aug10_6/events.out.tfevents.1665090218.Phil_Desktop.21364.55
- S17 Data/Celllines_CC01_str5shi10_12Epochen_75erBatch_Aug10_7/
- S17 Data/Celllines_CC01_str5shi10_12Epochen_75erBatch_Aug10_7/desktop.ini
- S17 Data/Celllines_CC01_str5shi10_12Epochen_75erBatch_Aug10_7/events.out.tfevents.1665090338.Phil_Desktop.21364.56
- S17 Data/Celllines_CC01_str5shi10_12Epochen_75erBatch_Aug10_8/
- S17 Data/Celllines_CC01_str5shi10_12Epochen_75erBatch_Aug10_8/desktop.ini
- S17 Data/Celllines_CC01_str5shi10_12Epochen_75erBatch_Aug10_8/events.out.tfevents.1665090456.Phil_Desktop.21364.57
- S17 Data/Celllines_CC01_str5shi10_12Epochen_75erBatch_Aug10_9/
- S17 Data/Celllines_CC01_str5shi10_12Epochen_75erBatch_Aug10_9/desktop.ini
- S17 Data/Celllines_CC01_str5shi10_12Epochen_75erBatch_Aug10_9/events.out.tfevents.1665090574.Phil_Desktop.21364.58
- S17 Data/Celllines_CC01_str5shi5_12Epochen_75erBatch_Aug10_1/
- S17 Data/Celllines_CC01_str5shi5_12Epochen_75erBatch_Aug10_1/desktop.ini
- S17 Data/Celllines_CC01_str5shi5_12Epochen_75erBatch_Aug10_1/events.out.tfevents.1665084384.Phil_Desktop.21364.15
- S17 Data/Celllines_CC01_str5shi5_12Epochen_75erBatch_Aug10_10/
- S17 Data/Celllines_CC01_str5shi5_12Epochen_75erBatch_Aug10_10/desktop.ini
- S17 Data/Celllines_CC01_str5shi5_12Epochen_75erBatch_Aug10_10/events.out.tfevents.1665090096.Phil_Desktop.21364.54
- S17 Data/Celllines_CC01_str5shi5_12Epochen_75erBatch_Aug10_2/
- S17 Data/Celllines_CC01_str5shi5_12Epochen_75erBatch_Aug10_2/desktop.ini
- S17 Data/Celllines_CC01_str5shi5_12Epochen_75erBatch_Aug10_2/events.out.tfevents.1665084513.Phil_Desktop.21364.16
- S17 Data/Celllines_CC01_str5shi5_12Epochen_75erBatch_Aug10_3/
- S17 Data/Celllines_CC01_str5shi5_12Epochen_75erBatch_Aug10_3/desktop.ini
- S17 Data/Celllines_CC01_str5shi5_12Epochen_75erBatch_Aug10_3/events.out.tfevents.1665084637.Phil_Desktop.21364.17
- S17 Data/Celllines_CC01_str5shi5_12Epochen_75erBatch_Aug10_4/
- S17 Data/Celllines_CC01_str5shi5_12Epochen_75erBatch_Aug10_4/desktop.ini
- S17 Data/Celllines_CC01_str5shi5_12Epochen_75erBatch_Aug10_4/events.out.tfevents.1665084762.Phil_Desktop.21364.18
- S17 Data/Celllines_CC01_str5shi5_12Epochen_75erBatch_Aug10_5/
- S17 Data/Celllines_CC01_str5shi5_12Epochen_75erBatch_Aug10_5/desktop.ini
- S17 Data/Celllines_CC01_str5shi5_12Epochen_75erBatch_Aug10_5/events.out.tfevents.1665084889.Phil_Desktop.21364.19
- S17 Data/Celllines_CC01_str5shi5_12Epochen_75erBatch_Aug10_6/
- S17 Data/Celllines_CC01_str5shi5_12Epochen_75erBatch_Aug10_6/desktop.ini
- S17 Data/Celllines_CC01_str5shi5_12Epochen_75erBatch_Aug10_6/events.out.tfevents.1665089618.Phil_Desktop.21364.50
- S17 Data/Celllines_CC01_str5shi5_12Epochen_75erBatch_Aug10_7/
- S17 Data/Celllines_CC01_str5shi5_12Epochen_75erBatch_Aug10_7/desktop.ini
- S17 Data/Celllines_CC01_str5shi5_12Epochen_75erBatch_Aug10_7/events.out.tfevents.1665089740.Phil_Desktop.21364.51
- S17 Data/Celllines_CC01_str5shi5_12Epochen_75erBatch_Aug10_8/
- S17 Data/Celllines_CC01_str5shi5_12Epochen_75erBatch_Aug10_8/desktop.ini
- S17 Data/Celllines_CC01_str5shi5_12Epochen_75erBatch_Aug10_8/events.out.tfevents.1665089859.Phil_Desktop.21364.52
- S17 Data/Celllines_CC01_str5shi5_12Epochen_75erBatch_Aug10_9/
- S17 Data/Celllines_CC01_str5shi5_12Epochen_75erBatch_Aug10_9/desktop.ini
- S17 Data/Celllines_CC01_str5shi5_12Epochen_75erBatch_Aug10_9/events.out.tfevents.1665089977.Phil_Desktop.21364.53
