# Supplementary material for: Non-destructive classification of unlabeled cells: Combining an automated benchtop magnetic resonance scanner and artificial intelligence
Source: PLoS Comput Biol. 2023 Feb 21;19(2):e1010842. doi: 10.1371/journal.pcbi.1010842 (PMC9983908; doi:10.1371/journal.pcbi.1010842)
Supplement: S18 Data — (ZIP) [file pcbi.1010842.s037.zip]

Archive with 90 entries (60 files):
- S18 Data/Celllines_CC01_str10shi10_12Epochen_75erBatch_Aug10_1/
- S18 Data/Celllines_CC01_str10shi10_12Epochen_75erBatch_Aug10_1/desktop.ini
- S18 Data/Celllines_CC01_str10shi10_12Epochen_75erBatch_Aug10_1/events.out.tfevents.1665086288.Phil_Desktop.21364.30
- S18 Data/Celllines_CC01_str10shi10_12Epochen_75erBatch_Aug10_10/
- S18 Data/Celllines_CC01_str10shi10_12Epochen_75erBatch_Aug10_10/desktop.ini
- S18 Data/Celllines_CC01_str10shi10_12Epochen_75erBatch_Aug10_10/events.out.tfevents.1665123350.Phil_Desktop.21364.69
- S18 Data/Celllines_CC01_str10shi10_12Epochen_75erBatch_Aug10_2/
- S18 Data/Celllines_CC01_str10shi10_12Epochen_75erBatch_Aug10_2/desktop.ini
- S18 Data/Celllines_CC01_str10shi10_12Epochen_75erBatch_Aug10_2/events.out.tfevents.1665086409.Phil_Desktop.21364.31
- S18 Data/Celllines_CC01_str10shi10_12Epochen_75erBatch_Aug10_3/
- S18 Data/Celllines_CC01_str10shi10_12Epochen_75erBatch_Aug10_3/desktop.ini
- S18 Data/Celllines_CC01_str10shi10_12Epochen_75erBatch_Aug10_3/events.out.tfevents.1665086529.Phil_Desktop.21364.32
- S18 Data/Celllines_CC01_str10shi10_12Epochen_75erBatch_Aug10_4/
- S18 Data/Celllines_CC01_str10shi10_12Epochen_75erBatch_Aug10_4/desktop.ini
- S18 Data/Celllines_CC01_str10shi10_12Epochen_75erBatch_Aug10_4/events.out.tfevents.1665086652.Phil_Desktop.21364.33
- S18 Data/Celllines_CC01_str10shi10_12Epochen_75erBatch_Aug10_5/
- S18 Data/Celllines_CC01_str10shi10_12Epochen_75erBatch_Aug10_5/desktop.ini
- S18 Data/Celllines_CC01_str10shi10_12Epochen_75erBatch_Aug10_5/events.out.tfevents.1665086781.Phil_Desktop.21364.34
- S18 Data/Celllines_CC01_str10shi10_12Epochen_75erBatch_Aug10_6/
- S18 Data/Celllines_CC01_str10shi10_12Epochen_75erBatch_Aug10_6/desktop.ini
- S18 Data/Celllines_CC01_str10shi10_12Epochen_75erBatch_Aug10_6/events.out.tfevents.1665122838.Phil_Desktop.21364.65
- S18 Data/Celllines_CC01_str10shi10_12Epochen_75erBatch_Aug10_7/
- S18 Data/Celllines_CC01_str10shi10_12Epochen_75erBatch_Aug10_7/desktop.ini
- S18 Data/Celllines_CC01_str10shi10_12Epochen_75erBatch_Aug10_7/events.out.tfevents.1665122971.Phil_Desktop.21364.66
- S18 Data/Celllines_CC01_str10shi10_12Epochen_75erBatch_Aug10_8/
- S18 Data/Celllines_CC01_str10shi10_12Epochen_75erBatch_Aug10_8/desktop.ini
- S18 Data/Celllines_CC01_str10shi10_12Epochen_75erBatch_Aug10_8/events.out.tfevents.1665123097.Phil_Desktop.21364.67
- S18 Data/Celllines_CC01_str10shi10_12Epochen_75erBatch_Aug10_9/
- S18 Data/Celllines_CC01_str10shi10_12Epochen_75erBatch_Aug10_9/desktop.ini
- S18 Data/Celllines_CC01_str10shi10_12Epochen_75erBatch_Aug10_9/events.out.tfevents.1665123225.Phil_Desktop.21364.68
- S18 Data/Celllines_CC01_str10shi5_12Epochen_75erBatch_Aug10_1/
- S18 Data/Celllines_CC01_str10shi5_12Epochen_75erBatch_Aug10_1/desktop.ini
- S18 Data/Celllines_CC01_str10shi5_12Epochen_75erBatch_Aug10_1/events.out.tfevents.1665085654.Phil_Desktop.21364.25
- S18 Data/Celllines_CC01_str10shi5_12Epochen_75erBatch_Aug10_10/
- S18 Data/Celllines_CC01_str10shi5_12Epochen_75erBatch_Aug10_10/desktop.ini
- S18 Data/Celllines_CC01_str10shi5_12Epochen_75erBatch_Aug10_10/events.out.tfevents.1665091290.Phil_Desktop.21364.64
- S18 Data/Celllines_CC01_str10shi5_12Epochen_75erBatch_Aug10_2/
- S18 Data/Celllines_CC01_str10shi5_12Epochen_75erBatch_Aug10_2/desktop.ini
- S18 Data/Celllines_CC01_str10shi5_12Epochen_75erBatch_Aug10_2/events.out.tfevents.1665085778.Phil_Desktop.21364.26
- S18 Data/Celllines_CC01_str10shi5_12Epochen_75erBatch_Aug10_3/
- S18 Data/Celllines_CC01_str10shi5_12Epochen_75erBatch_Aug10_3/desktop.ini
- S18 Data/Celllines_CC01_str10shi5_12Epochen_75erBatch_Aug10_3/events.out.tfevents.1665085904.Phil_Desktop.21364.27
- S18 Data/Celllines_CC01_str10shi5_12Epochen_75erBatch_Aug10_4/
- S18 Data/Celllines_CC01_str10shi5_12Epochen_75erBatch_Aug10_4/desktop.ini
- S18 Data/Celllines_CC01_str10shi5_12Epochen_75erBatch_Aug10_4/events.out.tfevents.1665086028.Phil_Desktop.21364.28
- S18 Data/Celllines_CC01_str10shi5_12Epochen_75erBatch_Aug10_5/
- S18 Data/Celllines_CC01_str10shi5_12Epochen_75erBatch_Aug10_5/desktop.ini
- S18 Data/Celllines_CC01_str10shi5_12Epochen_75erBatch_Aug10_5/events.out.tfevents.1665086156.Phil_Desktop.21364.29
- S18 Data/Celllines_CC01_str10shi5_12Epochen_75erBatch_Aug10_6/
- S18 Data/Celllines_CC01_str10shi5_12Epochen_75erBatch_Aug10_6/desktop.ini
- S18 Data/Celllines_CC01_str10shi5_12Epochen_75erBatch_Aug10_6/events.out.tfevents.1665090816.Phil_Desktop.21364.60
- S18 Data/Celllines_CC01_str10shi5_12Epochen_75erBatch_Aug10_7/
- S18 Data/Celllines_CC01_str10shi5_12Epochen_75erBatch_Aug10_7/desktop.ini
- S18 Data/Celllines_CC01_str10shi5_12Epochen_75erBatch_Aug10_7/events.out.tfevents.1665090934.Phil_Desktop.21364.61
- S18 Data/Celllines_CC01_str10shi5_12Epochen_75erBatch_Aug10_8/
- S18 Data/Celllines_CC01_str10shi5_12Epochen_75erBatch_Aug10_8/desktop.ini
- S18 Data/Celllines_CC01_str10shi5_12Epochen_75erBatch_Aug10_8/events.out.tfevents.1665091053.Phil_Desktop.21364.62
- S18 Data/Celllines_CC01_str10shi5_12Epochen_75erBatch_Aug10_9/
- S18 Data/Celllines_CC01_str10shi5_12Epochen_75erBatch_Aug10_9/desktop.ini
- S18 Data/Celllines_CC01_str10shi5_12Epochen_75erBatch_Aug10_9/events.out.tfevents.1665091171.Phil_Desktop.21364.63
- S18 Data/Celllines_CC02_40Aug_str1shif1_12Epochen_1/
- S18 Data/Celllines_CC02_40Aug_str1shif1_12Epochen_1/desktop.ini
- S18 Data/Celllines_CC02_40Aug_str1shif1_12Epochen_1/events.out.tfevents.1663415633.Phil_Desktop.14944.118
- S18 Data/Celllines_CC02_40Aug_str1shif1_12Epochen_10/
- S18 Data/Celllines_CC02_40Aug_str1shif1_12Epochen_10/desktop.ini
- S18 Data/Celllines_CC02_40Aug_str1shif1_12Epochen_10/events.out.tfevents.1663417602.Phil_Desktop.14944.127
- S18 Data/Celllines_CC02_40Aug_str1shif1_12Epochen_2/
- S18 Data/Celllines_CC02_40Aug_str1shif1_12Epochen_2/desktop.ini
- S18 Data/Celllines_CC02_40Aug_str1shif1_12Epochen_2/events.out.tfevents.1663415856.Phil_Desktop.14944.119
- S18 Data/Celllines_CC02_40Aug_str1shif1_12Epochen_3/
- S18 Data/Celllines_CC02_40Aug_str1shif1_12Epochen_3/desktop.ini
- S18 Data/Celllines_CC02_40Aug_str1shif1_12Epochen_3/events.out.tfevents.1663416071.Phil_Desktop.14944.120
- S18 Data/Celllines_CC02_40Aug_str1shif1_12Epochen_4/
- S18 Data/Celllines_CC02_40Aug_str1shif1_12Epochen_4/desktop.ini
- S18 Data/Celllines_CC02_40Aug_str1shif1_12Epochen_4/events.out.tfevents.1663416281.Phil_Desktop.14944.121
- S18 Data/Celllines_CC02_40Aug_str1shif1_12Epochen_5/
- S18 Data/Celllines_CC02_40Aug_str1shif1_12Epochen_5/desktop.ini
- S18 Data/Celllines_CC02_40Aug_str1shif1_12Epochen_5/events.out.tfevents.1663416491.Phil_Desktop.14944.122
- S18 Data/Celllines_CC02_40Aug_str1shif1_12Epochen_6/
- S18 Data/Celllines_CC02_40Aug_str1shif1_12Epochen_6/desktop.ini
- S18 Data/Celllines_CC02_40Aug_str1shif1_12Epochen_6/events.out.tfevents.1663416721.Phil_Desktop.14944.123
- S18 Data/Celllines_CC02_40Aug_str1shif1_12Epochen_7/
- S18 Data/Celllines_CC02_40Aug_str1shif1_12Epochen_7/desktop.ini
- S18 Data/Celllines_CC02_40Aug_str1shif1_12Epochen_7/events.out.tfevents.1663416941.Phil_Desktop.14944.124
- S18 Data/Celllines_CC02_40Aug_str1shif1_12Epochen_8/
- S18 Data/Celllines_CC02_40Aug_str1shif1_12Epochen_8/desktop.ini
- S18 Data/Celllines_CC02_40Aug_str1shif1_12Epochen_8/events.out.tfevents.1663417165.Phil_Desktop.14944.125
- S18 Data/Celllines_CC02_40Aug_str1shif1_12Epochen_9/
- S18 Data/Celllines_CC02_40Aug_str1shif1_12Epochen_9/desktop.ini
- S18 Data/Celllines_CC02_40Aug_str1shif1_12Epochen_9/events.out.tfevents.1663417386.Phil_Desktop.14944.126
