# Supplementary material for: Non-destructive classification of unlabeled cells: Combining an automated benchtop magnetic resonance scanner and artificial intelligence
Source: PLoS Comput Biol. 2023 Feb 21;19(2):e1010842. doi: 10.1371/journal.pcbi.1010842 (PMC9983908; doi:10.1371/journal.pcbi.1010842)
Supplement: S19 Data — (ZIP) [file pcbi.1010842.s038.zip]

Archive with 90 entries (60 files):
- S19 Data/Celllines_CC03_40Aug_str1shif1_12Epochen_1/
- S19 Data/Celllines_CC03_40Aug_str1shif1_12Epochen_1/desktop.ini
- S19 Data/Celllines_CC03_40Aug_str1shif1_12Epochen_1/events.out.tfevents.1663417995.Phil_Desktop.14944.128
- S19 Data/Celllines_CC03_40Aug_str1shif1_12Epochen_10/
- S19 Data/Celllines_CC03_40Aug_str1shif1_12Epochen_10/desktop.ini
- S19 Data/Celllines_CC03_40Aug_str1shif1_12Epochen_10/events.out.tfevents.1663419811.Phil_Desktop.14944.137
- S19 Data/Celllines_CC03_40Aug_str1shif1_12Epochen_2/
- S19 Data/Celllines_CC03_40Aug_str1shif1_12Epochen_2/desktop.ini
- S19 Data/Celllines_CC03_40Aug_str1shif1_12Epochen_2/events.out.tfevents.1663418192.Phil_Desktop.14944.129
- S19 Data/Celllines_CC03_40Aug_str1shif1_12Epochen_3/
- S19 Data/Celllines_CC03_40Aug_str1shif1_12Epochen_3/desktop.ini
- S19 Data/Celllines_CC03_40Aug_str1shif1_12Epochen_3/events.out.tfevents.1663418392.Phil_Desktop.14944.130
- S19 Data/Celllines_CC03_40Aug_str1shif1_12Epochen_4/
- S19 Data/Celllines_CC03_40Aug_str1shif1_12Epochen_4/desktop.ini
- S19 Data/Celllines_CC03_40Aug_str1shif1_12Epochen_4/events.out.tfevents.1663418591.Phil_Desktop.14944.131
- S19 Data/Celllines_CC03_40Aug_str1shif1_12Epochen_5/
- S19 Data/Celllines_CC03_40Aug_str1shif1_12Epochen_5/desktop.ini
- S19 Data/Celllines_CC03_40Aug_str1shif1_12Epochen_5/events.out.tfevents.1663418800.Phil_Desktop.14944.132
- S19 Data/Celllines_CC03_40Aug_str1shif1_12Epochen_6/
- S19 Data/Celllines_CC03_40Aug_str1shif1_12Epochen_6/desktop.ini
- S19 Data/Celllines_CC03_40Aug_str1shif1_12Epochen_6/events.out.tfevents.1663419003.Phil_Desktop.14944.133
- S19 Data/Celllines_CC03_40Aug_str1shif1_12Epochen_7/
- S19 Data/Celllines_CC03_40Aug_str1shif1_12Epochen_7/desktop.ini
- S19 Data/Celllines_CC03_40Aug_str1shif1_12Epochen_7/events.out.tfevents.1663419207.Phil_Desktop.14944.134
- S19 Data/Celllines_CC03_40Aug_str1shif1_12Epochen_8/
- S19 Data/Celllines_CC03_40Aug_str1shif1_12Epochen_8/desktop.ini
- S19 Data/Celllines_CC03_40Aug_str1shif1_12Epochen_8/events.out.tfevents.1663419408.Phil_Desktop.14944.135
- S19 Data/Celllines_CC03_40Aug_str1shif1_12Epochen_9/
- S19 Data/Celllines_CC03_40Aug_str1shif1_12Epochen_9/desktop.ini
- S19 Data/Celllines_CC03_40Aug_str1shif1_12Epochen_9/events.out.tfevents.1663419609.Phil_Desktop.14944.136
- S19 Data/Celllines_CC04_40Aug_str1shif1_12Epochen_1/
- S19 Data/Celllines_CC04_40Aug_str1shif1_12Epochen_1/desktop.ini
- S19 Data/Celllines_CC04_40Aug_str1shif1_12Epochen_1/events.out.tfevents.1663421458.Phil_Desktop.14944.138
- S19 Data/Celllines_CC04_40Aug_str1shif1_12Epochen_10/
- S19 Data/Celllines_CC04_40Aug_str1shif1_12Epochen_10/desktop.ini
- S19 Data/Celllines_CC04_40Aug_str1shif1_12Epochen_10/events.out.tfevents.1663423225.Phil_Desktop.14944.147
- S19 Data/Celllines_CC04_40Aug_str1shif1_12Epochen_2/
- S19 Data/Celllines_CC04_40Aug_str1shif1_12Epochen_2/desktop.ini
- S19 Data/Celllines_CC04_40Aug_str1shif1_12Epochen_2/events.out.tfevents.1663421650.Phil_Desktop.14944.139
- S19 Data/Celllines_CC04_40Aug_str1shif1_12Epochen_3/
- S19 Data/Celllines_CC04_40Aug_str1shif1_12Epochen_3/desktop.ini
- S19 Data/Celllines_CC04_40Aug_str1shif1_12Epochen_3/events.out.tfevents.1663421842.Phil_Desktop.14944.140
- S19 Data/Celllines_CC04_40Aug_str1shif1_12Epochen_4/
- S19 Data/Celllines_CC04_40Aug_str1shif1_12Epochen_4/desktop.ini
- S19 Data/Celllines_CC04_40Aug_str1shif1_12Epochen_4/events.out.tfevents.1663422047.Phil_Desktop.14944.141
- S19 Data/Celllines_CC04_40Aug_str1shif1_12Epochen_5/
- S19 Data/Celllines_CC04_40Aug_str1shif1_12Epochen_5/desktop.ini
- S19 Data/Celllines_CC04_40Aug_str1shif1_12Epochen_5/events.out.tfevents.1663422246.Phil_Desktop.14944.142
- S19 Data/Celllines_CC04_40Aug_str1shif1_12Epochen_6/
- S19 Data/Celllines_CC04_40Aug_str1shif1_12Epochen_6/desktop.ini
- S19 Data/Celllines_CC04_40Aug_str1shif1_12Epochen_6/events.out.tfevents.1663422445.Phil_Desktop.14944.143
- S19 Data/Celllines_CC04_40Aug_str1shif1_12Epochen_7/
- S19 Data/Celllines_CC04_40Aug_str1shif1_12Epochen_7/desktop.ini
- S19 Data/Celllines_CC04_40Aug_str1shif1_12Epochen_7/events.out.tfevents.1663422641.Phil_Desktop.14944.144
- S19 Data/Celllines_CC04_40Aug_str1shif1_12Epochen_8/
- S19 Data/Celllines_CC04_40Aug_str1shif1_12Epochen_8/desktop.ini
- S19 Data/Celllines_CC04_40Aug_str1shif1_12Epochen_8/events.out.tfevents.1663422837.Phil_Desktop.14944.145
- S19 Data/Celllines_CC04_40Aug_str1shif1_12Epochen_9/
- S19 Data/Celllines_CC04_40Aug_str1shif1_12Epochen_9/desktop.ini
- S19 Data/Celllines_CC04_40Aug_str1shif1_12Epochen_9/events.out.tfevents.1663423031.Phil_Desktop.14944.146
- S19 Data/Celllines_CC05_40Aug_str1shif1_12Epochen_1/
- S19 Data/Celllines_CC05_40Aug_str1shif1_12Epochen_1/desktop.ini
- S19 Data/Celllines_CC05_40Aug_str1shif1_12Epochen_1/events.out.tfevents.1663424204.Phil_Desktop.14944.148
- S19 Data/Celllines_CC05_40Aug_str1shif1_12Epochen_10/
- S19 Data/Celllines_CC05_40Aug_str1shif1_12Epochen_10/desktop.ini
- S19 Data/Celllines_CC05_40Aug_str1shif1_12Epochen_10/events.out.tfevents.1663425806.Phil_Desktop.14944.157
- S19 Data/Celllines_CC05_40Aug_str1shif1_12Epochen_2/
- S19 Data/Celllines_CC05_40Aug_str1shif1_12Epochen_2/desktop.ini
- S19 Data/Celllines_CC05_40Aug_str1shif1_12Epochen_2/events.out.tfevents.1663424389.Phil_Desktop.14944.149
- S19 Data/Celllines_CC05_40Aug_str1shif1_12Epochen_3/
- S19 Data/Celllines_CC05_40Aug_str1shif1_12Epochen_3/desktop.ini
- S19 Data/Celllines_CC05_40Aug_str1shif1_12Epochen_3/events.out.tfevents.1663424576.Phil_Desktop.14944.150
- S19 Data/Celllines_CC05_40Aug_str1shif1_12Epochen_4/
- S19 Data/Celllines_CC05_40Aug_str1shif1_12Epochen_4/desktop.ini
- S19 Data/Celllines_CC05_40Aug_str1shif1_12Epochen_4/events.out.tfevents.1663424761.Phil_Desktop.14944.151
- S19 Data/Celllines_CC05_40Aug_str1shif1_12Epochen_5/
- S19 Data/Celllines_CC05_40Aug_str1shif1_12Epochen_5/desktop.ini
- S19 Data/Celllines_CC05_40Aug_str1shif1_12Epochen_5/events.out.tfevents.1663424944.Phil_Desktop.14944.152
- S19 Data/Celllines_CC05_40Aug_str1shif1_12Epochen_6/
- S19 Data/Celllines_CC05_40Aug_str1shif1_12Epochen_6/desktop.ini
- S19 Data/Celllines_CC05_40Aug_str1shif1_12Epochen_6/events.out.tfevents.1663425119.Phil_Desktop.14944.153
- S19 Data/Celllines_CC05_40Aug_str1shif1_12Epochen_7/
- S19 Data/Celllines_CC05_40Aug_str1shif1_12Epochen_7/desktop.ini
- S19 Data/Celllines_CC05_40Aug_str1shif1_12Epochen_7/events.out.tfevents.1663425292.Phil_Desktop.14944.154
- S19 Data/Celllines_CC05_40Aug_str1shif1_12Epochen_8/
- S19 Data/Celllines_CC05_40Aug_str1shif1_12Epochen_8/desktop.ini
- S19 Data/Celllines_CC05_40Aug_str1shif1_12Epochen_8/events.out.tfevents.1663425465.Phil_Desktop.14944.155
- S19 Data/Celllines_CC05_40Aug_str1shif1_12Epochen_9/
- S19 Data/Celllines_CC05_40Aug_str1shif1_12Epochen_9/desktop.ini
- S19 Data/Celllines_CC05_40Aug_str1shif1_12Epochen_9/events.out.tfevents.1663425636.Phil_Desktop.14944.156
