# Supplementary material for: Non-destructive classification of unlabeled cells: Combining an automated benchtop magnetic resonance scanner and artificial intelligence
Source: PLoS Comput Biol. 2023 Feb 21;19(2):e1010842. doi: 10.1371/journal.pcbi.1010842 (PMC9983908; doi:10.1371/journal.pcbi.1010842)
Supplement: S20 Data — (ZIP) [file pcbi.1010842.s039.zip]

Archive with 90 entries (60 files):
- S20 Data/Celllines_CC06_20Aug_12Epochen_75erBatch_str10shi5_1/
- S20 Data/Celllines_CC06_20Aug_12Epochen_75erBatch_str10shi5_1/desktop.ini
- S20 Data/Celllines_CC06_20Aug_12Epochen_75erBatch_str10shi5_1/events.out.tfevents.1663615001.Phil_Desktop.14944.404
- S20 Data/Celllines_CC06_20Aug_12Epochen_75erBatch_str10shi5_2/
- S20 Data/Celllines_CC06_20Aug_12Epochen_75erBatch_str10shi5_2/desktop.ini
- S20 Data/Celllines_CC06_20Aug_12Epochen_75erBatch_str10shi5_2/events.out.tfevents.1663615040.Phil_Desktop.14944.405
- S20 Data/Celllines_CC06_20Aug_12Epochen_75erBatch_str10shi5_3/
- S20 Data/Celllines_CC06_20Aug_12Epochen_75erBatch_str10shi5_3/desktop.ini
- S20 Data/Celllines_CC06_20Aug_12Epochen_75erBatch_str10shi5_3/events.out.tfevents.1663615079.Phil_Desktop.14944.406
- S20 Data/Celllines_CC06_20Aug_12Epochen_75erBatch_str10shi5_4/
- S20 Data/Celllines_CC06_20Aug_12Epochen_75erBatch_str10shi5_4/desktop.ini
- S20 Data/Celllines_CC06_20Aug_12Epochen_75erBatch_str10shi5_4/events.out.tfevents.1663615117.Phil_Desktop.14944.407
- S20 Data/Celllines_CC06_20Aug_12Epochen_75erBatch_str10shi5_5/
- S20 Data/Celllines_CC06_20Aug_12Epochen_75erBatch_str10shi5_5/desktop.ini
- S20 Data/Celllines_CC06_20Aug_12Epochen_75erBatch_str10shi5_5/events.out.tfevents.1663615155.Phil_Desktop.14944.408
- S20 Data/Celllines_CC06_20Aug_12Epochen_75erBatch_str1shi1_1/
- S20 Data/Celllines_CC06_20Aug_12Epochen_75erBatch_str1shi1_1/desktop.ini
- S20 Data/Celllines_CC06_20Aug_12Epochen_75erBatch_str1shi1_1/events.out.tfevents.1663614002.Phil_Desktop.14944.379
- S20 Data/Celllines_CC06_20Aug_12Epochen_75erBatch_str1shi1_2/
- S20 Data/Celllines_CC06_20Aug_12Epochen_75erBatch_str1shi1_2/desktop.ini
- S20 Data/Celllines_CC06_20Aug_12Epochen_75erBatch_str1shi1_2/events.out.tfevents.1663614038.Phil_Desktop.14944.380
- S20 Data/Celllines_CC06_20Aug_12Epochen_75erBatch_str1shi1_3/
- S20 Data/Celllines_CC06_20Aug_12Epochen_75erBatch_str1shi1_3/desktop.ini
- S20 Data/Celllines_CC06_20Aug_12Epochen_75erBatch_str1shi1_3/events.out.tfevents.1663614075.Phil_Desktop.14944.381
- S20 Data/Celllines_CC06_20Aug_12Epochen_75erBatch_str1shi1_4/
- S20 Data/Celllines_CC06_20Aug_12Epochen_75erBatch_str1shi1_4/desktop.ini
- S20 Data/Celllines_CC06_20Aug_12Epochen_75erBatch_str1shi1_4/events.out.tfevents.1663614111.Phil_Desktop.14944.382
- S20 Data/Celllines_CC06_20Aug_12Epochen_75erBatch_str1shi1_5/
- S20 Data/Celllines_CC06_20Aug_12Epochen_75erBatch_str1shi1_5/desktop.ini
- S20 Data/Celllines_CC06_20Aug_12Epochen_75erBatch_str1shi1_5/events.out.tfevents.1663614147.Phil_Desktop.14944.383
- S20 Data/Celllines_CC06_20Aug_12Epochen_75erBatch_str1shi5_1/
- S20 Data/Celllines_CC06_20Aug_12Epochen_75erBatch_str1shi5_1/desktop.ini
- S20 Data/Celllines_CC06_20Aug_12Epochen_75erBatch_str1shi5_1/events.out.tfevents.1663614185.Phil_Desktop.14944.384
- S20 Data/Celllines_CC06_20Aug_12Epochen_75erBatch_str1shi5_2/
- S20 Data/Celllines_CC06_20Aug_12Epochen_75erBatch_str1shi5_2/desktop.ini
- S20 Data/Celllines_CC06_20Aug_12Epochen_75erBatch_str1shi5_2/events.out.tfevents.1663614224.Phil_Desktop.14944.385
- S20 Data/Celllines_CC06_20Aug_12Epochen_75erBatch_str1shi5_3/
- S20 Data/Celllines_CC06_20Aug_12Epochen_75erBatch_str1shi5_3/desktop.ini
- S20 Data/Celllines_CC06_20Aug_12Epochen_75erBatch_str1shi5_3/events.out.tfevents.1663614278.Phil_Desktop.14944.386
- S20 Data/Celllines_CC06_20Aug_12Epochen_75erBatch_str1shi5_4/
- S20 Data/Celllines_CC06_20Aug_12Epochen_75erBatch_str1shi5_4/desktop.ini
- S20 Data/Celllines_CC06_20Aug_12Epochen_75erBatch_str1shi5_4/events.out.tfevents.1663614320.Phil_Desktop.14944.387
- S20 Data/Celllines_CC06_20Aug_12Epochen_75erBatch_str1shi5_5/
- S20 Data/Celllines_CC06_20Aug_12Epochen_75erBatch_str1shi5_5/desktop.ini
- S20 Data/Celllines_CC06_20Aug_12Epochen_75erBatch_str1shi5_5/events.out.tfevents.1663614362.Phil_Desktop.14944.388
- S20 Data/Celllines_CC06_20Aug_12Epochen_75erBatch_str5shi1_1/
- S20 Data/Celllines_CC06_20Aug_12Epochen_75erBatch_str5shi1_1/desktop.ini
- S20 Data/Celllines_CC06_20Aug_12Epochen_75erBatch_str5shi1_1/events.out.tfevents.1663614403.Phil_Desktop.14944.389
- S20 Data/Celllines_CC06_20Aug_12Epochen_75erBatch_str5shi1_2/
- S20 Data/Celllines_CC06_20Aug_12Epochen_75erBatch_str5shi1_2/desktop.ini
- S20 Data/Celllines_CC06_20Aug_12Epochen_75erBatch_str5shi1_2/events.out.tfevents.1663614442.Phil_Desktop.14944.390
- S20 Data/Celllines_CC06_20Aug_12Epochen_75erBatch_str5shi1_3/
- S20 Data/Celllines_CC06_20Aug_12Epochen_75erBatch_str5shi1_3/desktop.ini
- S20 Data/Celllines_CC06_20Aug_12Epochen_75erBatch_str5shi1_3/events.out.tfevents.1663614483.Phil_Desktop.14944.391
- S20 Data/Celllines_CC06_20Aug_12Epochen_75erBatch_str5shi1_4/
- S20 Data/Celllines_CC06_20Aug_12Epochen_75erBatch_str5shi1_4/desktop.ini
- S20 Data/Celllines_CC06_20Aug_12Epochen_75erBatch_str5shi1_4/events.out.tfevents.1663614524.Phil_Desktop.14944.392
- S20 Data/Celllines_CC06_20Aug_12Epochen_75erBatch_str5shi1_5/
- S20 Data/Celllines_CC06_20Aug_12Epochen_75erBatch_str5shi1_5/desktop.ini
- S20 Data/Celllines_CC06_20Aug_12Epochen_75erBatch_str5shi1_5/events.out.tfevents.1663614566.Phil_Desktop.14944.393
- S20 Data/Celllines_CC06_20Aug_12Epochen_75erBatch_str5shi10_1/
- S20 Data/Celllines_CC06_20Aug_12Epochen_75erBatch_str5shi10_1/desktop.ini
- S20 Data/Celllines_CC06_20Aug_12Epochen_75erBatch_str5shi10_1/events.out.tfevents.1663614803.Phil_Desktop.14944.399
- S20 Data/Celllines_CC06_20Aug_12Epochen_75erBatch_str5shi10_2/
- S20 Data/Celllines_CC06_20Aug_12Epochen_75erBatch_str5shi10_2/desktop.ini
- S20 Data/Celllines_CC06_20Aug_12Epochen_75erBatch_str5shi10_2/events.out.tfevents.1663614844.Phil_Desktop.14944.400
- S20 Data/Celllines_CC06_20Aug_12Epochen_75erBatch_str5shi10_3/
- S20 Data/Celllines_CC06_20Aug_12Epochen_75erBatch_str5shi10_3/desktop.ini
- S20 Data/Celllines_CC06_20Aug_12Epochen_75erBatch_str5shi10_3/events.out.tfevents.1663614887.Phil_Desktop.14944.401
- S20 Data/Celllines_CC06_20Aug_12Epochen_75erBatch_str5shi10_4/
- S20 Data/Celllines_CC06_20Aug_12Epochen_75erBatch_str5shi10_4/desktop.ini
- S20 Data/Celllines_CC06_20Aug_12Epochen_75erBatch_str5shi10_4/events.out.tfevents.1663614925.Phil_Desktop.14944.402
- S20 Data/Celllines_CC06_20Aug_12Epochen_75erBatch_str5shi10_5/
- S20 Data/Celllines_CC06_20Aug_12Epochen_75erBatch_str5shi10_5/desktop.ini
- S20 Data/Celllines_CC06_20Aug_12Epochen_75erBatch_str5shi10_5/events.out.tfevents.1663614963.Phil_Desktop.14944.403
- S20 Data/Celllines_CC06_20Aug_12Epochen_75erBatch_str5shi5_1/
- S20 Data/Celllines_CC06_20Aug_12Epochen_75erBatch_str5shi5_1/desktop.ini
- S20 Data/Celllines_CC06_20Aug_12Epochen_75erBatch_str5shi5_1/events.out.tfevents.1663614606.Phil_Desktop.14944.394
- S20 Data/Celllines_CC06_20Aug_12Epochen_75erBatch_str5shi5_2/
- S20 Data/Celllines_CC06_20Aug_12Epochen_75erBatch_str5shi5_2/desktop.ini
- S20 Data/Celllines_CC06_20Aug_12Epochen_75erBatch_str5shi5_2/events.out.tfevents.1663614645.Phil_Desktop.14944.395
- S20 Data/Celllines_CC06_20Aug_12Epochen_75erBatch_str5shi5_3/
- S20 Data/Celllines_CC06_20Aug_12Epochen_75erBatch_str5shi5_3/desktop.ini
- S20 Data/Celllines_CC06_20Aug_12Epochen_75erBatch_str5shi5_3/events.out.tfevents.1663614684.Phil_Desktop.14944.396
- S20 Data/Celllines_CC06_20Aug_12Epochen_75erBatch_str5shi5_4/
- S20 Data/Celllines_CC06_20Aug_12Epochen_75erBatch_str5shi5_4/desktop.ini
- S20 Data/Celllines_CC06_20Aug_12Epochen_75erBatch_str5shi5_4/events.out.tfevents.1663614722.Phil_Desktop.14944.397
- S20 Data/Celllines_CC06_20Aug_12Epochen_75erBatch_str5shi5_5/
- S20 Data/Celllines_CC06_20Aug_12Epochen_75erBatch_str5shi5_5/desktop.ini
- S20 Data/Celllines_CC06_20Aug_12Epochen_75erBatch_str5shi5_5/events.out.tfevents.1663614762.Phil_Desktop.14944.398
