# Supplementary material for: Non-destructive classification of unlabeled cells: Combining an automated benchtop magnetic resonance scanner and artificial intelligence
Source: PLoS Comput Biol. 2023 Feb 21;19(2):e1010842. doi: 10.1371/journal.pcbi.1010842 (PMC9983908; doi:10.1371/journal.pcbi.1010842)
Supplement: S21 Data — (ZIP) [file pcbi.1010842.s040.zip]

Archive with 113 entries (77 files):
- S21 Data/Celllines_CC06_20Aug_12Epochen_75erBatch_str10shi10_1/
- S21 Data/Celllines_CC06_20Aug_12Epochen_75erBatch_str10shi10_1/desktop.ini
- S21 Data/Celllines_CC06_20Aug_12Epochen_75erBatch_str10shi10_1/events.out.tfevents.1663615195.Phil_Desktop.14944.409
- S21 Data/Celllines_CC06_20Aug_12Epochen_75erBatch_str10shi10_2/
- S21 Data/Celllines_CC06_20Aug_12Epochen_75erBatch_str10shi10_2/desktop.ini
- S21 Data/Celllines_CC06_20Aug_12Epochen_75erBatch_str10shi10_2/events.out.tfevents.1663615234.Phil_Desktop.14944.410
- S21 Data/Celllines_CC06_20Aug_12Epochen_75erBatch_str10shi10_3/
- S21 Data/Celllines_CC06_20Aug_12Epochen_75erBatch_str10shi10_3/desktop.ini
- S21 Data/Celllines_CC06_20Aug_12Epochen_75erBatch_str10shi10_3/events.out.tfevents.1663615275.Phil_Desktop.14944.411
- S21 Data/Celllines_CC06_20Aug_12Epochen_75erBatch_str10shi10_4/
- S21 Data/Celllines_CC06_20Aug_12Epochen_75erBatch_str10shi10_4/desktop.ini
- S21 Data/Celllines_CC06_20Aug_12Epochen_75erBatch_str10shi10_4/events.out.tfevents.1663615313.Phil_Desktop.14944.412
- S21 Data/Celllines_CC06_20Aug_12Epochen_75erBatch_str10shi10_5/
- S21 Data/Celllines_CC06_20Aug_12Epochen_75erBatch_str10shi10_5/desktop.ini
- S21 Data/Celllines_CC06_20Aug_12Epochen_75erBatch_str10shi10_5/events.out.tfevents.1663615349.Phil_Desktop.14944.413
- S21 Data/Celllines_CC06_20Aug_str1shif1_12Epochen_1/
- S21 Data/Celllines_CC06_20Aug_str1shif1_12Epochen_1/desktop.ini
- S21 Data/Celllines_CC06_20Aug_str1shif1_12Epochen_1/events.out.tfevents.1663493887.Phil_Desktop.14944.172
- S21 Data/Celllines_CC06_20Aug_str1shif1_12Epochen_10/
- S21 Data/Celllines_CC06_20Aug_str1shif1_12Epochen_10/desktop.ini
- S21 Data/Celllines_CC06_20Aug_str1shif1_12Epochen_10/events.out.tfevents.1663494764.Phil_Desktop.14944.181
- S21 Data/Celllines_CC06_20Aug_str1shif1_12Epochen_2/
- S21 Data/Celllines_CC06_20Aug_str1shif1_12Epochen_2/desktop.ini
- S21 Data/Celllines_CC06_20Aug_str1shif1_12Epochen_2/events.out.tfevents.1663493986.Phil_Desktop.14944.173
- S21 Data/Celllines_CC06_20Aug_str1shif1_12Epochen_3/
- S21 Data/Celllines_CC06_20Aug_str1shif1_12Epochen_3/desktop.ini
- S21 Data/Celllines_CC06_20Aug_str1shif1_12Epochen_3/events.out.tfevents.1663494085.Phil_Desktop.14944.174
- S21 Data/Celllines_CC06_20Aug_str1shif1_12Epochen_4/
- S21 Data/Celllines_CC06_20Aug_str1shif1_12Epochen_4/desktop.ini
- S21 Data/Celllines_CC06_20Aug_str1shif1_12Epochen_4/events.out.tfevents.1663494184.Phil_Desktop.14944.175
- S21 Data/Celllines_CC06_20Aug_str1shif1_12Epochen_5/
- S21 Data/Celllines_CC06_20Aug_str1shif1_12Epochen_5/desktop.ini
- S21 Data/Celllines_CC06_20Aug_str1shif1_12Epochen_5/events.out.tfevents.1663494283.Phil_Desktop.14944.176
- S21 Data/Celllines_CC06_20Aug_str1shif1_12Epochen_6/
- S21 Data/Celllines_CC06_20Aug_str1shif1_12Epochen_6/desktop.ini
- S21 Data/Celllines_CC06_20Aug_str1shif1_12Epochen_6/events.out.tfevents.1663494379.Phil_Desktop.14944.177
- S21 Data/Celllines_CC06_20Aug_str1shif1_12Epochen_7/
- S21 Data/Celllines_CC06_20Aug_str1shif1_12Epochen_7/desktop.ini
- S21 Data/Celllines_CC06_20Aug_str1shif1_12Epochen_7/events.out.tfevents.1663494476.Phil_Desktop.14944.178
- S21 Data/Celllines_CC06_20Aug_str1shif1_12Epochen_8/
- S21 Data/Celllines_CC06_20Aug_str1shif1_12Epochen_8/desktop.ini
- S21 Data/Celllines_CC06_20Aug_str1shif1_12Epochen_8/events.out.tfevents.1663494571.Phil_Desktop.14944.179
- S21 Data/Celllines_CC06_20Aug_str1shif1_12Epochen_9/
- S21 Data/Celllines_CC06_20Aug_str1shif1_12Epochen_9/desktop.ini
- S21 Data/Celllines_CC06_20Aug_str1shif1_12Epochen_9/events.out.tfevents.1663494669.Phil_Desktop.14944.180
- S21 Data/Celllines_CC06_40Aug_str1shif1_12Epochen_1/
- S21 Data/Celllines_CC06_40Aug_str1shif1_12Epochen_1/desktop.ini
- S21 Data/Celllines_CC06_40Aug_str1shif1_12Epochen_1/events.out.tfevents.1663515273.Phil_Desktop.14944.182
- S21 Data/Celllines_CC06_40Aug_str1shif1_12Epochen_2/
- S21 Data/Celllines_CC06_40Aug_str1shif1_12Epochen_2/desktop.ini
- S21 Data/Celllines_CC06_40Aug_str1shif1_12Epochen_2/events.out.tfevents.1663515460.Phil_Desktop.14944.183
- S21 Data/Celllines_CC06_40Aug_str1shif1_12Epochen_3/
- S21 Data/Celllines_CC06_40Aug_str1shif1_12Epochen_3/desktop.ini
- S21 Data/Celllines_CC06_40Aug_str1shif1_12Epochen_3/events.out.tfevents.1663515645.Phil_Desktop.14944.184
- S21 Data/Celllines_CC06_40Aug_str1shif1_12Epochen_4/
- S21 Data/Celllines_CC06_40Aug_str1shif1_12Epochen_4/desktop.ini
- S21 Data/Celllines_CC06_40Aug_str1shif1_12Epochen_4/events.out.tfevents.1663515830.Phil_Desktop.14944.185
- S21 Data/Celllines_CC06_40Aug_str1shif1_12Epochen_5/
- S21 Data/Celllines_CC06_40Aug_str1shif1_12Epochen_5/desktop.ini
- S21 Data/Celllines_CC06_40Aug_str1shif1_12Epochen_5/events.out.tfevents.1663516015.Phil_Desktop.14944.186
- S21 Data/Celllines_CC06_40Aug_str1shif1_12Epochen_6/
- S21 Data/Celllines_CC06_40Aug_str1shif1_12Epochen_6/desktop.ini
- S21 Data/Celllines_CC06_40Aug_str1shif1_12Epochen_6/events.out.tfevents.1663516196.Phil_Desktop.14944.187
- S21 Data/Celllines_CC06_str1shi1_12Epochen_75erBatch_Aug0_1/
- S21 Data/Celllines_CC06_str1shi1_12Epochen_75erBatch_Aug0_1/desktop.ini
- S21 Data/Celllines_CC06_str1shi1_12Epochen_75erBatch_Aug0_1/events.out.tfevents.1663592172.Phil_Desktop.14944.334
- S21 Data/Celllines_CC06_str1shi1_12Epochen_75erBatch_Aug0_2/
- S21 Data/Celllines_CC06_str1shi1_12Epochen_75erBatch_Aug0_2/desktop.ini
- S21 Data/Celllines_CC06_str1shi1_12Epochen_75erBatch_Aug0_2/events.out.tfevents.1663592184.Phil_Desktop.14944.335
- S21 Data/Celllines_CC06_str1shi1_12Epochen_75erBatch_Aug0_3/
- S21 Data/Celllines_CC06_str1shi1_12Epochen_75erBatch_Aug0_3/desktop.ini
- S21 Data/Celllines_CC06_str1shi1_12Epochen_75erBatch_Aug0_3/events.out.tfevents.1663592200.Phil_Desktop.14944.336
- S21 Data/Celllines_CC06_str1shi1_12Epochen_75erBatch_Aug0_4/
- S21 Data/Celllines_CC06_str1shi1_12Epochen_75erBatch_Aug0_4/desktop.ini
- S21 Data/Celllines_CC06_str1shi1_12Epochen_75erBatch_Aug0_4/events.out.tfevents.1663592214.Phil_Desktop.14944.337
- S21 Data/Celllines_CC06_str1shi1_12Epochen_75erBatch_Aug0_5/
- S21 Data/Celllines_CC06_str1shi1_12Epochen_75erBatch_Aug0_5/desktop.ini
- S21 Data/Celllines_CC06_str1shi1_12Epochen_75erBatch_Aug0_5/events.out.tfevents.1663592227.Phil_Desktop.14944.338
- S21 Data/Celllines_CC06_str1shi1_12Epochen_75erBatch_Aug5_1/
- S21 Data/Celllines_CC06_str1shi1_12Epochen_75erBatch_Aug5_1/desktop.ini
- S21 Data/Celllines_CC06_str1shi1_12Epochen_75erBatch_Aug5_1/events.out.tfevents.1663592245.Phil_Desktop.14944.339
- S21 Data/Celllines_CC06_str1shi1_12Epochen_75erBatch_Aug5_1/events.out.tfevents.1665305179.Phil_Desktop.13368.10
- S21 Data/Celllines_CC06_str1shi1_12Epochen_75erBatch_Aug5_10/
- S21 Data/Celllines_CC06_str1shi1_12Epochen_75erBatch_Aug5_10/desktop.ini
- S21 Data/Celllines_CC06_str1shi1_12Epochen_75erBatch_Aug5_10/events.out.tfevents.1665305482.Phil_Desktop.13368.19
- S21 Data/Celllines_CC06_str1shi1_12Epochen_75erBatch_Aug5_2/
- S21 Data/Celllines_CC06_str1shi1_12Epochen_75erBatch_Aug5_2/desktop.ini
- S21 Data/Celllines_CC06_str1shi1_12Epochen_75erBatch_Aug5_2/events.out.tfevents.1663592281.Phil_Desktop.14944.340
- S21 Data/Celllines_CC06_str1shi1_12Epochen_75erBatch_Aug5_2/events.out.tfevents.1665305213.Phil_Desktop.13368.11
- S21 Data/Celllines_CC06_str1shi1_12Epochen_75erBatch_Aug5_3/
- S21 Data/Celllines_CC06_str1shi1_12Epochen_75erBatch_Aug5_3/desktop.ini
- S21 Data/Celllines_CC06_str1shi1_12Epochen_75erBatch_Aug5_3/events.out.tfevents.1663592317.Phil_Desktop.14944.341
- S21 Data/Celllines_CC06_str1shi1_12Epochen_75erBatch_Aug5_3/events.out.tfevents.1665305247.Phil_Desktop.13368.12
- S21 Data/Celllines_CC06_str1shi1_12Epochen_75erBatch_Aug5_4/
- S21 Data/Celllines_CC06_str1shi1_12Epochen_75erBatch_Aug5_4/desktop.ini
- S21 Data/Celllines_CC06_str1shi1_12Epochen_75erBatch_Aug5_4/events.out.tfevents.1663592355.Phil_Desktop.14944.342
- S21 Data/Celllines_CC06_str1shi1_12Epochen_75erBatch_Aug5_4/events.out.tfevents.1665305281.Phil_Desktop.13368.13
- S21 Data/Celllines_CC06_str1shi1_12Epochen_75erBatch_Aug5_5/
- S21 Data/Celllines_CC06_str1shi1_12Epochen_75erBatch_Aug5_5/desktop.ini
- S21 Data/Celllines_CC06_str1shi1_12Epochen_75erBatch_Aug5_5/events.out.tfevents.1663592391.Phil_Desktop.14944.343
- S21 Data/Celllines_CC06_str1shi1_12Epochen_75erBatch_Aug5_5/events.out.tfevents.1665305314.Phil_Desktop.13368.14
- S21 Data/Celllines_CC06_str1shi1_12Epochen_75erBatch_Aug5_6/
- S21 Data/Celllines_CC06_str1shi1_12Epochen_75erBatch_Aug5_6/desktop.ini
- S21 Data/Celllines_CC06_str1shi1_12Epochen_75erBatch_Aug5_6/events.out.tfevents.1665305348.Phil_Desktop.13368.15
- S21 Data/Celllines_CC06_str1shi1_12Epochen_75erBatch_Aug5_7/
- S21 Data/Celllines_CC06_str1shi1_12Epochen_75erBatch_Aug5_7/desktop.ini
- S21 Data/Celllines_CC06_str1shi1_12Epochen_75erBatch_Aug5_7/events.out.tfevents.1665305381.Phil_Desktop.13368.16
- S21 Data/Celllines_CC06_str1shi1_12Epochen_75erBatch_Aug5_8/
- S21 Data/Celllines_CC06_str1shi1_12Epochen_75erBatch_Aug5_8/desktop.ini
- S21 Data/Celllines_CC06_str1shi1_12Epochen_75erBatch_Aug5_8/events.out.tfevents.1665305415.Phil_Desktop.13368.17
- S21 Data/Celllines_CC06_str1shi1_12Epochen_75erBatch_Aug5_9/
- S21 Data/Celllines_CC06_str1shi1_12Epochen_75erBatch_Aug5_9/desktop.ini
- S21 Data/Celllines_CC06_str1shi1_12Epochen_75erBatch_Aug5_9/events.out.tfevents.1665305448.Phil_Desktop.13368.18
