# Supplementary material for: Non-destructive classification of unlabeled cells: Combining an automated benchtop magnetic resonance scanner and artificial intelligence
Source: PLoS Comput Biol. 2023 Feb 21;19(2):e1010842. doi: 10.1371/journal.pcbi.1010842 (PMC9983908; doi:10.1371/journal.pcbi.1010842)
Supplement: S22 Data — (ZIP) [file pcbi.1010842.s041.zip]

Archive with 90 entries (60 files):
- S22 Data/Celllines_CC06_str1shi1_12Epochen_75erBatch_Aug10_1/
- S22 Data/Celllines_CC06_str1shi1_12Epochen_75erBatch_Aug10_1/desktop.ini
- S22 Data/Celllines_CC06_str1shi1_12Epochen_75erBatch_Aug10_1/events.out.tfevents.1663592430.Phil_Desktop.14944.344
- S22 Data/Celllines_CC06_str1shi1_12Epochen_75erBatch_Aug10_2/
- S22 Data/Celllines_CC06_str1shi1_12Epochen_75erBatch_Aug10_2/desktop.ini
- S22 Data/Celllines_CC06_str1shi1_12Epochen_75erBatch_Aug10_2/events.out.tfevents.1663592487.Phil_Desktop.14944.345
- S22 Data/Celllines_CC06_str1shi1_12Epochen_75erBatch_Aug10_3/
- S22 Data/Celllines_CC06_str1shi1_12Epochen_75erBatch_Aug10_3/desktop.ini
- S22 Data/Celllines_CC06_str1shi1_12Epochen_75erBatch_Aug10_3/events.out.tfevents.1663592544.Phil_Desktop.14944.346
- S22 Data/Celllines_CC06_str1shi1_12Epochen_75erBatch_Aug10_4/
- S22 Data/Celllines_CC06_str1shi1_12Epochen_75erBatch_Aug10_4/desktop.ini
- S22 Data/Celllines_CC06_str1shi1_12Epochen_75erBatch_Aug10_4/events.out.tfevents.1663592600.Phil_Desktop.14944.347
- S22 Data/Celllines_CC06_str1shi1_12Epochen_75erBatch_Aug10_5/
- S22 Data/Celllines_CC06_str1shi1_12Epochen_75erBatch_Aug10_5/desktop.ini
- S22 Data/Celllines_CC06_str1shi1_12Epochen_75erBatch_Aug10_5/events.out.tfevents.1663592660.Phil_Desktop.14944.348
- S22 Data/Celllines_CC07_5Aug_12Epochen_75erBatch_str1shi1_1/
- S22 Data/Celllines_CC07_5Aug_12Epochen_75erBatch_str1shi1_1/desktop.ini
- S22 Data/Celllines_CC07_5Aug_12Epochen_75erBatch_str1shi1_1/events.out.tfevents.1663623828.Phil_Desktop.14944.449
- S22 Data/Celllines_CC07_5Aug_12Epochen_75erBatch_str1shi1_2/
- S22 Data/Celllines_CC07_5Aug_12Epochen_75erBatch_str1shi1_2/desktop.ini
- S22 Data/Celllines_CC07_5Aug_12Epochen_75erBatch_str1shi1_2/events.out.tfevents.1663623867.Phil_Desktop.14944.450
- S22 Data/Celllines_CC07_5Aug_12Epochen_75erBatch_str1shi1_3/
- S22 Data/Celllines_CC07_5Aug_12Epochen_75erBatch_str1shi1_3/desktop.ini
- S22 Data/Celllines_CC07_5Aug_12Epochen_75erBatch_str1shi1_3/events.out.tfevents.1663623905.Phil_Desktop.14944.451
- S22 Data/Celllines_CC07_5Aug_12Epochen_75erBatch_str1shi1_4/
- S22 Data/Celllines_CC07_5Aug_12Epochen_75erBatch_str1shi1_4/desktop.ini
- S22 Data/Celllines_CC07_5Aug_12Epochen_75erBatch_str1shi1_4/events.out.tfevents.1663623945.Phil_Desktop.14944.452
- S22 Data/Celllines_CC07_5Aug_12Epochen_75erBatch_str1shi1_5/
- S22 Data/Celllines_CC07_5Aug_12Epochen_75erBatch_str1shi1_5/desktop.ini
- S22 Data/Celllines_CC07_5Aug_12Epochen_75erBatch_str1shi1_5/events.out.tfevents.1663623984.Phil_Desktop.14944.453
- S22 Data/Celllines_CC07_5Aug_12Epochen_75erBatch_str1shi5_1/
- S22 Data/Celllines_CC07_5Aug_12Epochen_75erBatch_str1shi5_1/desktop.ini
- S22 Data/Celllines_CC07_5Aug_12Epochen_75erBatch_str1shi5_1/events.out.tfevents.1663624025.Phil_Desktop.14944.454
- S22 Data/Celllines_CC07_5Aug_12Epochen_75erBatch_str1shi5_2/
- S22 Data/Celllines_CC07_5Aug_12Epochen_75erBatch_str1shi5_2/desktop.ini
- S22 Data/Celllines_CC07_5Aug_12Epochen_75erBatch_str1shi5_2/events.out.tfevents.1663624065.Phil_Desktop.14944.455
- S22 Data/Celllines_CC07_5Aug_12Epochen_75erBatch_str1shi5_3/
- S22 Data/Celllines_CC07_5Aug_12Epochen_75erBatch_str1shi5_3/desktop.ini
- S22 Data/Celllines_CC07_5Aug_12Epochen_75erBatch_str1shi5_3/events.out.tfevents.1663624105.Phil_Desktop.14944.456
- S22 Data/Celllines_CC07_5Aug_12Epochen_75erBatch_str1shi5_4/
- S22 Data/Celllines_CC07_5Aug_12Epochen_75erBatch_str1shi5_4/desktop.ini
- S22 Data/Celllines_CC07_5Aug_12Epochen_75erBatch_str1shi5_4/events.out.tfevents.1663624146.Phil_Desktop.14944.457
- S22 Data/Celllines_CC07_5Aug_12Epochen_75erBatch_str1shi5_5/
- S22 Data/Celllines_CC07_5Aug_12Epochen_75erBatch_str1shi5_5/desktop.ini
- S22 Data/Celllines_CC07_5Aug_12Epochen_75erBatch_str1shi5_5/events.out.tfevents.1663624186.Phil_Desktop.14944.458
- S22 Data/Celllines_CC07_5Aug_12Epochen_75erBatch_str5shi1_1/
- S22 Data/Celllines_CC07_5Aug_12Epochen_75erBatch_str5shi1_1/desktop.ini
- S22 Data/Celllines_CC07_5Aug_12Epochen_75erBatch_str5shi1_1/events.out.tfevents.1663624227.Phil_Desktop.14944.459
- S22 Data/Celllines_CC07_5Aug_12Epochen_75erBatch_str5shi1_2/
- S22 Data/Celllines_CC07_5Aug_12Epochen_75erBatch_str5shi1_2/desktop.ini
- S22 Data/Celllines_CC07_5Aug_12Epochen_75erBatch_str5shi1_2/events.out.tfevents.1663624280.Phil_Desktop.14944.460
- S22 Data/Celllines_CC07_5Aug_12Epochen_75erBatch_str5shi1_3/
- S22 Data/Celllines_CC07_5Aug_12Epochen_75erBatch_str5shi1_3/desktop.ini
- S22 Data/Celllines_CC07_5Aug_12Epochen_75erBatch_str5shi1_3/events.out.tfevents.1663624322.Phil_Desktop.14944.461
- S22 Data/Celllines_CC07_5Aug_12Epochen_75erBatch_str5shi1_4/
- S22 Data/Celllines_CC07_5Aug_12Epochen_75erBatch_str5shi1_4/desktop.ini
- S22 Data/Celllines_CC07_5Aug_12Epochen_75erBatch_str5shi1_4/events.out.tfevents.1663624365.Phil_Desktop.14944.462
- S22 Data/Celllines_CC07_5Aug_12Epochen_75erBatch_str5shi1_5/
- S22 Data/Celllines_CC07_5Aug_12Epochen_75erBatch_str5shi1_5/desktop.ini
- S22 Data/Celllines_CC07_5Aug_12Epochen_75erBatch_str5shi1_5/events.out.tfevents.1663624405.Phil_Desktop.14944.463
- S22 Data/Celllines_CC07_5Aug_12Epochen_75erBatch_str5shi10_1/
- S22 Data/Celllines_CC07_5Aug_12Epochen_75erBatch_str5shi10_1/desktop.ini
- S22 Data/Celllines_CC07_5Aug_12Epochen_75erBatch_str5shi10_1/events.out.tfevents.1663624652.Phil_Desktop.14944.469
- S22 Data/Celllines_CC07_5Aug_12Epochen_75erBatch_str5shi10_2/
- S22 Data/Celllines_CC07_5Aug_12Epochen_75erBatch_str5shi10_2/desktop.ini
- S22 Data/Celllines_CC07_5Aug_12Epochen_75erBatch_str5shi10_2/events.out.tfevents.1663624693.Phil_Desktop.14944.470
- S22 Data/Celllines_CC07_5Aug_12Epochen_75erBatch_str5shi10_3/
- S22 Data/Celllines_CC07_5Aug_12Epochen_75erBatch_str5shi10_3/desktop.ini
- S22 Data/Celllines_CC07_5Aug_12Epochen_75erBatch_str5shi10_3/events.out.tfevents.1663624734.Phil_Desktop.14944.471
- S22 Data/Celllines_CC07_5Aug_12Epochen_75erBatch_str5shi10_4/
- S22 Data/Celllines_CC07_5Aug_12Epochen_75erBatch_str5shi10_4/desktop.ini
- S22 Data/Celllines_CC07_5Aug_12Epochen_75erBatch_str5shi10_4/events.out.tfevents.1663624775.Phil_Desktop.14944.472
- S22 Data/Celllines_CC07_5Aug_12Epochen_75erBatch_str5shi10_5/
- S22 Data/Celllines_CC07_5Aug_12Epochen_75erBatch_str5shi10_5/desktop.ini
- S22 Data/Celllines_CC07_5Aug_12Epochen_75erBatch_str5shi10_5/events.out.tfevents.1663624816.Phil_Desktop.14944.473
- S22 Data/Celllines_CC07_5Aug_12Epochen_75erBatch_str5shi5_1/
- S22 Data/Celllines_CC07_5Aug_12Epochen_75erBatch_str5shi5_1/desktop.ini
- S22 Data/Celllines_CC07_5Aug_12Epochen_75erBatch_str5shi5_1/events.out.tfevents.1663624446.Phil_Desktop.14944.464
- S22 Data/Celllines_CC07_5Aug_12Epochen_75erBatch_str5shi5_2/
- S22 Data/Celllines_CC07_5Aug_12Epochen_75erBatch_str5shi5_2/desktop.ini
- S22 Data/Celllines_CC07_5Aug_12Epochen_75erBatch_str5shi5_2/events.out.tfevents.1663624487.Phil_Desktop.14944.465
- S22 Data/Celllines_CC07_5Aug_12Epochen_75erBatch_str5shi5_3/
- S22 Data/Celllines_CC07_5Aug_12Epochen_75erBatch_str5shi5_3/desktop.ini
- S22 Data/Celllines_CC07_5Aug_12Epochen_75erBatch_str5shi5_3/events.out.tfevents.1663624527.Phil_Desktop.14944.466
- S22 Data/Celllines_CC07_5Aug_12Epochen_75erBatch_str5shi5_4/
- S22 Data/Celllines_CC07_5Aug_12Epochen_75erBatch_str5shi5_4/desktop.ini
- S22 Data/Celllines_CC07_5Aug_12Epochen_75erBatch_str5shi5_4/events.out.tfevents.1663624569.Phil_Desktop.14944.467
- S22 Data/Celllines_CC07_5Aug_12Epochen_75erBatch_str5shi5_5/
- S22 Data/Celllines_CC07_5Aug_12Epochen_75erBatch_str5shi5_5/desktop.ini
- S22 Data/Celllines_CC07_5Aug_12Epochen_75erBatch_str5shi5_5/events.out.tfevents.1663624611.Phil_Desktop.14944.468
