# Supplementary material for: Non-destructive classification of unlabeled cells: Combining an automated benchtop magnetic resonance scanner and artificial intelligence
Source: PLoS Comput Biol. 2023 Feb 21;19(2):e1010842. doi: 10.1371/journal.pcbi.1010842 (PMC9983908; doi:10.1371/journal.pcbi.1010842)
Supplement: S23 Data — (ZIP) [file pcbi.1010842.s042.zip]

Archive with 95 entries (65 files):
- S23 Data/Celllines_CC07_20Aug_str1shi1_12Epochen_75erBatch_1/
- S23 Data/Celllines_CC07_20Aug_str1shi1_12Epochen_75erBatch_1/desktop.ini
- S23 Data/Celllines_CC07_20Aug_str1shi1_12Epochen_75erBatch_1/events.out.tfevents.1663516771.Phil_Desktop.14944.189
- S23 Data/Celllines_CC07_20Aug_str1shi1_12Epochen_75erBatch_2/
- S23 Data/Celllines_CC07_20Aug_str1shi1_12Epochen_75erBatch_2/desktop.ini
- S23 Data/Celllines_CC07_20Aug_str1shi1_12Epochen_75erBatch_2/events.out.tfevents.1663516889.Phil_Desktop.14944.190
- S23 Data/Celllines_CC07_20Aug_str1shi1_12Epochen_75erBatch_3/
- S23 Data/Celllines_CC07_20Aug_str1shi1_12Epochen_75erBatch_3/desktop.ini
- S23 Data/Celllines_CC07_20Aug_str1shi1_12Epochen_75erBatch_3/events.out.tfevents.1663517005.Phil_Desktop.14944.191
- S23 Data/Celllines_CC07_20Aug_str1shi1_12Epochen_75erBatch_4/
- S23 Data/Celllines_CC07_20Aug_str1shi1_12Epochen_75erBatch_4/desktop.ini
- S23 Data/Celllines_CC07_20Aug_str1shi1_12Epochen_75erBatch_4/events.out.tfevents.1663517121.Phil_Desktop.14944.192
- S23 Data/Celllines_CC07_20Aug_str1shi1_12Epochen_75erBatch_5/
- S23 Data/Celllines_CC07_20Aug_str1shi1_12Epochen_75erBatch_5/desktop.ini
- S23 Data/Celllines_CC07_20Aug_str1shi1_12Epochen_75erBatch_5/events.out.tfevents.1663517238.Phil_Desktop.14944.193
- S23 Data/Celllines_CC07_5Aug_12Epochen_75erBatch_str10shi10_1/
- S23 Data/Celllines_CC07_5Aug_12Epochen_75erBatch_str10shi10_1/desktop.ini
- S23 Data/Celllines_CC07_5Aug_12Epochen_75erBatch_str10shi10_1/events.out.tfevents.1663625059.Phil_Desktop.14944.479
- S23 Data/Celllines_CC07_5Aug_12Epochen_75erBatch_str10shi10_2/
- S23 Data/Celllines_CC07_5Aug_12Epochen_75erBatch_str10shi10_2/desktop.ini
- S23 Data/Celllines_CC07_5Aug_12Epochen_75erBatch_str10shi10_2/events.out.tfevents.1663625099.Phil_Desktop.14944.480
- S23 Data/Celllines_CC07_5Aug_12Epochen_75erBatch_str10shi10_3/
- S23 Data/Celllines_CC07_5Aug_12Epochen_75erBatch_str10shi10_3/desktop.ini
- S23 Data/Celllines_CC07_5Aug_12Epochen_75erBatch_str10shi10_3/events.out.tfevents.1663625138.Phil_Desktop.14944.481
- S23 Data/Celllines_CC07_5Aug_12Epochen_75erBatch_str10shi10_4/
- S23 Data/Celllines_CC07_5Aug_12Epochen_75erBatch_str10shi10_4/desktop.ini
- S23 Data/Celllines_CC07_5Aug_12Epochen_75erBatch_str10shi10_4/events.out.tfevents.1663625177.Phil_Desktop.14944.482
- S23 Data/Celllines_CC07_5Aug_12Epochen_75erBatch_str10shi10_5/
- S23 Data/Celllines_CC07_5Aug_12Epochen_75erBatch_str10shi10_5/desktop.ini
- S23 Data/Celllines_CC07_5Aug_12Epochen_75erBatch_str10shi10_5/events.out.tfevents.1663625217.Phil_Desktop.14944.483
- S23 Data/Celllines_CC07_5Aug_12Epochen_75erBatch_str10shi5_1/
- S23 Data/Celllines_CC07_5Aug_12Epochen_75erBatch_str10shi5_1/desktop.ini
- S23 Data/Celllines_CC07_5Aug_12Epochen_75erBatch_str10shi5_1/events.out.tfevents.1663624857.Phil_Desktop.14944.474
- S23 Data/Celllines_CC07_5Aug_12Epochen_75erBatch_str10shi5_2/
- S23 Data/Celllines_CC07_5Aug_12Epochen_75erBatch_str10shi5_2/desktop.ini
- S23 Data/Celllines_CC07_5Aug_12Epochen_75erBatch_str10shi5_2/events.out.tfevents.1663624897.Phil_Desktop.14944.475
- S23 Data/Celllines_CC07_5Aug_12Epochen_75erBatch_str10shi5_3/
- S23 Data/Celllines_CC07_5Aug_12Epochen_75erBatch_str10shi5_3/desktop.ini
- S23 Data/Celllines_CC07_5Aug_12Epochen_75erBatch_str10shi5_3/events.out.tfevents.1663624938.Phil_Desktop.14944.476
- S23 Data/Celllines_CC07_5Aug_12Epochen_75erBatch_str10shi5_4/
- S23 Data/Celllines_CC07_5Aug_12Epochen_75erBatch_str10shi5_4/desktop.ini
- S23 Data/Celllines_CC07_5Aug_12Epochen_75erBatch_str10shi5_4/events.out.tfevents.1663624982.Phil_Desktop.14944.477
- S23 Data/Celllines_CC07_5Aug_12Epochen_75erBatch_str10shi5_5/
- S23 Data/Celllines_CC07_5Aug_12Epochen_75erBatch_str10shi5_5/desktop.ini
- S23 Data/Celllines_CC07_5Aug_12Epochen_75erBatch_str10shi5_5/events.out.tfevents.1663625020.Phil_Desktop.14944.478
- S23 Data/Celllines_CC07_str1shi1_12Epochen_75erBatch_Aug0_1/
- S23 Data/Celllines_CC07_str1shi1_12Epochen_75erBatch_Aug0_1/desktop.ini
- S23 Data/Celllines_CC07_str1shi1_12Epochen_75erBatch_Aug0_1/events.out.tfevents.1663592708.Phil_Desktop.14944.349
- S23 Data/Celllines_CC07_str1shi1_12Epochen_75erBatch_Aug0_2/
- S23 Data/Celllines_CC07_str1shi1_12Epochen_75erBatch_Aug0_2/desktop.ini
- S23 Data/Celllines_CC07_str1shi1_12Epochen_75erBatch_Aug0_2/events.out.tfevents.1663592722.Phil_Desktop.14944.350
- S23 Data/Celllines_CC07_str1shi1_12Epochen_75erBatch_Aug0_3/
- S23 Data/Celllines_CC07_str1shi1_12Epochen_75erBatch_Aug0_3/desktop.ini
- S23 Data/Celllines_CC07_str1shi1_12Epochen_75erBatch_Aug0_3/events.out.tfevents.1663592737.Phil_Desktop.14944.351
- S23 Data/Celllines_CC07_str1shi1_12Epochen_75erBatch_Aug0_4/
- S23 Data/Celllines_CC07_str1shi1_12Epochen_75erBatch_Aug0_4/desktop.ini
- S23 Data/Celllines_CC07_str1shi1_12Epochen_75erBatch_Aug0_4/events.out.tfevents.1663592750.Phil_Desktop.14944.352
- S23 Data/Celllines_CC07_str1shi1_12Epochen_75erBatch_Aug0_5/
- S23 Data/Celllines_CC07_str1shi1_12Epochen_75erBatch_Aug0_5/desktop.ini
- S23 Data/Celllines_CC07_str1shi1_12Epochen_75erBatch_Aug0_5/events.out.tfevents.1663592766.Phil_Desktop.14944.353
- S23 Data/Celllines_CC07_str1shi1_12Epochen_75erBatch_Aug5_1/
- S23 Data/Celllines_CC07_str1shi1_12Epochen_75erBatch_Aug5_1/desktop.ini
- S23 Data/Celllines_CC07_str1shi1_12Epochen_75erBatch_Aug5_1/events.out.tfevents.1663592787.Phil_Desktop.14944.354
- S23 Data/Celllines_CC07_str1shi1_12Epochen_75erBatch_Aug5_1/events.out.tfevents.1665308506.Phil_Desktop.13368.20
- S23 Data/Celllines_CC07_str1shi1_12Epochen_75erBatch_Aug5_10/
- S23 Data/Celllines_CC07_str1shi1_12Epochen_75erBatch_Aug5_10/desktop.ini
- S23 Data/Celllines_CC07_str1shi1_12Epochen_75erBatch_Aug5_10/events.out.tfevents.1665308833.Phil_Desktop.13368.29
- S23 Data/Celllines_CC07_str1shi1_12Epochen_75erBatch_Aug5_2/
- S23 Data/Celllines_CC07_str1shi1_12Epochen_75erBatch_Aug5_2/desktop.ini
- S23 Data/Celllines_CC07_str1shi1_12Epochen_75erBatch_Aug5_2/events.out.tfevents.1663592827.Phil_Desktop.14944.355
- S23 Data/Celllines_CC07_str1shi1_12Epochen_75erBatch_Aug5_2/events.out.tfevents.1665308542.Phil_Desktop.13368.21
- S23 Data/Celllines_CC07_str1shi1_12Epochen_75erBatch_Aug5_3/
- S23 Data/Celllines_CC07_str1shi1_12Epochen_75erBatch_Aug5_3/desktop.ini
- S23 Data/Celllines_CC07_str1shi1_12Epochen_75erBatch_Aug5_3/events.out.tfevents.1663592872.Phil_Desktop.14944.356
- S23 Data/Celllines_CC07_str1shi1_12Epochen_75erBatch_Aug5_3/events.out.tfevents.1665308578.Phil_Desktop.13368.22
- S23 Data/Celllines_CC07_str1shi1_12Epochen_75erBatch_Aug5_4/
- S23 Data/Celllines_CC07_str1shi1_12Epochen_75erBatch_Aug5_4/desktop.ini
- S23 Data/Celllines_CC07_str1shi1_12Epochen_75erBatch_Aug5_4/events.out.tfevents.1663592912.Phil_Desktop.14944.357
- S23 Data/Celllines_CC07_str1shi1_12Epochen_75erBatch_Aug5_4/events.out.tfevents.1665308616.Phil_Desktop.13368.23
- S23 Data/Celllines_CC07_str1shi1_12Epochen_75erBatch_Aug5_5/
- S23 Data/Celllines_CC07_str1shi1_12Epochen_75erBatch_Aug5_5/desktop.ini
- S23 Data/Celllines_CC07_str1shi1_12Epochen_75erBatch_Aug5_5/events.out.tfevents.1663592952.Phil_Desktop.14944.358
- S23 Data/Celllines_CC07_str1shi1_12Epochen_75erBatch_Aug5_5/events.out.tfevents.1665308652.Phil_Desktop.13368.24
- S23 Data/Celllines_CC07_str1shi1_12Epochen_75erBatch_Aug5_6/
- S23 Data/Celllines_CC07_str1shi1_12Epochen_75erBatch_Aug5_6/desktop.ini
- S23 Data/Celllines_CC07_str1shi1_12Epochen_75erBatch_Aug5_6/events.out.tfevents.1665308689.Phil_Desktop.13368.25
- S23 Data/Celllines_CC07_str1shi1_12Epochen_75erBatch_Aug5_7/
- S23 Data/Celllines_CC07_str1shi1_12Epochen_75erBatch_Aug5_7/desktop.ini
- S23 Data/Celllines_CC07_str1shi1_12Epochen_75erBatch_Aug5_7/events.out.tfevents.1665308725.Phil_Desktop.13368.26
- S23 Data/Celllines_CC07_str1shi1_12Epochen_75erBatch_Aug5_8/
- S23 Data/Celllines_CC07_str1shi1_12Epochen_75erBatch_Aug5_8/desktop.ini
- S23 Data/Celllines_CC07_str1shi1_12Epochen_75erBatch_Aug5_8/events.out.tfevents.1665308761.Phil_Desktop.13368.27
- S23 Data/Celllines_CC07_str1shi1_12Epochen_75erBatch_Aug5_9/
- S23 Data/Celllines_CC07_str1shi1_12Epochen_75erBatch_Aug5_9/desktop.ini
- S23 Data/Celllines_CC07_str1shi1_12Epochen_75erBatch_Aug5_9/events.out.tfevents.1665308797.Phil_Desktop.13368.28
