# Supplementary material for: Non-destructive classification of unlabeled cells: Combining an automated benchtop magnetic resonance scanner and artificial intelligence
Source: PLoS Comput Biol. 2023 Feb 21;19(2):e1010842. doi: 10.1371/journal.pcbi.1010842 (PMC9983908; doi:10.1371/journal.pcbi.1010842)
Supplement: S24 Data — (ZIP) [file pcbi.1010842.s043.zip]

Archive with 90 entries (60 files):
- S24 Data/Celllines_CC07_str1shi1_12Epochen_75erBatch_Aug10_1/
- S24 Data/Celllines_CC07_str1shi1_12Epochen_75erBatch_Aug10_1/desktop.ini
- S24 Data/Celllines_CC07_str1shi1_12Epochen_75erBatch_Aug10_1/events.out.tfevents.1663592999.Phil_Desktop.14944.359
- S24 Data/Celllines_CC07_str1shi1_12Epochen_75erBatch_Aug10_2/
- S24 Data/Celllines_CC07_str1shi1_12Epochen_75erBatch_Aug10_2/desktop.ini
- S24 Data/Celllines_CC07_str1shi1_12Epochen_75erBatch_Aug10_2/events.out.tfevents.1663593064.Phil_Desktop.14944.360
- S24 Data/Celllines_CC07_str1shi1_12Epochen_75erBatch_Aug10_3/
- S24 Data/Celllines_CC07_str1shi1_12Epochen_75erBatch_Aug10_3/desktop.ini
- S24 Data/Celllines_CC07_str1shi1_12Epochen_75erBatch_Aug10_3/events.out.tfevents.1663593129.Phil_Desktop.14944.361
- S24 Data/Celllines_CC07_str1shi1_12Epochen_75erBatch_Aug10_4/
- S24 Data/Celllines_CC07_str1shi1_12Epochen_75erBatch_Aug10_4/desktop.ini
- S24 Data/Celllines_CC07_str1shi1_12Epochen_75erBatch_Aug10_4/events.out.tfevents.1663593192.Phil_Desktop.14944.362
- S24 Data/Celllines_CC07_str1shi1_12Epochen_75erBatch_Aug10_5/
- S24 Data/Celllines_CC07_str1shi1_12Epochen_75erBatch_Aug10_5/desktop.ini
- S24 Data/Celllines_CC07_str1shi1_12Epochen_75erBatch_Aug10_5/events.out.tfevents.1663593255.Phil_Desktop.14944.363
- S24 Data/Celllines_CC08_20Aug_str1shi1_12Epochen_75erBatch_1/
- S24 Data/Celllines_CC08_20Aug_str1shi1_12Epochen_75erBatch_1/desktop.ini
- S24 Data/Celllines_CC08_20Aug_str1shi1_12Epochen_75erBatch_1/events.out.tfevents.1663517351.Phil_Desktop.14944.194
- S24 Data/Celllines_CC08_20Aug_str1shi1_12Epochen_75erBatch_2/
- S24 Data/Celllines_CC08_20Aug_str1shi1_12Epochen_75erBatch_2/desktop.ini
- S24 Data/Celllines_CC08_20Aug_str1shi1_12Epochen_75erBatch_2/events.out.tfevents.1663517459.Phil_Desktop.14944.195
- S24 Data/Celllines_CC08_20Aug_str1shi1_12Epochen_75erBatch_3/
- S24 Data/Celllines_CC08_20Aug_str1shi1_12Epochen_75erBatch_3/desktop.ini
- S24 Data/Celllines_CC08_20Aug_str1shi1_12Epochen_75erBatch_3/events.out.tfevents.1663517568.Phil_Desktop.14944.196
- S24 Data/Celllines_CC08_20Aug_str1shi1_12Epochen_75erBatch_4/
- S24 Data/Celllines_CC08_20Aug_str1shi1_12Epochen_75erBatch_4/desktop.ini
- S24 Data/Celllines_CC08_20Aug_str1shi1_12Epochen_75erBatch_4/events.out.tfevents.1663517677.Phil_Desktop.14944.197
- S24 Data/Celllines_CC08_20Aug_str1shi1_12Epochen_75erBatch_5/
- S24 Data/Celllines_CC08_20Aug_str1shi1_12Epochen_75erBatch_5/desktop.ini
- S24 Data/Celllines_CC08_20Aug_str1shi1_12Epochen_75erBatch_5/events.out.tfevents.1663517785.Phil_Desktop.14944.198
- S24 Data/Celllines_CC09_20Aug_str1shi1_12Epochen_75erBatch_1/
- S24 Data/Celllines_CC09_20Aug_str1shi1_12Epochen_75erBatch_1/desktop.ini
- S24 Data/Celllines_CC09_20Aug_str1shi1_12Epochen_75erBatch_1/events.out.tfevents.1663517892.Phil_Desktop.14944.199
- S24 Data/Celllines_CC09_20Aug_str1shi1_12Epochen_75erBatch_2/
- S24 Data/Celllines_CC09_20Aug_str1shi1_12Epochen_75erBatch_2/desktop.ini
- S24 Data/Celllines_CC09_20Aug_str1shi1_12Epochen_75erBatch_2/events.out.tfevents.1663518009.Phil_Desktop.14944.200
- S24 Data/Celllines_CC09_20Aug_str1shi1_12Epochen_75erBatch_3/
- S24 Data/Celllines_CC09_20Aug_str1shi1_12Epochen_75erBatch_3/desktop.ini
- S24 Data/Celllines_CC09_20Aug_str1shi1_12Epochen_75erBatch_3/events.out.tfevents.1663518126.Phil_Desktop.14944.201
- S24 Data/Celllines_CC09_20Aug_str1shi1_12Epochen_75erBatch_4/
- S24 Data/Celllines_CC09_20Aug_str1shi1_12Epochen_75erBatch_4/desktop.ini
- S24 Data/Celllines_CC09_20Aug_str1shi1_12Epochen_75erBatch_4/events.out.tfevents.1663518244.Phil_Desktop.14944.202
- S24 Data/Celllines_CC09_20Aug_str1shi1_12Epochen_75erBatch_5/
- S24 Data/Celllines_CC09_20Aug_str1shi1_12Epochen_75erBatch_5/desktop.ini
- S24 Data/Celllines_CC09_20Aug_str1shi1_12Epochen_75erBatch_5/events.out.tfevents.1663518360.Phil_Desktop.14944.203
- S24 Data/Celllines_CC10_20Aug_str1shi1_12Epochen_75erBatch_1/
- S24 Data/Celllines_CC10_20Aug_str1shi1_12Epochen_75erBatch_1/desktop.ini
- S24 Data/Celllines_CC10_20Aug_str1shi1_12Epochen_75erBatch_1/events.out.tfevents.1663518476.Phil_Desktop.14944.204
- S24 Data/Celllines_CC10_20Aug_str1shi1_12Epochen_75erBatch_2/
- S24 Data/Celllines_CC10_20Aug_str1shi1_12Epochen_75erBatch_2/desktop.ini
- S24 Data/Celllines_CC10_20Aug_str1shi1_12Epochen_75erBatch_2/events.out.tfevents.1663518592.Phil_Desktop.14944.205
- S24 Data/Celllines_CC10_20Aug_str1shi1_12Epochen_75erBatch_3/
- S24 Data/Celllines_CC10_20Aug_str1shi1_12Epochen_75erBatch_3/desktop.ini
- S24 Data/Celllines_CC10_20Aug_str1shi1_12Epochen_75erBatch_3/events.out.tfevents.1663518709.Phil_Desktop.14944.206
- S24 Data/Celllines_CC10_20Aug_str1shi1_12Epochen_75erBatch_4/
- S24 Data/Celllines_CC10_20Aug_str1shi1_12Epochen_75erBatch_4/desktop.ini
- S24 Data/Celllines_CC10_20Aug_str1shi1_12Epochen_75erBatch_4/events.out.tfevents.1663518825.Phil_Desktop.14944.207
- S24 Data/Celllines_CC10_20Aug_str1shi1_12Epochen_75erBatch_5/
- S24 Data/Celllines_CC10_20Aug_str1shi1_12Epochen_75erBatch_5/desktop.ini
- S24 Data/Celllines_CC10_20Aug_str1shi1_12Epochen_75erBatch_5/events.out.tfevents.1663518944.Phil_Desktop.14944.208
- S24 Data/Celllines_CC11_20Aug_str1shi1_12Epochen_75erBatch_1/
- S24 Data/Celllines_CC11_20Aug_str1shi1_12Epochen_75erBatch_1/desktop.ini
- S24 Data/Celllines_CC11_20Aug_str1shi1_12Epochen_75erBatch_1/events.out.tfevents.1663519064.Phil_Desktop.14944.209
- S24 Data/Celllines_CC11_20Aug_str1shi1_12Epochen_75erBatch_2/
- S24 Data/Celllines_CC11_20Aug_str1shi1_12Epochen_75erBatch_2/desktop.ini
- S24 Data/Celllines_CC11_20Aug_str1shi1_12Epochen_75erBatch_2/events.out.tfevents.1663519198.Phil_Desktop.14944.210
- S24 Data/Celllines_CC11_20Aug_str1shi1_12Epochen_75erBatch_3/
- S24 Data/Celllines_CC11_20Aug_str1shi1_12Epochen_75erBatch_3/desktop.ini
- S24 Data/Celllines_CC11_20Aug_str1shi1_12Epochen_75erBatch_3/events.out.tfevents.1663519332.Phil_Desktop.14944.211
- S24 Data/Celllines_CC11_20Aug_str1shi1_12Epochen_75erBatch_4/
- S24 Data/Celllines_CC11_20Aug_str1shi1_12Epochen_75erBatch_4/desktop.ini
- S24 Data/Celllines_CC11_20Aug_str1shi1_12Epochen_75erBatch_4/events.out.tfevents.1663519466.Phil_Desktop.14944.212
- S24 Data/Celllines_CC11_20Aug_str1shi1_12Epochen_75erBatch_5/
- S24 Data/Celllines_CC11_20Aug_str1shi1_12Epochen_75erBatch_5/desktop.ini
- S24 Data/Celllines_CC11_20Aug_str1shi1_12Epochen_75erBatch_5/events.out.tfevents.1663519599.Phil_Desktop.14944.213
- S24 Data/Celllines_CC12_20Aug_str1shi1_12Epochen_75erBatch_1/
- S24 Data/Celllines_CC12_20Aug_str1shi1_12Epochen_75erBatch_1/desktop.ini
- S24 Data/Celllines_CC12_20Aug_str1shi1_12Epochen_75erBatch_1/events.out.tfevents.1663519731.Phil_Desktop.14944.214
- S24 Data/Celllines_CC12_20Aug_str1shi1_12Epochen_75erBatch_2/
- S24 Data/Celllines_CC12_20Aug_str1shi1_12Epochen_75erBatch_2/desktop.ini
- S24 Data/Celllines_CC12_20Aug_str1shi1_12Epochen_75erBatch_2/events.out.tfevents.1663519846.Phil_Desktop.14944.215
- S24 Data/Celllines_CC12_20Aug_str1shi1_12Epochen_75erBatch_3/
- S24 Data/Celllines_CC12_20Aug_str1shi1_12Epochen_75erBatch_3/desktop.ini
- S24 Data/Celllines_CC12_20Aug_str1shi1_12Epochen_75erBatch_3/events.out.tfevents.1663519957.Phil_Desktop.14944.216
- S24 Data/Celllines_CC12_20Aug_str1shi1_12Epochen_75erBatch_4/
- S24 Data/Celllines_CC12_20Aug_str1shi1_12Epochen_75erBatch_4/desktop.ini
- S24 Data/Celllines_CC12_20Aug_str1shi1_12Epochen_75erBatch_4/events.out.tfevents.1663520068.Phil_Desktop.14944.217
- S24 Data/Celllines_CC12_20Aug_str1shi1_12Epochen_75erBatch_5/
- S24 Data/Celllines_CC12_20Aug_str1shi1_12Epochen_75erBatch_5/desktop.ini
- S24 Data/Celllines_CC12_20Aug_str1shi1_12Epochen_75erBatch_5/events.out.tfevents.1663520180.Phil_Desktop.14944.218
