# Supplementary material for: Non-destructive classification of unlabeled cells: Combining an automated benchtop magnetic resonance scanner and artificial intelligence
Source: PLoS Comput Biol. 2023 Feb 21;19(2):e1010842. doi: 10.1371/journal.pcbi.1010842 (PMC9983908; doi:10.1371/journal.pcbi.1010842)
Supplement: S25 Data — (ZIP) [file pcbi.1010842.s044.zip]

Archive with 90 entries (60 files):
- S25 Data/Celllines_CC018_str1shi1_12Epochen_75erBatch_Aug0_1/
- S25 Data/Celllines_CC018_str1shi1_12Epochen_75erBatch_Aug0_1/desktop.ini
- S25 Data/Celllines_CC018_str1shi1_12Epochen_75erBatch_Aug0_1/events.out.tfevents.1663593312.Phil_Desktop.14944.364
- S25 Data/Celllines_CC018_str1shi1_12Epochen_75erBatch_Aug0_2/
- S25 Data/Celllines_CC018_str1shi1_12Epochen_75erBatch_Aug0_2/desktop.ini
- S25 Data/Celllines_CC018_str1shi1_12Epochen_75erBatch_Aug0_2/events.out.tfevents.1663593328.Phil_Desktop.14944.365
- S25 Data/Celllines_CC018_str1shi1_12Epochen_75erBatch_Aug0_3/
- S25 Data/Celllines_CC018_str1shi1_12Epochen_75erBatch_Aug0_3/desktop.ini
- S25 Data/Celllines_CC018_str1shi1_12Epochen_75erBatch_Aug0_3/events.out.tfevents.1663593341.Phil_Desktop.14944.366
- S25 Data/Celllines_CC018_str1shi1_12Epochen_75erBatch_Aug0_4/
- S25 Data/Celllines_CC018_str1shi1_12Epochen_75erBatch_Aug0_4/desktop.ini
- S25 Data/Celllines_CC018_str1shi1_12Epochen_75erBatch_Aug0_4/events.out.tfevents.1663593357.Phil_Desktop.14944.367
- S25 Data/Celllines_CC018_str1shi1_12Epochen_75erBatch_Aug0_5/
- S25 Data/Celllines_CC018_str1shi1_12Epochen_75erBatch_Aug0_5/desktop.ini
- S25 Data/Celllines_CC018_str1shi1_12Epochen_75erBatch_Aug0_5/events.out.tfevents.1663593370.Phil_Desktop.14944.368
- S25 Data/Celllines_CC13_20Aug_str1shi1_12Epochen_75erBatch_1/
- S25 Data/Celllines_CC13_20Aug_str1shi1_12Epochen_75erBatch_1/desktop.ini
- S25 Data/Celllines_CC13_20Aug_str1shi1_12Epochen_75erBatch_1/events.out.tfevents.1663520290.Phil_Desktop.14944.219
- S25 Data/Celllines_CC13_20Aug_str1shi1_12Epochen_75erBatch_2/
- S25 Data/Celllines_CC13_20Aug_str1shi1_12Epochen_75erBatch_2/desktop.ini
- S25 Data/Celllines_CC13_20Aug_str1shi1_12Epochen_75erBatch_2/events.out.tfevents.1663520398.Phil_Desktop.14944.220
- S25 Data/Celllines_CC13_20Aug_str1shi1_12Epochen_75erBatch_3/
- S25 Data/Celllines_CC13_20Aug_str1shi1_12Epochen_75erBatch_3/desktop.ini
- S25 Data/Celllines_CC13_20Aug_str1shi1_12Epochen_75erBatch_3/events.out.tfevents.1663520506.Phil_Desktop.14944.221
- S25 Data/Celllines_CC13_20Aug_str1shi1_12Epochen_75erBatch_4/
- S25 Data/Celllines_CC13_20Aug_str1shi1_12Epochen_75erBatch_4/desktop.ini
- S25 Data/Celllines_CC13_20Aug_str1shi1_12Epochen_75erBatch_4/events.out.tfevents.1663520614.Phil_Desktop.14944.222
- S25 Data/Celllines_CC13_20Aug_str1shi1_12Epochen_75erBatch_5/
- S25 Data/Celllines_CC13_20Aug_str1shi1_12Epochen_75erBatch_5/desktop.ini
- S25 Data/Celllines_CC13_20Aug_str1shi1_12Epochen_75erBatch_5/events.out.tfevents.1663520726.Phil_Desktop.14944.223
- S25 Data/Celllines_CC14_20Aug_str1shi1_12Epochen_75erBatch_1/
- S25 Data/Celllines_CC14_20Aug_str1shi1_12Epochen_75erBatch_1/desktop.ini
- S25 Data/Celllines_CC14_20Aug_str1shi1_12Epochen_75erBatch_1/events.out.tfevents.1663521326.Phil_Desktop.14944.224
- S25 Data/Celllines_CC14_20Aug_str1shi1_12Epochen_75erBatch_2/
- S25 Data/Celllines_CC14_20Aug_str1shi1_12Epochen_75erBatch_2/desktop.ini
- S25 Data/Celllines_CC14_20Aug_str1shi1_12Epochen_75erBatch_2/events.out.tfevents.1663521446.Phil_Desktop.14944.225
- S25 Data/Celllines_CC14_20Aug_str1shi1_12Epochen_75erBatch_3/
- S25 Data/Celllines_CC14_20Aug_str1shi1_12Epochen_75erBatch_3/desktop.ini
- S25 Data/Celllines_CC14_20Aug_str1shi1_12Epochen_75erBatch_3/events.out.tfevents.1663521568.Phil_Desktop.14944.226
- S25 Data/Celllines_CC14_20Aug_str1shi1_12Epochen_75erBatch_4/
- S25 Data/Celllines_CC14_20Aug_str1shi1_12Epochen_75erBatch_4/desktop.ini
- S25 Data/Celllines_CC14_20Aug_str1shi1_12Epochen_75erBatch_4/events.out.tfevents.1663521688.Phil_Desktop.14944.227
- S25 Data/Celllines_CC14_20Aug_str1shi1_12Epochen_75erBatch_5/
- S25 Data/Celllines_CC14_20Aug_str1shi1_12Epochen_75erBatch_5/desktop.ini
- S25 Data/Celllines_CC14_20Aug_str1shi1_12Epochen_75erBatch_5/events.out.tfevents.1663521810.Phil_Desktop.14944.228
- S25 Data/Celllines_CC15_20Aug_str1shi1_12Epochen_75erBatch_1/
- S25 Data/Celllines_CC15_20Aug_str1shi1_12Epochen_75erBatch_1/desktop.ini
- S25 Data/Celllines_CC15_20Aug_str1shi1_12Epochen_75erBatch_1/events.out.tfevents.1663521933.Phil_Desktop.14944.229
- S25 Data/Celllines_CC15_20Aug_str1shi1_12Epochen_75erBatch_2/
- S25 Data/Celllines_CC15_20Aug_str1shi1_12Epochen_75erBatch_2/desktop.ini
- S25 Data/Celllines_CC15_20Aug_str1shi1_12Epochen_75erBatch_2/events.out.tfevents.1663522063.Phil_Desktop.14944.230
- S25 Data/Celllines_CC15_20Aug_str1shi1_12Epochen_75erBatch_3/
- S25 Data/Celllines_CC15_20Aug_str1shi1_12Epochen_75erBatch_3/desktop.ini
- S25 Data/Celllines_CC15_20Aug_str1shi1_12Epochen_75erBatch_3/events.out.tfevents.1663522196.Phil_Desktop.14944.231
- S25 Data/Celllines_CC15_20Aug_str1shi1_12Epochen_75erBatch_4/
- S25 Data/Celllines_CC15_20Aug_str1shi1_12Epochen_75erBatch_4/desktop.ini
- S25 Data/Celllines_CC15_20Aug_str1shi1_12Epochen_75erBatch_4/events.out.tfevents.1663522349.Phil_Desktop.14944.232
- S25 Data/Celllines_CC15_20Aug_str1shi1_12Epochen_75erBatch_5/
- S25 Data/Celllines_CC15_20Aug_str1shi1_12Epochen_75erBatch_5/desktop.ini
- S25 Data/Celllines_CC15_20Aug_str1shi1_12Epochen_75erBatch_5/events.out.tfevents.1663522500.Phil_Desktop.14944.233
- S25 Data/Celllines_CC16_20Aug_str1shi1_12Epochen_75erBatch_1/
- S25 Data/Celllines_CC16_20Aug_str1shi1_12Epochen_75erBatch_1/desktop.ini
- S25 Data/Celllines_CC16_20Aug_str1shi1_12Epochen_75erBatch_1/events.out.tfevents.1663522648.Phil_Desktop.14944.234
- S25 Data/Celllines_CC16_20Aug_str1shi1_12Epochen_75erBatch_2/
- S25 Data/Celllines_CC16_20Aug_str1shi1_12Epochen_75erBatch_2/desktop.ini
- S25 Data/Celllines_CC16_20Aug_str1shi1_12Epochen_75erBatch_2/events.out.tfevents.1663522794.Phil_Desktop.14944.235
- S25 Data/Celllines_CC16_20Aug_str1shi1_12Epochen_75erBatch_3/
- S25 Data/Celllines_CC16_20Aug_str1shi1_12Epochen_75erBatch_3/desktop.ini
- S25 Data/Celllines_CC16_20Aug_str1shi1_12Epochen_75erBatch_3/events.out.tfevents.1663522939.Phil_Desktop.14944.236
- S25 Data/Celllines_CC16_20Aug_str1shi1_12Epochen_75erBatch_4/
- S25 Data/Celllines_CC16_20Aug_str1shi1_12Epochen_75erBatch_4/desktop.ini
- S25 Data/Celllines_CC16_20Aug_str1shi1_12Epochen_75erBatch_4/events.out.tfevents.1663523079.Phil_Desktop.14944.237
- S25 Data/Celllines_CC16_20Aug_str1shi1_12Epochen_75erBatch_5/
- S25 Data/Celllines_CC16_20Aug_str1shi1_12Epochen_75erBatch_5/desktop.ini
- S25 Data/Celllines_CC16_20Aug_str1shi1_12Epochen_75erBatch_5/events.out.tfevents.1663523216.Phil_Desktop.14944.238
- S25 Data/Celllines_CC17_20Aug_str1shi1_12Epochen_75erBatch_1/
- S25 Data/Celllines_CC17_20Aug_str1shi1_12Epochen_75erBatch_1/desktop.ini
- S25 Data/Celllines_CC17_20Aug_str1shi1_12Epochen_75erBatch_1/events.out.tfevents.1663523356.Phil_Desktop.14944.239
- S25 Data/Celllines_CC17_20Aug_str1shi1_12Epochen_75erBatch_2/
- S25 Data/Celllines_CC17_20Aug_str1shi1_12Epochen_75erBatch_2/desktop.ini
- S25 Data/Celllines_CC17_20Aug_str1shi1_12Epochen_75erBatch_2/events.out.tfevents.1663523509.Phil_Desktop.14944.240
- S25 Data/Celllines_CC17_20Aug_str1shi1_12Epochen_75erBatch_3/
- S25 Data/Celllines_CC17_20Aug_str1shi1_12Epochen_75erBatch_3/desktop.ini
- S25 Data/Celllines_CC17_20Aug_str1shi1_12Epochen_75erBatch_3/events.out.tfevents.1663523663.Phil_Desktop.14944.241
- S25 Data/Celllines_CC17_20Aug_str1shi1_12Epochen_75erBatch_4/
- S25 Data/Celllines_CC17_20Aug_str1shi1_12Epochen_75erBatch_4/desktop.ini
- S25 Data/Celllines_CC17_20Aug_str1shi1_12Epochen_75erBatch_4/events.out.tfevents.1663523822.Phil_Desktop.14944.242
- S25 Data/Celllines_CC17_20Aug_str1shi1_12Epochen_75erBatch_5/
- S25 Data/Celllines_CC17_20Aug_str1shi1_12Epochen_75erBatch_5/desktop.ini
- S25 Data/Celllines_CC17_20Aug_str1shi1_12Epochen_75erBatch_5/events.out.tfevents.1663523984.Phil_Desktop.14944.243
