# Supplementary material for: Non-destructive classification of unlabeled cells: Combining an automated benchtop magnetic resonance scanner and artificial intelligence
Source: PLoS Comput Biol. 2023 Feb 21;19(2):e1010842. doi: 10.1371/journal.pcbi.1010842 (PMC9983908; doi:10.1371/journal.pcbi.1010842)
Supplement: S26 Data — (ZIP) [file pcbi.1010842.s045.zip]

Archive with 90 entries (60 files):
- S26 Data/Celllines_CC018_str1shi1_12Epochen_75erBatch_Aug10_1/
- S26 Data/Celllines_CC018_str1shi1_12Epochen_75erBatch_Aug10_1/desktop.ini
- S26 Data/Celllines_CC018_str1shi1_12Epochen_75erBatch_Aug10_1/events.out.tfevents.1663593620.Phil_Desktop.14944.374
- S26 Data/Celllines_CC018_str1shi1_12Epochen_75erBatch_Aug10_2/
- S26 Data/Celllines_CC018_str1shi1_12Epochen_75erBatch_Aug10_2/desktop.ini
- S26 Data/Celllines_CC018_str1shi1_12Epochen_75erBatch_Aug10_2/events.out.tfevents.1663593691.Phil_Desktop.14944.375
- S26 Data/Celllines_CC018_str1shi1_12Epochen_75erBatch_Aug10_3/
- S26 Data/Celllines_CC018_str1shi1_12Epochen_75erBatch_Aug10_3/desktop.ini
- S26 Data/Celllines_CC018_str1shi1_12Epochen_75erBatch_Aug10_3/events.out.tfevents.1663593762.Phil_Desktop.14944.376
- S26 Data/Celllines_CC018_str1shi1_12Epochen_75erBatch_Aug10_4/
- S26 Data/Celllines_CC018_str1shi1_12Epochen_75erBatch_Aug10_4/desktop.ini
- S26 Data/Celllines_CC018_str1shi1_12Epochen_75erBatch_Aug10_4/events.out.tfevents.1663593832.Phil_Desktop.14944.377
- S26 Data/Celllines_CC018_str1shi1_12Epochen_75erBatch_Aug10_5/
- S26 Data/Celllines_CC018_str1shi1_12Epochen_75erBatch_Aug10_5/desktop.ini
- S26 Data/Celllines_CC018_str1shi1_12Epochen_75erBatch_Aug10_5/events.out.tfevents.1663593904.Phil_Desktop.14944.378
- S26 Data/Celllines_CC018_str1shi1_12Epochen_75erBatch_Aug5_1/
- S26 Data/Celllines_CC018_str1shi1_12Epochen_75erBatch_Aug5_1/desktop.ini
- S26 Data/Celllines_CC018_str1shi1_12Epochen_75erBatch_Aug5_1/events.out.tfevents.1663593391.Phil_Desktop.14944.369
- S26 Data/Celllines_CC018_str1shi1_12Epochen_75erBatch_Aug5_2/
- S26 Data/Celllines_CC018_str1shi1_12Epochen_75erBatch_Aug5_2/desktop.ini
- S26 Data/Celllines_CC018_str1shi1_12Epochen_75erBatch_Aug5_2/events.out.tfevents.1663593435.Phil_Desktop.14944.370
- S26 Data/Celllines_CC018_str1shi1_12Epochen_75erBatch_Aug5_3/
- S26 Data/Celllines_CC018_str1shi1_12Epochen_75erBatch_Aug5_3/desktop.ini
- S26 Data/Celllines_CC018_str1shi1_12Epochen_75erBatch_Aug5_3/events.out.tfevents.1663593479.Phil_Desktop.14944.371
- S26 Data/Celllines_CC018_str1shi1_12Epochen_75erBatch_Aug5_4/
- S26 Data/Celllines_CC018_str1shi1_12Epochen_75erBatch_Aug5_4/desktop.ini
- S26 Data/Celllines_CC018_str1shi1_12Epochen_75erBatch_Aug5_4/events.out.tfevents.1663593522.Phil_Desktop.14944.372
- S26 Data/Celllines_CC018_str1shi1_12Epochen_75erBatch_Aug5_5/
- S26 Data/Celllines_CC018_str1shi1_12Epochen_75erBatch_Aug5_5/desktop.ini
- S26 Data/Celllines_CC018_str1shi1_12Epochen_75erBatch_Aug5_5/events.out.tfevents.1663593571.Phil_Desktop.14944.373
- S26 Data/Celllines_CC18_5Aug_12Epochen_75erBatch_str1shi1_1/
- S26 Data/Celllines_CC18_5Aug_12Epochen_75erBatch_str1shi1_1/desktop.ini
- S26 Data/Celllines_CC18_5Aug_12Epochen_75erBatch_str1shi1_1/events.out.tfevents.1663625257.Phil_Desktop.14944.484
- S26 Data/Celllines_CC18_5Aug_12Epochen_75erBatch_str1shi1_2/
- S26 Data/Celllines_CC18_5Aug_12Epochen_75erBatch_str1shi1_2/desktop.ini
- S26 Data/Celllines_CC18_5Aug_12Epochen_75erBatch_str1shi1_2/events.out.tfevents.1663625302.Phil_Desktop.14944.485
- S26 Data/Celllines_CC18_5Aug_12Epochen_75erBatch_str1shi1_3/
- S26 Data/Celllines_CC18_5Aug_12Epochen_75erBatch_str1shi1_3/desktop.ini
- S26 Data/Celllines_CC18_5Aug_12Epochen_75erBatch_str1shi1_3/events.out.tfevents.1663625347.Phil_Desktop.14944.486
- S26 Data/Celllines_CC18_5Aug_12Epochen_75erBatch_str1shi1_4/
- S26 Data/Celllines_CC18_5Aug_12Epochen_75erBatch_str1shi1_4/desktop.ini
- S26 Data/Celllines_CC18_5Aug_12Epochen_75erBatch_str1shi1_4/events.out.tfevents.1663625392.Phil_Desktop.14944.487
- S26 Data/Celllines_CC18_5Aug_12Epochen_75erBatch_str1shi1_5/
- S26 Data/Celllines_CC18_5Aug_12Epochen_75erBatch_str1shi1_5/desktop.ini
- S26 Data/Celllines_CC18_5Aug_12Epochen_75erBatch_str1shi1_5/events.out.tfevents.1663625440.Phil_Desktop.14944.488
- S26 Data/Celllines_CC18_5Aug_12Epochen_75erBatch_str1shi5_1/
- S26 Data/Celllines_CC18_5Aug_12Epochen_75erBatch_str1shi5_1/desktop.ini
- S26 Data/Celllines_CC18_5Aug_12Epochen_75erBatch_str1shi5_1/events.out.tfevents.1663625483.Phil_Desktop.14944.489
- S26 Data/Celllines_CC18_5Aug_12Epochen_75erBatch_str1shi5_2/
- S26 Data/Celllines_CC18_5Aug_12Epochen_75erBatch_str1shi5_2/desktop.ini
- S26 Data/Celllines_CC18_5Aug_12Epochen_75erBatch_str1shi5_2/events.out.tfevents.1663625526.Phil_Desktop.14944.490
- S26 Data/Celllines_CC18_5Aug_12Epochen_75erBatch_str1shi5_3/
- S26 Data/Celllines_CC18_5Aug_12Epochen_75erBatch_str1shi5_3/desktop.ini
- S26 Data/Celllines_CC18_5Aug_12Epochen_75erBatch_str1shi5_3/events.out.tfevents.1663625569.Phil_Desktop.14944.491
- S26 Data/Celllines_CC18_5Aug_12Epochen_75erBatch_str1shi5_4/
- S26 Data/Celllines_CC18_5Aug_12Epochen_75erBatch_str1shi5_4/desktop.ini
- S26 Data/Celllines_CC18_5Aug_12Epochen_75erBatch_str1shi5_4/events.out.tfevents.1663625612.Phil_Desktop.14944.492
- S26 Data/Celllines_CC18_5Aug_12Epochen_75erBatch_str1shi5_5/
- S26 Data/Celllines_CC18_5Aug_12Epochen_75erBatch_str1shi5_5/desktop.ini
- S26 Data/Celllines_CC18_5Aug_12Epochen_75erBatch_str1shi5_5/events.out.tfevents.1663625655.Phil_Desktop.14944.493
- S26 Data/Celllines_CC18_5Aug_12Epochen_75erBatch_str5shi1_1/
- S26 Data/Celllines_CC18_5Aug_12Epochen_75erBatch_str5shi1_1/desktop.ini
- S26 Data/Celllines_CC18_5Aug_12Epochen_75erBatch_str5shi1_1/events.out.tfevents.1663625698.Phil_Desktop.14944.494
- S26 Data/Celllines_CC18_5Aug_12Epochen_75erBatch_str5shi1_2/
- S26 Data/Celllines_CC18_5Aug_12Epochen_75erBatch_str5shi1_2/desktop.ini
- S26 Data/Celllines_CC18_5Aug_12Epochen_75erBatch_str5shi1_2/events.out.tfevents.1663625743.Phil_Desktop.14944.495
- S26 Data/Celllines_CC18_5Aug_12Epochen_75erBatch_str5shi1_3/
- S26 Data/Celllines_CC18_5Aug_12Epochen_75erBatch_str5shi1_3/desktop.ini
- S26 Data/Celllines_CC18_5Aug_12Epochen_75erBatch_str5shi1_3/events.out.tfevents.1663625788.Phil_Desktop.14944.496
- S26 Data/Celllines_CC18_5Aug_12Epochen_75erBatch_str5shi1_4/
- S26 Data/Celllines_CC18_5Aug_12Epochen_75erBatch_str5shi1_4/desktop.ini
- S26 Data/Celllines_CC18_5Aug_12Epochen_75erBatch_str5shi1_4/events.out.tfevents.1663625832.Phil_Desktop.14944.497
- S26 Data/Celllines_CC18_5Aug_12Epochen_75erBatch_str5shi1_5/
- S26 Data/Celllines_CC18_5Aug_12Epochen_75erBatch_str5shi1_5/desktop.ini
- S26 Data/Celllines_CC18_5Aug_12Epochen_75erBatch_str5shi1_5/events.out.tfevents.1663625877.Phil_Desktop.14944.498
- S26 Data/Celllines_CC18_5Aug_12Epochen_75erBatch_str5shi5_1/
- S26 Data/Celllines_CC18_5Aug_12Epochen_75erBatch_str5shi5_1/desktop.ini
- S26 Data/Celllines_CC18_5Aug_12Epochen_75erBatch_str5shi5_1/events.out.tfevents.1663625923.Phil_Desktop.14944.499
- S26 Data/Celllines_CC18_5Aug_12Epochen_75erBatch_str5shi5_2/
- S26 Data/Celllines_CC18_5Aug_12Epochen_75erBatch_str5shi5_2/desktop.ini
- S26 Data/Celllines_CC18_5Aug_12Epochen_75erBatch_str5shi5_2/events.out.tfevents.1663625973.Phil_Desktop.14944.500
- S26 Data/Celllines_CC18_5Aug_12Epochen_75erBatch_str5shi5_3/
- S26 Data/Celllines_CC18_5Aug_12Epochen_75erBatch_str5shi5_3/desktop.ini
- S26 Data/Celllines_CC18_5Aug_12Epochen_75erBatch_str5shi5_3/events.out.tfevents.1663626016.Phil_Desktop.14944.501
- S26 Data/Celllines_CC18_5Aug_12Epochen_75erBatch_str5shi5_4/
- S26 Data/Celllines_CC18_5Aug_12Epochen_75erBatch_str5shi5_4/desktop.ini
- S26 Data/Celllines_CC18_5Aug_12Epochen_75erBatch_str5shi5_4/events.out.tfevents.1663626059.Phil_Desktop.14944.502
- S26 Data/Celllines_CC18_5Aug_12Epochen_75erBatch_str5shi5_5/
- S26 Data/Celllines_CC18_5Aug_12Epochen_75erBatch_str5shi5_5/desktop.ini
- S26 Data/Celllines_CC18_5Aug_12Epochen_75erBatch_str5shi5_5/events.out.tfevents.1663626102.Phil_Desktop.14944.503
