# Supplementary material for: Non-destructive classification of unlabeled cells: Combining an automated benchtop magnetic resonance scanner and artificial intelligence
Source: PLoS Comput Biol. 2023 Feb 21;19(2):e1010842. doi: 10.1371/journal.pcbi.1010842 (PMC9983908; doi:10.1371/journal.pcbi.1010842)
Supplement: S27 Data — (ZIP) [file pcbi.1010842.s046.zip]

Archive with 90 entries (60 files):
- S27 Data/Celllines_CC18_20Aug_str1shi1_12Epochen_75erBatch_1/
- S27 Data/Celllines_CC18_20Aug_str1shi1_12Epochen_75erBatch_1/desktop.ini
- S27 Data/Celllines_CC18_20Aug_str1shi1_12Epochen_75erBatch_1/events.out.tfevents.1663524134.Phil_Desktop.14944.244
- S27 Data/Celllines_CC18_20Aug_str1shi1_12Epochen_75erBatch_2/
- S27 Data/Celllines_CC18_20Aug_str1shi1_12Epochen_75erBatch_2/desktop.ini
- S27 Data/Celllines_CC18_20Aug_str1shi1_12Epochen_75erBatch_2/events.out.tfevents.1663524264.Phil_Desktop.14944.245
- S27 Data/Celllines_CC18_20Aug_str1shi1_12Epochen_75erBatch_3/
- S27 Data/Celllines_CC18_20Aug_str1shi1_12Epochen_75erBatch_3/desktop.ini
- S27 Data/Celllines_CC18_20Aug_str1shi1_12Epochen_75erBatch_3/events.out.tfevents.1663524391.Phil_Desktop.14944.246
- S27 Data/Celllines_CC18_20Aug_str1shi1_12Epochen_75erBatch_4/
- S27 Data/Celllines_CC18_20Aug_str1shi1_12Epochen_75erBatch_4/desktop.ini
- S27 Data/Celllines_CC18_20Aug_str1shi1_12Epochen_75erBatch_4/events.out.tfevents.1663524527.Phil_Desktop.14944.247
- S27 Data/Celllines_CC18_20Aug_str1shi1_12Epochen_75erBatch_5/
- S27 Data/Celllines_CC18_20Aug_str1shi1_12Epochen_75erBatch_5/desktop.ini
- S27 Data/Celllines_CC18_20Aug_str1shi1_12Epochen_75erBatch_5/events.out.tfevents.1663524664.Phil_Desktop.14944.248
- S27 Data/Celllines_CC18_5Aug_12Epochen_75erBatch_str10shi10_1/
- S27 Data/Celllines_CC18_5Aug_12Epochen_75erBatch_str10shi10_1/desktop.ini
- S27 Data/Celllines_CC18_5Aug_12Epochen_75erBatch_str10shi10_1/events.out.tfevents.1663626592.Phil_Desktop.14944.514
- S27 Data/Celllines_CC18_5Aug_12Epochen_75erBatch_str10shi10_2/
- S27 Data/Celllines_CC18_5Aug_12Epochen_75erBatch_str10shi10_2/desktop.ini
- S27 Data/Celllines_CC18_5Aug_12Epochen_75erBatch_str10shi10_2/events.out.tfevents.1663626642.Phil_Desktop.14944.515
- S27 Data/Celllines_CC18_5Aug_12Epochen_75erBatch_str10shi10_3/
- S27 Data/Celllines_CC18_5Aug_12Epochen_75erBatch_str10shi10_3/desktop.ini
- S27 Data/Celllines_CC18_5Aug_12Epochen_75erBatch_str10shi10_3/events.out.tfevents.1663626685.Phil_Desktop.14944.516
- S27 Data/Celllines_CC18_5Aug_12Epochen_75erBatch_str10shi10_4/
- S27 Data/Celllines_CC18_5Aug_12Epochen_75erBatch_str10shi10_4/desktop.ini
- S27 Data/Celllines_CC18_5Aug_12Epochen_75erBatch_str10shi10_4/events.out.tfevents.1663626728.Phil_Desktop.14944.517
- S27 Data/Celllines_CC18_5Aug_12Epochen_75erBatch_str10shi10_5/
- S27 Data/Celllines_CC18_5Aug_12Epochen_75erBatch_str10shi10_5/desktop.ini
- S27 Data/Celllines_CC18_5Aug_12Epochen_75erBatch_str10shi10_5/events.out.tfevents.1663626772.Phil_Desktop.14944.518
- S27 Data/Celllines_CC18_5Aug_12Epochen_75erBatch_str10shi5_1/
- S27 Data/Celllines_CC18_5Aug_12Epochen_75erBatch_str10shi5_1/desktop.ini
- S27 Data/Celllines_CC18_5Aug_12Epochen_75erBatch_str10shi5_1/events.out.tfevents.1663626366.Phil_Desktop.14944.509
- S27 Data/Celllines_CC18_5Aug_12Epochen_75erBatch_str10shi5_2/
- S27 Data/Celllines_CC18_5Aug_12Epochen_75erBatch_str10shi5_2/desktop.ini
- S27 Data/Celllines_CC18_5Aug_12Epochen_75erBatch_str10shi5_2/events.out.tfevents.1663626412.Phil_Desktop.14944.510
- S27 Data/Celllines_CC18_5Aug_12Epochen_75erBatch_str10shi5_3/
- S27 Data/Celllines_CC18_5Aug_12Epochen_75erBatch_str10shi5_3/desktop.ini
- S27 Data/Celllines_CC18_5Aug_12Epochen_75erBatch_str10shi5_3/events.out.tfevents.1663626455.Phil_Desktop.14944.511
- S27 Data/Celllines_CC18_5Aug_12Epochen_75erBatch_str10shi5_4/
- S27 Data/Celllines_CC18_5Aug_12Epochen_75erBatch_str10shi5_4/desktop.ini
- S27 Data/Celllines_CC18_5Aug_12Epochen_75erBatch_str10shi5_4/events.out.tfevents.1663626501.Phil_Desktop.14944.512
- S27 Data/Celllines_CC18_5Aug_12Epochen_75erBatch_str10shi5_5/
- S27 Data/Celllines_CC18_5Aug_12Epochen_75erBatch_str10shi5_5/desktop.ini
- S27 Data/Celllines_CC18_5Aug_12Epochen_75erBatch_str10shi5_5/events.out.tfevents.1663626546.Phil_Desktop.14944.513
- S27 Data/Celllines_CC18_5Aug_12Epochen_75erBatch_str5shi10_1/
- S27 Data/Celllines_CC18_5Aug_12Epochen_75erBatch_str5shi10_1/desktop.ini
- S27 Data/Celllines_CC18_5Aug_12Epochen_75erBatch_str5shi10_1/events.out.tfevents.1663626146.Phil_Desktop.14944.504
- S27 Data/Celllines_CC18_5Aug_12Epochen_75erBatch_str5shi10_2/
- S27 Data/Celllines_CC18_5Aug_12Epochen_75erBatch_str5shi10_2/desktop.ini
- S27 Data/Celllines_CC18_5Aug_12Epochen_75erBatch_str5shi10_2/events.out.tfevents.1663626189.Phil_Desktop.14944.505
- S27 Data/Celllines_CC18_5Aug_12Epochen_75erBatch_str5shi10_3/
- S27 Data/Celllines_CC18_5Aug_12Epochen_75erBatch_str5shi10_3/desktop.ini
- S27 Data/Celllines_CC18_5Aug_12Epochen_75erBatch_str5shi10_3/events.out.tfevents.1663626232.Phil_Desktop.14944.506
- S27 Data/Celllines_CC18_5Aug_12Epochen_75erBatch_str5shi10_4/
- S27 Data/Celllines_CC18_5Aug_12Epochen_75erBatch_str5shi10_4/desktop.ini
- S27 Data/Celllines_CC18_5Aug_12Epochen_75erBatch_str5shi10_4/events.out.tfevents.1663626275.Phil_Desktop.14944.507
- S27 Data/Celllines_CC18_5Aug_12Epochen_75erBatch_str5shi10_5/
- S27 Data/Celllines_CC18_5Aug_12Epochen_75erBatch_str5shi10_5/desktop.ini
- S27 Data/Celllines_CC18_5Aug_12Epochen_75erBatch_str5shi10_5/events.out.tfevents.1663626321.Phil_Desktop.14944.508
- S27 Data/Celllines_CC18_str1shi1_12Epochen_75erBatch_Aug5_1/
- S27 Data/Celllines_CC18_str1shi1_12Epochen_75erBatch_Aug5_1/desktop.ini
- S27 Data/Celllines_CC18_str1shi1_12Epochen_75erBatch_Aug5_1/events.out.tfevents.1665308870.Phil_Desktop.13368.30
- S27 Data/Celllines_CC18_str1shi1_12Epochen_75erBatch_Aug5_10/
- S27 Data/Celllines_CC18_str1shi1_12Epochen_75erBatch_Aug5_10/desktop.ini
- S27 Data/Celllines_CC18_str1shi1_12Epochen_75erBatch_Aug5_10/events.out.tfevents.1665316090.Phil_Desktop.13368.40
- S27 Data/Celllines_CC18_str1shi1_12Epochen_75erBatch_Aug5_2/
- S27 Data/Celllines_CC18_str1shi1_12Epochen_75erBatch_Aug5_2/desktop.ini
- S27 Data/Celllines_CC18_str1shi1_12Epochen_75erBatch_Aug5_2/events.out.tfevents.1665315769.Phil_Desktop.13368.32
- S27 Data/Celllines_CC18_str1shi1_12Epochen_75erBatch_Aug5_3/
- S27 Data/Celllines_CC18_str1shi1_12Epochen_75erBatch_Aug5_3/desktop.ini
- S27 Data/Celllines_CC18_str1shi1_12Epochen_75erBatch_Aug5_3/events.out.tfevents.1665315810.Phil_Desktop.13368.33
- S27 Data/Celllines_CC18_str1shi1_12Epochen_75erBatch_Aug5_4/
- S27 Data/Celllines_CC18_str1shi1_12Epochen_75erBatch_Aug5_4/desktop.ini
- S27 Data/Celllines_CC18_str1shi1_12Epochen_75erBatch_Aug5_4/events.out.tfevents.1665315851.Phil_Desktop.13368.34
- S27 Data/Celllines_CC18_str1shi1_12Epochen_75erBatch_Aug5_5/
- S27 Data/Celllines_CC18_str1shi1_12Epochen_75erBatch_Aug5_5/desktop.ini
- S27 Data/Celllines_CC18_str1shi1_12Epochen_75erBatch_Aug5_5/events.out.tfevents.1665315891.Phil_Desktop.13368.35
- S27 Data/Celllines_CC18_str1shi1_12Epochen_75erBatch_Aug5_6/
- S27 Data/Celllines_CC18_str1shi1_12Epochen_75erBatch_Aug5_6/desktop.ini
- S27 Data/Celllines_CC18_str1shi1_12Epochen_75erBatch_Aug5_6/events.out.tfevents.1665315929.Phil_Desktop.13368.36
- S27 Data/Celllines_CC18_str1shi1_12Epochen_75erBatch_Aug5_7/
- S27 Data/Celllines_CC18_str1shi1_12Epochen_75erBatch_Aug5_7/desktop.ini
- S27 Data/Celllines_CC18_str1shi1_12Epochen_75erBatch_Aug5_7/events.out.tfevents.1665315967.Phil_Desktop.13368.37
- S27 Data/Celllines_CC18_str1shi1_12Epochen_75erBatch_Aug5_8/
- S27 Data/Celllines_CC18_str1shi1_12Epochen_75erBatch_Aug5_8/desktop.ini
- S27 Data/Celllines_CC18_str1shi1_12Epochen_75erBatch_Aug5_8/events.out.tfevents.1665316009.Phil_Desktop.13368.38
- S27 Data/Celllines_CC18_str1shi1_12Epochen_75erBatch_Aug5_9/
- S27 Data/Celllines_CC18_str1shi1_12Epochen_75erBatch_Aug5_9/desktop.ini
- S27 Data/Celllines_CC18_str1shi1_12Epochen_75erBatch_Aug5_9/events.out.tfevents.1665316049.Phil_Desktop.13368.39
