# Supplementary material for: Non-destructive classification of unlabeled cells: Combining an automated benchtop magnetic resonance scanner and artificial intelligence
Source: PLoS Comput Biol. 2023 Feb 21;19(2):e1010842. doi: 10.1371/journal.pcbi.1010842 (PMC9983908; doi:10.1371/journal.pcbi.1010842)
Supplement: S28 Data — (ZIP) [file pcbi.1010842.s047.zip]

Archive with 90 entries (60 files):
- S28 Data/Celllines_CC19_20Aug_str1shi1_12Epochen_75erBatch_1/
- S28 Data/Celllines_CC19_20Aug_str1shi1_12Epochen_75erBatch_1/desktop.ini
- S28 Data/Celllines_CC19_20Aug_str1shi1_12Epochen_75erBatch_1/events.out.tfevents.1663525434.Phil_Desktop.14944.254
- S28 Data/Celllines_CC19_20Aug_str1shi1_12Epochen_75erBatch_2/
- S28 Data/Celllines_CC19_20Aug_str1shi1_12Epochen_75erBatch_2/desktop.ini
- S28 Data/Celllines_CC19_20Aug_str1shi1_12Epochen_75erBatch_2/events.out.tfevents.1663525560.Phil_Desktop.14944.255
- S28 Data/Celllines_CC19_20Aug_str1shi1_12Epochen_75erBatch_3/
- S28 Data/Celllines_CC19_20Aug_str1shi1_12Epochen_75erBatch_3/desktop.ini
- S28 Data/Celllines_CC19_20Aug_str1shi1_12Epochen_75erBatch_3/events.out.tfevents.1663525690.Phil_Desktop.14944.256
- S28 Data/Celllines_CC19_20Aug_str1shi1_12Epochen_75erBatch_4/
- S28 Data/Celllines_CC19_20Aug_str1shi1_12Epochen_75erBatch_4/desktop.ini
- S28 Data/Celllines_CC19_20Aug_str1shi1_12Epochen_75erBatch_4/events.out.tfevents.1663525820.Phil_Desktop.14944.257
- S28 Data/Celllines_CC19_20Aug_str1shi1_12Epochen_75erBatch_5/
- S28 Data/Celllines_CC19_20Aug_str1shi1_12Epochen_75erBatch_5/desktop.ini
- S28 Data/Celllines_CC19_20Aug_str1shi1_12Epochen_75erBatch_5/events.out.tfevents.1663525946.Phil_Desktop.14944.258
- S28 Data/Celllines_CC20_20Aug_str1shi1_12Epochen_75erBatch_1/
- S28 Data/Celllines_CC20_20Aug_str1shi1_12Epochen_75erBatch_1/desktop.ini
- S28 Data/Celllines_CC20_20Aug_str1shi1_12Epochen_75erBatch_1/events.out.tfevents.1663527517.Phil_Desktop.14944.259
- S28 Data/Celllines_CC20_20Aug_str1shi1_12Epochen_75erBatch_2/
- S28 Data/Celllines_CC20_20Aug_str1shi1_12Epochen_75erBatch_2/desktop.ini
- S28 Data/Celllines_CC20_20Aug_str1shi1_12Epochen_75erBatch_2/events.out.tfevents.1663527652.Phil_Desktop.14944.260
- S28 Data/Celllines_CC20_20Aug_str1shi1_12Epochen_75erBatch_3/
- S28 Data/Celllines_CC20_20Aug_str1shi1_12Epochen_75erBatch_3/desktop.ini
- S28 Data/Celllines_CC20_20Aug_str1shi1_12Epochen_75erBatch_3/events.out.tfevents.1663527788.Phil_Desktop.14944.261
- S28 Data/Celllines_CC20_20Aug_str1shi1_12Epochen_75erBatch_4/
- S28 Data/Celllines_CC20_20Aug_str1shi1_12Epochen_75erBatch_4/desktop.ini
- S28 Data/Celllines_CC20_20Aug_str1shi1_12Epochen_75erBatch_4/events.out.tfevents.1663527926.Phil_Desktop.14944.262
- S28 Data/Celllines_CC20_20Aug_str1shi1_12Epochen_75erBatch_5/
- S28 Data/Celllines_CC20_20Aug_str1shi1_12Epochen_75erBatch_5/desktop.ini
- S28 Data/Celllines_CC20_20Aug_str1shi1_12Epochen_75erBatch_5/events.out.tfevents.1663528066.Phil_Desktop.14944.263
- S28 Data/Celllines_CC21_20Aug_str1shi1_12Epochen_75erBatch_1/
- S28 Data/Celllines_CC21_20Aug_str1shi1_12Epochen_75erBatch_1/desktop.ini
- S28 Data/Celllines_CC21_20Aug_str1shi1_12Epochen_75erBatch_1/events.out.tfevents.1663528206.Phil_Desktop.14944.264
- S28 Data/Celllines_CC21_20Aug_str1shi1_12Epochen_75erBatch_2/
- S28 Data/Celllines_CC21_20Aug_str1shi1_12Epochen_75erBatch_2/desktop.ini
- S28 Data/Celllines_CC21_20Aug_str1shi1_12Epochen_75erBatch_2/events.out.tfevents.1663528372.Phil_Desktop.14944.265
- S28 Data/Celllines_CC21_20Aug_str1shi1_12Epochen_75erBatch_3/
- S28 Data/Celllines_CC21_20Aug_str1shi1_12Epochen_75erBatch_3/desktop.ini
- S28 Data/Celllines_CC21_20Aug_str1shi1_12Epochen_75erBatch_3/events.out.tfevents.1663528536.Phil_Desktop.14944.266
- S28 Data/Celllines_CC21_20Aug_str1shi1_12Epochen_75erBatch_4/
- S28 Data/Celllines_CC21_20Aug_str1shi1_12Epochen_75erBatch_4/desktop.ini
- S28 Data/Celllines_CC21_20Aug_str1shi1_12Epochen_75erBatch_4/events.out.tfevents.1663528700.Phil_Desktop.14944.267
- S28 Data/Celllines_CC21_20Aug_str1shi1_12Epochen_75erBatch_5/
- S28 Data/Celllines_CC21_20Aug_str1shi1_12Epochen_75erBatch_5/desktop.ini
- S28 Data/Celllines_CC21_20Aug_str1shi1_12Epochen_75erBatch_5/events.out.tfevents.1663528859.Phil_Desktop.14944.268
- S28 Data/Celllines_CC22_20Aug_str1shi1_12Epochen_75erBatch_1/
- S28 Data/Celllines_CC22_20Aug_str1shi1_12Epochen_75erBatch_1/desktop.ini
- S28 Data/Celllines_CC22_20Aug_str1shi1_12Epochen_75erBatch_1/events.out.tfevents.1663529024.Phil_Desktop.14944.269
- S28 Data/Celllines_CC22_20Aug_str1shi1_12Epochen_75erBatch_2/
- S28 Data/Celllines_CC22_20Aug_str1shi1_12Epochen_75erBatch_2/desktop.ini
- S28 Data/Celllines_CC22_20Aug_str1shi1_12Epochen_75erBatch_2/events.out.tfevents.1663529182.Phil_Desktop.14944.270
- S28 Data/Celllines_CC22_20Aug_str1shi1_12Epochen_75erBatch_3/
- S28 Data/Celllines_CC22_20Aug_str1shi1_12Epochen_75erBatch_3/desktop.ini
- S28 Data/Celllines_CC22_20Aug_str1shi1_12Epochen_75erBatch_3/events.out.tfevents.1663529337.Phil_Desktop.14944.271
- S28 Data/Celllines_CC22_20Aug_str1shi1_12Epochen_75erBatch_4/
- S28 Data/Celllines_CC22_20Aug_str1shi1_12Epochen_75erBatch_4/desktop.ini
- S28 Data/Celllines_CC22_20Aug_str1shi1_12Epochen_75erBatch_4/events.out.tfevents.1663529492.Phil_Desktop.14944.272
- S28 Data/Celllines_CC22_20Aug_str1shi1_12Epochen_75erBatch_5/
- S28 Data/Celllines_CC22_20Aug_str1shi1_12Epochen_75erBatch_5/desktop.ini
- S28 Data/Celllines_CC22_20Aug_str1shi1_12Epochen_75erBatch_5/events.out.tfevents.1663529649.Phil_Desktop.14944.273
- S28 Data/Celllines_CC23_20Aug_str1shi1_12Epochen_75erBatch_1/
- S28 Data/Celllines_CC23_20Aug_str1shi1_12Epochen_75erBatch_1/desktop.ini
- S28 Data/Celllines_CC23_20Aug_str1shi1_12Epochen_75erBatch_1/events.out.tfevents.1663529808.Phil_Desktop.14944.274
- S28 Data/Celllines_CC23_20Aug_str1shi1_12Epochen_75erBatch_2/
- S28 Data/Celllines_CC23_20Aug_str1shi1_12Epochen_75erBatch_2/desktop.ini
- S28 Data/Celllines_CC23_20Aug_str1shi1_12Epochen_75erBatch_2/events.out.tfevents.1663529984.Phil_Desktop.14944.275
- S28 Data/Celllines_CC23_20Aug_str1shi1_12Epochen_75erBatch_3/
- S28 Data/Celllines_CC23_20Aug_str1shi1_12Epochen_75erBatch_3/desktop.ini
- S28 Data/Celllines_CC23_20Aug_str1shi1_12Epochen_75erBatch_3/events.out.tfevents.1663530157.Phil_Desktop.14944.276
- S28 Data/Celllines_CC23_20Aug_str1shi1_12Epochen_75erBatch_4/
- S28 Data/Celllines_CC23_20Aug_str1shi1_12Epochen_75erBatch_4/desktop.ini
- S28 Data/Celllines_CC23_20Aug_str1shi1_12Epochen_75erBatch_4/events.out.tfevents.1663530329.Phil_Desktop.14944.277
- S28 Data/Celllines_CC23_20Aug_str1shi1_12Epochen_75erBatch_5/
- S28 Data/Celllines_CC23_20Aug_str1shi1_12Epochen_75erBatch_5/desktop.ini
- S28 Data/Celllines_CC23_20Aug_str1shi1_12Epochen_75erBatch_5/events.out.tfevents.1663530499.Phil_Desktop.14944.278
- S28 Data/Celllines_CC24_20Aug_str1shi1_12Epochen_75erBatch_1/
- S28 Data/Celllines_CC24_20Aug_str1shi1_12Epochen_75erBatch_1/desktop.ini
- S28 Data/Celllines_CC24_20Aug_str1shi1_12Epochen_75erBatch_1/events.out.tfevents.1663530664.Phil_Desktop.14944.279
- S28 Data/Celllines_CC24_20Aug_str1shi1_12Epochen_75erBatch_2/
- S28 Data/Celllines_CC24_20Aug_str1shi1_12Epochen_75erBatch_2/desktop.ini
- S28 Data/Celllines_CC24_20Aug_str1shi1_12Epochen_75erBatch_2/events.out.tfevents.1663530814.Phil_Desktop.14944.280
- S28 Data/Celllines_CC24_20Aug_str1shi1_12Epochen_75erBatch_3/
- S28 Data/Celllines_CC24_20Aug_str1shi1_12Epochen_75erBatch_3/desktop.ini
- S28 Data/Celllines_CC24_20Aug_str1shi1_12Epochen_75erBatch_3/events.out.tfevents.1663530963.Phil_Desktop.14944.281
- S28 Data/Celllines_CC24_20Aug_str1shi1_12Epochen_75erBatch_4/
- S28 Data/Celllines_CC24_20Aug_str1shi1_12Epochen_75erBatch_4/desktop.ini
- S28 Data/Celllines_CC24_20Aug_str1shi1_12Epochen_75erBatch_4/events.out.tfevents.1663531109.Phil_Desktop.14944.282
- S28 Data/Celllines_CC24_20Aug_str1shi1_12Epochen_75erBatch_5/
- S28 Data/Celllines_CC24_20Aug_str1shi1_12Epochen_75erBatch_5/desktop.ini
- S28 Data/Celllines_CC24_20Aug_str1shi1_12Epochen_75erBatch_5/events.out.tfevents.1663531254.Phil_Desktop.14944.283
