# Supplementary material for: Non-destructive classification of unlabeled cells: Combining an automated benchtop magnetic resonance scanner and artificial intelligence
Source: PLoS Comput Biol. 2023 Feb 21;19(2):e1010842. doi: 10.1371/journal.pcbi.1010842 (PMC9983908; doi:10.1371/journal.pcbi.1010842)
Supplement: S29 Data — (ZIP) [file pcbi.1010842.s048.zip]

Archive with 90 entries (60 files):
- S29 Data/Celllines_CC24_str1shi1_12Epochen_75erBatch_Aug5_1/
- S29 Data/Celllines_CC24_str1shi1_12Epochen_75erBatch_Aug5_1/desktop.ini
- S29 Data/Celllines_CC24_str1shi1_12Epochen_75erBatch_Aug5_1/events.out.tfevents.1665327899.Phil_Desktop.13368.157
- S29 Data/Celllines_CC24_str1shi1_12Epochen_75erBatch_Aug5_10/
- S29 Data/Celllines_CC24_str1shi1_12Epochen_75erBatch_Aug5_10/desktop.ini
- S29 Data/Celllines_CC24_str1shi1_12Epochen_75erBatch_Aug5_10/events.out.tfevents.1665328328.Phil_Desktop.13368.166
- S29 Data/Celllines_CC24_str1shi1_12Epochen_75erBatch_Aug5_2/
- S29 Data/Celllines_CC24_str1shi1_12Epochen_75erBatch_Aug5_2/desktop.ini
- S29 Data/Celllines_CC24_str1shi1_12Epochen_75erBatch_Aug5_2/events.out.tfevents.1665327952.Phil_Desktop.13368.158
- S29 Data/Celllines_CC24_str1shi1_12Epochen_75erBatch_Aug5_3/
- S29 Data/Celllines_CC24_str1shi1_12Epochen_75erBatch_Aug5_3/desktop.ini
- S29 Data/Celllines_CC24_str1shi1_12Epochen_75erBatch_Aug5_3/events.out.tfevents.1665327999.Phil_Desktop.13368.159
- S29 Data/Celllines_CC24_str1shi1_12Epochen_75erBatch_Aug5_4/
- S29 Data/Celllines_CC24_str1shi1_12Epochen_75erBatch_Aug5_4/desktop.ini
- S29 Data/Celllines_CC24_str1shi1_12Epochen_75erBatch_Aug5_4/events.out.tfevents.1665328239.Phil_Desktop.13368.164
- S29 Data/Celllines_CC24_str1shi1_12Epochen_75erBatch_Aug5_5/
- S29 Data/Celllines_CC24_str1shi1_12Epochen_75erBatch_Aug5_5/desktop.ini
- S29 Data/Celllines_CC24_str1shi1_12Epochen_75erBatch_Aug5_5/events.out.tfevents.1665328192.Phil_Desktop.13368.163
- S29 Data/Celllines_CC24_str1shi1_12Epochen_75erBatch_Aug5_6/
- S29 Data/Celllines_CC24_str1shi1_12Epochen_75erBatch_Aug5_6/desktop.ini
- S29 Data/Celllines_CC24_str1shi1_12Epochen_75erBatch_Aug5_6/events.out.tfevents.1665328147.Phil_Desktop.13368.162
- S29 Data/Celllines_CC24_str1shi1_12Epochen_75erBatch_Aug5_7/
- S29 Data/Celllines_CC24_str1shi1_12Epochen_75erBatch_Aug5_7/desktop.ini
- S29 Data/Celllines_CC24_str1shi1_12Epochen_75erBatch_Aug5_7/events.out.tfevents.1665328102.Phil_Desktop.13368.161
- S29 Data/Celllines_CC24_str1shi1_12Epochen_75erBatch_Aug5_8/
- S29 Data/Celllines_CC24_str1shi1_12Epochen_75erBatch_Aug5_8/desktop.ini
- S29 Data/Celllines_CC24_str1shi1_12Epochen_75erBatch_Aug5_8/events.out.tfevents.1665328042.Phil_Desktop.13368.160
- S29 Data/Celllines_CC24_str1shi1_12Epochen_75erBatch_Aug5_9/
- S29 Data/Celllines_CC24_str1shi1_12Epochen_75erBatch_Aug5_9/desktop.ini
- S29 Data/Celllines_CC24_str1shi1_12Epochen_75erBatch_Aug5_9/events.out.tfevents.1665328284.Phil_Desktop.13368.165
- S29 Data/Celllines_CC25_20Aug_str1shi1_12Epochen_75erBatch_1/
- S29 Data/Celllines_CC25_20Aug_str1shi1_12Epochen_75erBatch_1/desktop.ini
- S29 Data/Celllines_CC25_20Aug_str1shi1_12Epochen_75erBatch_1/events.out.tfevents.1663532290.Phil_Desktop.14944.284
- S29 Data/Celllines_CC25_20Aug_str1shi1_12Epochen_75erBatch_2/
- S29 Data/Celllines_CC25_20Aug_str1shi1_12Epochen_75erBatch_2/desktop.ini
- S29 Data/Celllines_CC25_20Aug_str1shi1_12Epochen_75erBatch_2/events.out.tfevents.1663532443.Phil_Desktop.14944.285
- S29 Data/Celllines_CC25_20Aug_str1shi1_12Epochen_75erBatch_3/
- S29 Data/Celllines_CC25_20Aug_str1shi1_12Epochen_75erBatch_3/desktop.ini
- S29 Data/Celllines_CC25_20Aug_str1shi1_12Epochen_75erBatch_3/events.out.tfevents.1663532599.Phil_Desktop.14944.286
- S29 Data/Celllines_CC25_20Aug_str1shi1_12Epochen_75erBatch_4/
- S29 Data/Celllines_CC25_20Aug_str1shi1_12Epochen_75erBatch_4/desktop.ini
- S29 Data/Celllines_CC25_20Aug_str1shi1_12Epochen_75erBatch_4/events.out.tfevents.1663532755.Phil_Desktop.14944.287
- S29 Data/Celllines_CC25_20Aug_str1shi1_12Epochen_75erBatch_5/
- S29 Data/Celllines_CC25_20Aug_str1shi1_12Epochen_75erBatch_5/desktop.ini
- S29 Data/Celllines_CC25_20Aug_str1shi1_12Epochen_75erBatch_5/events.out.tfevents.1663532932.Phil_Desktop.14944.288
- S29 Data/Celllines_CC25_str1shi1_12Epochen_75erBatch_Aug5_1/
- S29 Data/Celllines_CC25_str1shi1_12Epochen_75erBatch_Aug5_1/desktop.ini
- S29 Data/Celllines_CC25_str1shi1_12Epochen_75erBatch_Aug5_1/events.out.tfevents.1665328374.Phil_Desktop.13368.167
- S29 Data/Celllines_CC25_str1shi1_12Epochen_75erBatch_Aug5_10/
- S29 Data/Celllines_CC25_str1shi1_12Epochen_75erBatch_Aug5_10/desktop.ini
- S29 Data/Celllines_CC25_str1shi1_12Epochen_75erBatch_Aug5_10/events.out.tfevents.1665328825.Phil_Desktop.13368.176
- S29 Data/Celllines_CC25_str1shi1_12Epochen_75erBatch_Aug5_2/
- S29 Data/Celllines_CC25_str1shi1_12Epochen_75erBatch_Aug5_2/desktop.ini
- S29 Data/Celllines_CC25_str1shi1_12Epochen_75erBatch_Aug5_2/events.out.tfevents.1665328421.Phil_Desktop.13368.168
- S29 Data/Celllines_CC25_str1shi1_12Epochen_75erBatch_Aug5_3/
- S29 Data/Celllines_CC25_str1shi1_12Epochen_75erBatch_Aug5_3/desktop.ini
- S29 Data/Celllines_CC25_str1shi1_12Epochen_75erBatch_Aug5_3/events.out.tfevents.1665328468.Phil_Desktop.13368.169
- S29 Data/Celllines_CC25_str1shi1_12Epochen_75erBatch_Aug5_4/
- S29 Data/Celllines_CC25_str1shi1_12Epochen_75erBatch_Aug5_4/desktop.ini
- S29 Data/Celllines_CC25_str1shi1_12Epochen_75erBatch_Aug5_4/events.out.tfevents.1665328518.Phil_Desktop.13368.170
- S29 Data/Celllines_CC25_str1shi1_12Epochen_75erBatch_Aug5_5/
- S29 Data/Celllines_CC25_str1shi1_12Epochen_75erBatch_Aug5_5/desktop.ini
- S29 Data/Celllines_CC25_str1shi1_12Epochen_75erBatch_Aug5_5/events.out.tfevents.1665328573.Phil_Desktop.13368.171
- S29 Data/Celllines_CC25_str1shi1_12Epochen_75erBatch_Aug5_6/
- S29 Data/Celllines_CC25_str1shi1_12Epochen_75erBatch_Aug5_6/desktop.ini
- S29 Data/Celllines_CC25_str1shi1_12Epochen_75erBatch_Aug5_6/events.out.tfevents.1665328627.Phil_Desktop.13368.172
- S29 Data/Celllines_CC25_str1shi1_12Epochen_75erBatch_Aug5_7/
- S29 Data/Celllines_CC25_str1shi1_12Epochen_75erBatch_Aug5_7/desktop.ini
- S29 Data/Celllines_CC25_str1shi1_12Epochen_75erBatch_Aug5_7/events.out.tfevents.1665328673.Phil_Desktop.13368.173
- S29 Data/Celllines_CC25_str1shi1_12Epochen_75erBatch_Aug5_8/
- S29 Data/Celllines_CC25_str1shi1_12Epochen_75erBatch_Aug5_8/desktop.ini
- S29 Data/Celllines_CC25_str1shi1_12Epochen_75erBatch_Aug5_8/events.out.tfevents.1665328723.Phil_Desktop.13368.174
- S29 Data/Celllines_CC25_str1shi1_12Epochen_75erBatch_Aug5_9/
- S29 Data/Celllines_CC25_str1shi1_12Epochen_75erBatch_Aug5_9/desktop.ini
- S29 Data/Celllines_CC25_str1shi1_12Epochen_75erBatch_Aug5_9/events.out.tfevents.1665328777.Phil_Desktop.13368.175
- S29 Data/Celllines_CC26_20Aug_str1shi1_12Epochen_75erBatch_1/
- S29 Data/Celllines_CC26_20Aug_str1shi1_12Epochen_75erBatch_1/desktop.ini
- S29 Data/Celllines_CC26_20Aug_str1shi1_12Epochen_75erBatch_1/events.out.tfevents.1663533105.Phil_Desktop.14944.289
- S29 Data/Celllines_CC26_20Aug_str1shi1_12Epochen_75erBatch_2/
- S29 Data/Celllines_CC26_20Aug_str1shi1_12Epochen_75erBatch_2/desktop.ini
- S29 Data/Celllines_CC26_20Aug_str1shi1_12Epochen_75erBatch_2/events.out.tfevents.1663533286.Phil_Desktop.14944.290
- S29 Data/Celllines_CC26_20Aug_str1shi1_12Epochen_75erBatch_3/
- S29 Data/Celllines_CC26_20Aug_str1shi1_12Epochen_75erBatch_3/desktop.ini
- S29 Data/Celllines_CC26_20Aug_str1shi1_12Epochen_75erBatch_3/events.out.tfevents.1663533465.Phil_Desktop.14944.291
- S29 Data/Celllines_CC26_20Aug_str1shi1_12Epochen_75erBatch_4/
- S29 Data/Celllines_CC26_20Aug_str1shi1_12Epochen_75erBatch_4/desktop.ini
- S29 Data/Celllines_CC26_20Aug_str1shi1_12Epochen_75erBatch_4/events.out.tfevents.1663533639.Phil_Desktop.14944.292
- S29 Data/Celllines_CC26_20Aug_str1shi1_12Epochen_75erBatch_5/
- S29 Data/Celllines_CC26_20Aug_str1shi1_12Epochen_75erBatch_5/desktop.ini
- S29 Data/Celllines_CC26_20Aug_str1shi1_12Epochen_75erBatch_5/events.out.tfevents.1663533811.Phil_Desktop.14944.293
