# Supplementary material for: Non-destructive classification of unlabeled cells: Combining an automated benchtop magnetic resonance scanner and artificial intelligence
Source: PLoS Comput Biol. 2023 Feb 21;19(2):e1010842. doi: 10.1371/journal.pcbi.1010842 (PMC9983908; doi:10.1371/journal.pcbi.1010842)
Supplement: S30 Data — (ZIP) [file pcbi.1010842.s049.zip]

Archive with 105 entries (70 files):
- S30 Data/Celllines_CC27_20Aug_str1shi1_12Epochen_75erBatch_1/
- S30 Data/Celllines_CC27_20Aug_str1shi1_12Epochen_75erBatch_1/desktop.ini
- S30 Data/Celllines_CC27_20Aug_str1shi1_12Epochen_75erBatch_1/events.out.tfevents.1663533982.Phil_Desktop.14944.294
- S30 Data/Celllines_CC27_20Aug_str1shi1_12Epochen_75erBatch_2/
- S30 Data/Celllines_CC27_20Aug_str1shi1_12Epochen_75erBatch_2/desktop.ini
- S30 Data/Celllines_CC27_20Aug_str1shi1_12Epochen_75erBatch_2/events.out.tfevents.1663534154.Phil_Desktop.14944.295
- S30 Data/Celllines_CC27_20Aug_str1shi1_12Epochen_75erBatch_3/
- S30 Data/Celllines_CC27_20Aug_str1shi1_12Epochen_75erBatch_3/desktop.ini
- S30 Data/Celllines_CC27_20Aug_str1shi1_12Epochen_75erBatch_3/events.out.tfevents.1663534331.Phil_Desktop.14944.296
- S30 Data/Celllines_CC27_20Aug_str1shi1_12Epochen_75erBatch_4/
- S30 Data/Celllines_CC27_20Aug_str1shi1_12Epochen_75erBatch_4/desktop.ini
- S30 Data/Celllines_CC27_20Aug_str1shi1_12Epochen_75erBatch_4/events.out.tfevents.1663534503.Phil_Desktop.14944.297
- S30 Data/Celllines_CC27_20Aug_str1shi1_12Epochen_75erBatch_5/
- S30 Data/Celllines_CC27_20Aug_str1shi1_12Epochen_75erBatch_5/desktop.ini
- S30 Data/Celllines_CC27_20Aug_str1shi1_12Epochen_75erBatch_5/events.out.tfevents.1663534671.Phil_Desktop.14944.298
- S30 Data/Celllines_CC28_20Aug_str1shi1_12Epochen_75erBatch_1/
- S30 Data/Celllines_CC28_20Aug_str1shi1_12Epochen_75erBatch_1/desktop.ini
- S30 Data/Celllines_CC28_20Aug_str1shi1_12Epochen_75erBatch_1/events.out.tfevents.1663534844.Phil_Desktop.14944.299
- S30 Data/Celllines_CC28_20Aug_str1shi1_12Epochen_75erBatch_2/
- S30 Data/Celllines_CC28_20Aug_str1shi1_12Epochen_75erBatch_2/desktop.ini
- S30 Data/Celllines_CC28_20Aug_str1shi1_12Epochen_75erBatch_2/events.out.tfevents.1663535030.Phil_Desktop.14944.300
- S30 Data/Celllines_CC28_20Aug_str1shi1_12Epochen_75erBatch_3/
- S30 Data/Celllines_CC28_20Aug_str1shi1_12Epochen_75erBatch_3/desktop.ini
- S30 Data/Celllines_CC28_20Aug_str1shi1_12Epochen_75erBatch_3/events.out.tfevents.1663535221.Phil_Desktop.14944.301
- S30 Data/Celllines_CC28_20Aug_str1shi1_12Epochen_75erBatch_4/
- S30 Data/Celllines_CC28_20Aug_str1shi1_12Epochen_75erBatch_4/desktop.ini
- S30 Data/Celllines_CC28_20Aug_str1shi1_12Epochen_75erBatch_4/events.out.tfevents.1663535408.Phil_Desktop.14944.302
- S30 Data/Celllines_CC28_20Aug_str1shi1_12Epochen_75erBatch_5/
- S30 Data/Celllines_CC28_20Aug_str1shi1_12Epochen_75erBatch_5/desktop.ini
- S30 Data/Celllines_CC28_20Aug_str1shi1_12Epochen_75erBatch_5/events.out.tfevents.1663535591.Phil_Desktop.14944.303
- S30 Data/Celllines_CC29_20Aug_str1shi1_12Epochen_75erBatch_1/
- S30 Data/Celllines_CC29_20Aug_str1shi1_12Epochen_75erBatch_1/desktop.ini
- S30 Data/Celllines_CC29_20Aug_str1shi1_12Epochen_75erBatch_1/events.out.tfevents.1663568000.Phil_Desktop.14944.304
- S30 Data/Celllines_CC29_20Aug_str1shi1_12Epochen_75erBatch_2/
- S30 Data/Celllines_CC29_20Aug_str1shi1_12Epochen_75erBatch_2/desktop.ini
- S30 Data/Celllines_CC29_20Aug_str1shi1_12Epochen_75erBatch_2/events.out.tfevents.1663568177.Phil_Desktop.14944.305
- S30 Data/Celllines_CC29_20Aug_str1shi1_12Epochen_75erBatch_3/
- S30 Data/Celllines_CC29_20Aug_str1shi1_12Epochen_75erBatch_3/desktop.ini
- S30 Data/Celllines_CC29_20Aug_str1shi1_12Epochen_75erBatch_3/events.out.tfevents.1663568360.Phil_Desktop.14944.306
- S30 Data/Celllines_CC29_20Aug_str1shi1_12Epochen_75erBatch_4/
- S30 Data/Celllines_CC29_20Aug_str1shi1_12Epochen_75erBatch_4/desktop.ini
- S30 Data/Celllines_CC29_20Aug_str1shi1_12Epochen_75erBatch_4/events.out.tfevents.1663568558.Phil_Desktop.14944.307
- S30 Data/Celllines_CC29_20Aug_str1shi1_12Epochen_75erBatch_5/
- S30 Data/Celllines_CC29_20Aug_str1shi1_12Epochen_75erBatch_5/desktop.ini
- S30 Data/Celllines_CC29_20Aug_str1shi1_12Epochen_75erBatch_5/events.out.tfevents.1663568737.Phil_Desktop.14944.308
- S30 Data/Celllines_CC30_20Aug_str1shi1_12Epochen_75erBatch_1/
- S30 Data/Celllines_CC30_20Aug_str1shi1_12Epochen_75erBatch_1/desktop.ini
- S30 Data/Celllines_CC30_20Aug_str1shi1_12Epochen_75erBatch_1/events.out.tfevents.1663568917.Phil_Desktop.14944.309
- S30 Data/Celllines_CC30_20Aug_str1shi1_12Epochen_75erBatch_2/
- S30 Data/Celllines_CC30_20Aug_str1shi1_12Epochen_75erBatch_2/desktop.ini
- S30 Data/Celllines_CC30_20Aug_str1shi1_12Epochen_75erBatch_2/events.out.tfevents.1663569098.Phil_Desktop.14944.310
- S30 Data/Celllines_CC30_20Aug_str1shi1_12Epochen_75erBatch_3/
- S30 Data/Celllines_CC30_20Aug_str1shi1_12Epochen_75erBatch_3/desktop.ini
- S30 Data/Celllines_CC30_20Aug_str1shi1_12Epochen_75erBatch_3/events.out.tfevents.1663569274.Phil_Desktop.14944.311
- S30 Data/Celllines_CC30_20Aug_str1shi1_12Epochen_75erBatch_4/
- S30 Data/Celllines_CC30_20Aug_str1shi1_12Epochen_75erBatch_4/desktop.ini
- S30 Data/Celllines_CC30_20Aug_str1shi1_12Epochen_75erBatch_4/events.out.tfevents.1663569451.Phil_Desktop.14944.312
- S30 Data/Celllines_CC30_20Aug_str1shi1_12Epochen_75erBatch_5/
- S30 Data/Celllines_CC30_20Aug_str1shi1_12Epochen_75erBatch_5/desktop.ini
- S30 Data/Celllines_CC30_20Aug_str1shi1_12Epochen_75erBatch_5/events.out.tfevents.1663569625.Phil_Desktop.14944.313
- S30 Data/Celllines_CC31_20Aug_str1shi1_12Epochen_75erBatch_1/
- S30 Data/Celllines_CC31_20Aug_str1shi1_12Epochen_75erBatch_1/desktop.ini
- S30 Data/Celllines_CC31_20Aug_str1shi1_12Epochen_75erBatch_1/events.out.tfevents.1663569808.Phil_Desktop.14944.314
- S30 Data/Celllines_CC31_20Aug_str1shi1_12Epochen_75erBatch_2/
- S30 Data/Celllines_CC31_20Aug_str1shi1_12Epochen_75erBatch_2/desktop.ini
- S30 Data/Celllines_CC31_20Aug_str1shi1_12Epochen_75erBatch_2/events.out.tfevents.1663569999.Phil_Desktop.14944.315
- S30 Data/Celllines_CC31_20Aug_str1shi1_12Epochen_75erBatch_3/
- S30 Data/Celllines_CC31_20Aug_str1shi1_12Epochen_75erBatch_3/desktop.ini
- S30 Data/Celllines_CC31_20Aug_str1shi1_12Epochen_75erBatch_3/events.out.tfevents.1663570190.Phil_Desktop.14944.316
- S30 Data/Celllines_CC31_20Aug_str1shi1_12Epochen_75erBatch_4/
- S30 Data/Celllines_CC31_20Aug_str1shi1_12Epochen_75erBatch_4/desktop.ini
- S30 Data/Celllines_CC31_20Aug_str1shi1_12Epochen_75erBatch_4/events.out.tfevents.1663570382.Phil_Desktop.14944.317
- S30 Data/Celllines_CC31_20Aug_str1shi1_12Epochen_75erBatch_5/
- S30 Data/Celllines_CC31_20Aug_str1shi1_12Epochen_75erBatch_5/desktop.ini
- S30 Data/Celllines_CC31_20Aug_str1shi1_12Epochen_75erBatch_5/events.out.tfevents.1663570574.Phil_Desktop.14944.318
- S30 Data/Celllines_CC31_str1shi1_12Epochen_75erBatch_Aug5_1/
- S30 Data/Celllines_CC31_str1shi1_12Epochen_75erBatch_Aug5_1/desktop.ini
- S30 Data/Celllines_CC31_str1shi1_12Epochen_75erBatch_Aug5_1/events.out.tfevents.1665328877.Phil_Desktop.13368.177
- S30 Data/Celllines_CC31_str1shi1_12Epochen_75erBatch_Aug5_10/
- S30 Data/Celllines_CC31_str1shi1_12Epochen_75erBatch_Aug5_10/desktop.ini
- S30 Data/Celllines_CC31_str1shi1_12Epochen_75erBatch_Aug5_10/events.out.tfevents.1665329441.Phil_Desktop.13368.186
- S30 Data/Celllines_CC31_str1shi1_12Epochen_75erBatch_Aug5_2/
- S30 Data/Celllines_CC31_str1shi1_12Epochen_75erBatch_Aug5_2/desktop.ini
- S30 Data/Celllines_CC31_str1shi1_12Epochen_75erBatch_Aug5_2/events.out.tfevents.1665328939.Phil_Desktop.13368.178
- S30 Data/Celllines_CC31_str1shi1_12Epochen_75erBatch_Aug5_3/
- S30 Data/Celllines_CC31_str1shi1_12Epochen_75erBatch_Aug5_3/desktop.ini
- S30 Data/Celllines_CC31_str1shi1_12Epochen_75erBatch_Aug5_3/events.out.tfevents.1665328999.Phil_Desktop.13368.179
- S30 Data/Celllines_CC31_str1shi1_12Epochen_75erBatch_Aug5_4/
- S30 Data/Celllines_CC31_str1shi1_12Epochen_75erBatch_Aug5_4/desktop.ini
- S30 Data/Celllines_CC31_str1shi1_12Epochen_75erBatch_Aug5_4/events.out.tfevents.1665329066.Phil_Desktop.13368.180
- S30 Data/Celllines_CC31_str1shi1_12Epochen_75erBatch_Aug5_5/
- S30 Data/Celllines_CC31_str1shi1_12Epochen_75erBatch_Aug5_5/desktop.ini
- S30 Data/Celllines_CC31_str1shi1_12Epochen_75erBatch_Aug5_5/events.out.tfevents.1665329124.Phil_Desktop.13368.181
- S30 Data/Celllines_CC31_str1shi1_12Epochen_75erBatch_Aug5_6/
- S30 Data/Celllines_CC31_str1shi1_12Epochen_75erBatch_Aug5_6/desktop.ini
- S30 Data/Celllines_CC31_str1shi1_12Epochen_75erBatch_Aug5_6/events.out.tfevents.1665329184.Phil_Desktop.13368.182
- S30 Data/Celllines_CC31_str1shi1_12Epochen_75erBatch_Aug5_7/
- S30 Data/Celllines_CC31_str1shi1_12Epochen_75erBatch_Aug5_7/desktop.ini
- S30 Data/Celllines_CC31_str1shi1_12Epochen_75erBatch_Aug5_7/events.out.tfevents.1665329247.Phil_Desktop.13368.183
- S30 Data/Celllines_CC31_str1shi1_12Epochen_75erBatch_Aug5_8/
- S30 Data/Celllines_CC31_str1shi1_12Epochen_75erBatch_Aug5_8/desktop.ini
- S30 Data/Celllines_CC31_str1shi1_12Epochen_75erBatch_Aug5_8/events.out.tfevents.1665329315.Phil_Desktop.13368.184
- S30 Data/Celllines_CC31_str1shi1_12Epochen_75erBatch_Aug5_9/
- S30 Data/Celllines_CC31_str1shi1_12Epochen_75erBatch_Aug5_9/desktop.ini
- S30 Data/Celllines_CC31_str1shi1_12Epochen_75erBatch_Aug5_9/events.out.tfevents.1665329375.Phil_Desktop.13368.185
