# Supplementary material for: Non-destructive classification of unlabeled cells: Combining an automated benchtop magnetic resonance scanner and artificial intelligence
Source: PLoS Comput Biol. 2023 Feb 21;19(2):e1010842. doi: 10.1371/journal.pcbi.1010842 (PMC9983908; doi:10.1371/journal.pcbi.1010842)
Supplement: S31 Data — (ZIP) [file pcbi.1010842.s050.zip]

Archive with 103 entries (69 files):
- S31 Data/Celllines_CC32_20Aug_str1shi1_12Epochen_75erBatch_1/
- S31 Data/Celllines_CC32_20Aug_str1shi1_12Epochen_75erBatch_1/desktop.ini
- S31 Data/Celllines_CC32_20Aug_str1shi1_12Epochen_75erBatch_1/events.out.tfevents.1663572032.Phil_Desktop.14944.319
- S31 Data/Celllines_CC32_20Aug_str1shi1_12Epochen_75erBatch_2/
- S31 Data/Celllines_CC32_20Aug_str1shi1_12Epochen_75erBatch_2/desktop.ini
- S31 Data/Celllines_CC32_20Aug_str1shi1_12Epochen_75erBatch_2/events.out.tfevents.1663572251.Phil_Desktop.14944.320
- S31 Data/Celllines_CC32_20Aug_str1shi1_12Epochen_75erBatch_3/
- S31 Data/Celllines_CC32_20Aug_str1shi1_12Epochen_75erBatch_3/desktop.ini
- S31 Data/Celllines_CC32_20Aug_str1shi1_12Epochen_75erBatch_3/events.out.tfevents.1663572468.Phil_Desktop.14944.321
- S31 Data/Celllines_CC32_20Aug_str1shi1_12Epochen_75erBatch_4/
- S31 Data/Celllines_CC32_20Aug_str1shi1_12Epochen_75erBatch_4/desktop.ini
- S31 Data/Celllines_CC32_20Aug_str1shi1_12Epochen_75erBatch_4/events.out.tfevents.1663572687.Phil_Desktop.14944.322
- S31 Data/Celllines_CC32_20Aug_str1shi1_12Epochen_75erBatch_5/
- S31 Data/Celllines_CC32_20Aug_str1shi1_12Epochen_75erBatch_5/desktop.ini
- S31 Data/Celllines_CC32_20Aug_str1shi1_12Epochen_75erBatch_5/events.out.tfevents.1663572908.Phil_Desktop.14944.323
- S31 Data/Celllines_CC32_str1shi1_12Epochen_75erBatch_Aug5_1/
- S31 Data/Celllines_CC32_str1shi1_12Epochen_75erBatch_Aug5_1/desktop.ini
- S31 Data/Celllines_CC32_str1shi1_12Epochen_75erBatch_Aug5_1/events.out.tfevents.1665329507.Phil_Desktop.13368.187
- S31 Data/Celllines_CC32_str1shi1_12Epochen_75erBatch_Aug5_10/
- S31 Data/Celllines_CC32_str1shi1_12Epochen_75erBatch_Aug5_10/desktop.ini
- S31 Data/Celllines_CC32_str1shi1_12Epochen_75erBatch_Aug5_10/events.out.tfevents.1665330106.Phil_Desktop.13368.196
- S31 Data/Celllines_CC32_str1shi1_12Epochen_75erBatch_Aug5_2/
- S31 Data/Celllines_CC32_str1shi1_12Epochen_75erBatch_Aug5_2/desktop.ini
- S31 Data/Celllines_CC32_str1shi1_12Epochen_75erBatch_Aug5_2/events.out.tfevents.1665329579.Phil_Desktop.13368.188
- S31 Data/Celllines_CC32_str1shi1_12Epochen_75erBatch_Aug5_3/
- S31 Data/Celllines_CC32_str1shi1_12Epochen_75erBatch_Aug5_3/desktop.ini
- S31 Data/Celllines_CC32_str1shi1_12Epochen_75erBatch_Aug5_3/events.out.tfevents.1665329653.Phil_Desktop.13368.189
- S31 Data/Celllines_CC32_str1shi1_12Epochen_75erBatch_Aug5_4/
- S31 Data/Celllines_CC32_str1shi1_12Epochen_75erBatch_Aug5_4/desktop.ini
- S31 Data/Celllines_CC32_str1shi1_12Epochen_75erBatch_Aug5_4/events.out.tfevents.1665329720.Phil_Desktop.13368.190
- S31 Data/Celllines_CC32_str1shi1_12Epochen_75erBatch_Aug5_5/
- S31 Data/Celllines_CC32_str1shi1_12Epochen_75erBatch_Aug5_5/desktop.ini
- S31 Data/Celllines_CC32_str1shi1_12Epochen_75erBatch_Aug5_5/events.out.tfevents.1665329785.Phil_Desktop.13368.191
- S31 Data/Celllines_CC32_str1shi1_12Epochen_75erBatch_Aug5_6/
- S31 Data/Celllines_CC32_str1shi1_12Epochen_75erBatch_Aug5_6/desktop.ini
- S31 Data/Celllines_CC32_str1shi1_12Epochen_75erBatch_Aug5_6/events.out.tfevents.1665329856.Phil_Desktop.13368.192
- S31 Data/Celllines_CC32_str1shi1_12Epochen_75erBatch_Aug5_7/
- S31 Data/Celllines_CC32_str1shi1_12Epochen_75erBatch_Aug5_7/desktop.ini
- S31 Data/Celllines_CC32_str1shi1_12Epochen_75erBatch_Aug5_7/events.out.tfevents.1665329922.Phil_Desktop.13368.193
- S31 Data/Celllines_CC32_str1shi1_12Epochen_75erBatch_Aug5_8/
- S31 Data/Celllines_CC32_str1shi1_12Epochen_75erBatch_Aug5_8/desktop.ini
- S31 Data/Celllines_CC32_str1shi1_12Epochen_75erBatch_Aug5_8/events.out.tfevents.1665329983.Phil_Desktop.13368.194
- S31 Data/Celllines_CC32_str1shi1_12Epochen_75erBatch_Aug5_9/
- S31 Data/Celllines_CC32_str1shi1_12Epochen_75erBatch_Aug5_9/desktop.ini
- S31 Data/Celllines_CC32_str1shi1_12Epochen_75erBatch_Aug5_9/events.out.tfevents.1665330045.Phil_Desktop.13368.195
- S31 Data/Celllines_CC33_20Aug_str1shi1_12Epochen_75erBatch_1/
- S31 Data/Celllines_CC33_20Aug_str1shi1_12Epochen_75erBatch_1/desktop.ini
- S31 Data/Celllines_CC33_20Aug_str1shi1_12Epochen_75erBatch_1/events.out.tfevents.1663573136.Phil_Desktop.14944.324
- S31 Data/Celllines_CC33_20Aug_str1shi1_12Epochen_75erBatch_2/
- S31 Data/Celllines_CC33_20Aug_str1shi1_12Epochen_75erBatch_2/desktop.ini
- S31 Data/Celllines_CC33_20Aug_str1shi1_12Epochen_75erBatch_2/events.out.tfevents.1663573357.Phil_Desktop.14944.325
- S31 Data/Celllines_CC33_20Aug_str1shi1_12Epochen_75erBatch_3/
- S31 Data/Celllines_CC33_20Aug_str1shi1_12Epochen_75erBatch_3/desktop.ini
- S31 Data/Celllines_CC33_20Aug_str1shi1_12Epochen_75erBatch_3/events.out.tfevents.1663573577.Phil_Desktop.14944.326
- S31 Data/Celllines_CC33_20Aug_str1shi1_12Epochen_75erBatch_4/
- S31 Data/Celllines_CC33_20Aug_str1shi1_12Epochen_75erBatch_4/desktop.ini
- S31 Data/Celllines_CC33_20Aug_str1shi1_12Epochen_75erBatch_4/events.out.tfevents.1663573795.Phil_Desktop.14944.327
- S31 Data/Celllines_CC33_20Aug_str1shi1_12Epochen_75erBatch_5/
- S31 Data/Celllines_CC33_20Aug_str1shi1_12Epochen_75erBatch_5/desktop.ini
- S31 Data/Celllines_CC33_20Aug_str1shi1_12Epochen_75erBatch_5/events.out.tfevents.1663574015.Phil_Desktop.14944.328
- S31 Data/Celllines_CC34_20Aug_str1shi1_12Epochen_75erBatch_1/
- S31 Data/Celllines_CC34_20Aug_str1shi1_12Epochen_75erBatch_1/desktop.ini
- S31 Data/Celllines_CC34_20Aug_str1shi1_12Epochen_75erBatch_1/events.out.tfevents.1663586977.Phil_Desktop.14944.329
- S31 Data/Celllines_CC34_20Aug_str1shi1_12Epochen_75erBatch_2/
- S31 Data/Celllines_CC34_20Aug_str1shi1_12Epochen_75erBatch_2/desktop.ini
- S31 Data/Celllines_CC34_20Aug_str1shi1_12Epochen_75erBatch_2/events.out.tfevents.1663587218.Phil_Desktop.14944.330
- S31 Data/Celllines_CC34_20Aug_str1shi1_12Epochen_75erBatch_3/
- S31 Data/Celllines_CC34_20Aug_str1shi1_12Epochen_75erBatch_3/desktop.ini
- S31 Data/Celllines_CC34_20Aug_str1shi1_12Epochen_75erBatch_3/events.out.tfevents.1663587460.Phil_Desktop.14944.331
- S31 Data/Celllines_CC34_20Aug_str1shi1_12Epochen_75erBatch_4/
- S31 Data/Celllines_CC34_20Aug_str1shi1_12Epochen_75erBatch_4/desktop.ini
- S31 Data/Celllines_CC34_20Aug_str1shi1_12Epochen_75erBatch_4/events.out.tfevents.1663587712.Phil_Desktop.14944.332
- S31 Data/Celllines_CC34_20Aug_str1shi1_12Epochen_75erBatch_5/
- S31 Data/Celllines_CC34_20Aug_str1shi1_12Epochen_75erBatch_5/desktop.ini
- S31 Data/Celllines_CC34_20Aug_str1shi1_12Epochen_75erBatch_5/events.out.tfevents.1663587962.Phil_Desktop.14944.333
- S31 Data/Celllines_CC34_str1shi1_12Epochen_75erBatch_Aug5_1/
- S31 Data/Celllines_CC34_str1shi1_12Epochen_75erBatch_Aug5_1/desktop.ini
- S31 Data/Celllines_CC34_str1shi1_12Epochen_75erBatch_Aug5_1/events.out.tfevents.1665330170.Phil_Desktop.13368.197
- S31 Data/Celllines_CC34_str1shi1_12Epochen_75erBatch_Aug5_1/events.out.tfevents.1665330513.Phil_Desktop.13368.202
- S31 Data/Celllines_CC34_str1shi1_12Epochen_75erBatch_Aug5_2/
- S31 Data/Celllines_CC34_str1shi1_12Epochen_75erBatch_Aug5_2/desktop.ini
- S31 Data/Celllines_CC34_str1shi1_12Epochen_75erBatch_Aug5_2/events.out.tfevents.1665330238.Phil_Desktop.13368.198
- S31 Data/Celllines_CC34_str1shi1_12Epochen_75erBatch_Aug5_3/
- S31 Data/Celllines_CC34_str1shi1_12Epochen_75erBatch_Aug5_3/desktop.ini
- S31 Data/Celllines_CC34_str1shi1_12Epochen_75erBatch_Aug5_3/events.out.tfevents.1665330312.Phil_Desktop.13368.199
- S31 Data/Celllines_CC34_str1shi1_12Epochen_75erBatch_Aug5_4/
- S31 Data/Celllines_CC34_str1shi1_12Epochen_75erBatch_Aug5_4/desktop.ini
- S31 Data/Celllines_CC34_str1shi1_12Epochen_75erBatch_Aug5_4/events.out.tfevents.1665330379.Phil_Desktop.13368.200
- S31 Data/Celllines_CC34_str1shi1_12Epochen_75erBatch_Aug5_5/
- S31 Data/Celllines_CC34_str1shi1_12Epochen_75erBatch_Aug5_5/desktop.ini
- S31 Data/Celllines_CC34_str1shi1_12Epochen_75erBatch_Aug5_5/events.out.tfevents.1665330446.Phil_Desktop.13368.201
- S31 Data/Celllines_CC34_str1shi1_12Epochen_75erBatch_Aug5_6/
- S31 Data/Celllines_CC34_str1shi1_12Epochen_75erBatch_Aug5_6/desktop.ini
- S31 Data/Celllines_CC34_str1shi1_12Epochen_75erBatch_Aug5_6/events.out.tfevents.1665330580.Phil_Desktop.13368.203
- S31 Data/Celllines_CC34_str1shi1_12Epochen_75erBatch_Aug5_7/
- S31 Data/Celllines_CC34_str1shi1_12Epochen_75erBatch_Aug5_7/desktop.ini
- S31 Data/Celllines_CC34_str1shi1_12Epochen_75erBatch_Aug5_7/events.out.tfevents.1665330649.Phil_Desktop.13368.204
- S31 Data/Celllines_CC34_str1shi1_12Epochen_75erBatch_Aug5_8/
- S31 Data/Celllines_CC34_str1shi1_12Epochen_75erBatch_Aug5_8/desktop.ini
- S31 Data/Celllines_CC34_str1shi1_12Epochen_75erBatch_Aug5_8/events.out.tfevents.1665330718.Phil_Desktop.13368.205
- S31 Data/Celllines_CC34_str1shi1_12Epochen_75erBatch_Aug5_9/
- S31 Data/Celllines_CC34_str1shi1_12Epochen_75erBatch_Aug5_9/desktop.ini
- S31 Data/Celllines_CC34_str1shi1_12Epochen_75erBatch_Aug5_9/events.out.tfevents.1665330787.Phil_Desktop.13368.206
