# Supplementary material for: Non-destructive classification of unlabeled cells: Combining an automated benchtop magnetic resonance scanner and artificial intelligence
Source: PLoS Comput Biol. 2023 Feb 21;19(2):e1010842. doi: 10.1371/journal.pcbi.1010842 (PMC9983908; doi:10.1371/journal.pcbi.1010842)
Supplement: S32 Data — (ZIP) [file pcbi.1010842.s051.zip]

Archive with 90 entries (60 files):
- S32 Data/Celllines_CC35_str1shi1_12Epochen_75erBatch_Aug5_1/
- S32 Data/Celllines_CC35_str1shi1_12Epochen_75erBatch_Aug5_1/desktop.ini
- S32 Data/Celllines_CC35_str1shi1_12Epochen_75erBatch_Aug5_1/events.out.tfevents.1665341153.Phil_Desktop.13368.237
- S32 Data/Celllines_CC35_str1shi1_12Epochen_75erBatch_Aug5_10/
- S32 Data/Celllines_CC35_str1shi1_12Epochen_75erBatch_Aug5_10/desktop.ini
- S32 Data/Celllines_CC35_str1shi1_12Epochen_75erBatch_Aug5_10/events.out.tfevents.1665341503.Phil_Desktop.13368.246
- S32 Data/Celllines_CC35_str1shi1_12Epochen_75erBatch_Aug5_2/
- S32 Data/Celllines_CC35_str1shi1_12Epochen_75erBatch_Aug5_2/desktop.ini
- S32 Data/Celllines_CC35_str1shi1_12Epochen_75erBatch_Aug5_2/events.out.tfevents.1665341187.Phil_Desktop.13368.238
- S32 Data/Celllines_CC35_str1shi1_12Epochen_75erBatch_Aug5_3/
- S32 Data/Celllines_CC35_str1shi1_12Epochen_75erBatch_Aug5_3/desktop.ini
- S32 Data/Celllines_CC35_str1shi1_12Epochen_75erBatch_Aug5_3/events.out.tfevents.1665341220.Phil_Desktop.13368.239
- S32 Data/Celllines_CC35_str1shi1_12Epochen_75erBatch_Aug5_4/
- S32 Data/Celllines_CC35_str1shi1_12Epochen_75erBatch_Aug5_4/desktop.ini
- S32 Data/Celllines_CC35_str1shi1_12Epochen_75erBatch_Aug5_4/events.out.tfevents.1665341256.Phil_Desktop.13368.240
- S32 Data/Celllines_CC35_str1shi1_12Epochen_75erBatch_Aug5_5/
- S32 Data/Celllines_CC35_str1shi1_12Epochen_75erBatch_Aug5_5/desktop.ini
- S32 Data/Celllines_CC35_str1shi1_12Epochen_75erBatch_Aug5_5/events.out.tfevents.1665341289.Phil_Desktop.13368.241
- S32 Data/Celllines_CC35_str1shi1_12Epochen_75erBatch_Aug5_6/
- S32 Data/Celllines_CC35_str1shi1_12Epochen_75erBatch_Aug5_6/desktop.ini
- S32 Data/Celllines_CC35_str1shi1_12Epochen_75erBatch_Aug5_6/events.out.tfevents.1665341323.Phil_Desktop.13368.242
- S32 Data/Celllines_CC35_str1shi1_12Epochen_75erBatch_Aug5_7/
- S32 Data/Celllines_CC35_str1shi1_12Epochen_75erBatch_Aug5_7/desktop.ini
- S32 Data/Celllines_CC35_str1shi1_12Epochen_75erBatch_Aug5_7/events.out.tfevents.1665341382.Phil_Desktop.13368.243
- S32 Data/Celllines_CC35_str1shi1_12Epochen_75erBatch_Aug5_8/
- S32 Data/Celllines_CC35_str1shi1_12Epochen_75erBatch_Aug5_8/desktop.ini
- S32 Data/Celllines_CC35_str1shi1_12Epochen_75erBatch_Aug5_8/events.out.tfevents.1665341426.Phil_Desktop.13368.244
- S32 Data/Celllines_CC35_str1shi1_12Epochen_75erBatch_Aug5_9/
- S32 Data/Celllines_CC35_str1shi1_12Epochen_75erBatch_Aug5_9/desktop.ini
- S32 Data/Celllines_CC35_str1shi1_12Epochen_75erBatch_Aug5_9/events.out.tfevents.1665341467.Phil_Desktop.13368.245
- S32 Data/Celllines_CC36_str1shi1_12Epochen_75erBatch_Aug5_1/
- S32 Data/Celllines_CC36_str1shi1_12Epochen_75erBatch_Aug5_1/desktop.ini
- S32 Data/Celllines_CC36_str1shi1_12Epochen_75erBatch_Aug5_1/events.out.tfevents.1665341545.Phil_Desktop.13368.247
- S32 Data/Celllines_CC36_str1shi1_12Epochen_75erBatch_Aug5_10/
- S32 Data/Celllines_CC36_str1shi1_12Epochen_75erBatch_Aug5_10/desktop.ini
- S32 Data/Celllines_CC36_str1shi1_12Epochen_75erBatch_Aug5_10/events.out.tfevents.1665341904.Phil_Desktop.13368.256
- S32 Data/Celllines_CC36_str1shi1_12Epochen_75erBatch_Aug5_2/
- S32 Data/Celllines_CC36_str1shi1_12Epochen_75erBatch_Aug5_2/desktop.ini
- S32 Data/Celllines_CC36_str1shi1_12Epochen_75erBatch_Aug5_2/events.out.tfevents.1665341588.Phil_Desktop.13368.248
- S32 Data/Celllines_CC36_str1shi1_12Epochen_75erBatch_Aug5_3/
- S32 Data/Celllines_CC36_str1shi1_12Epochen_75erBatch_Aug5_3/desktop.ini
- S32 Data/Celllines_CC36_str1shi1_12Epochen_75erBatch_Aug5_3/events.out.tfevents.1665341630.Phil_Desktop.13368.249
- S32 Data/Celllines_CC36_str1shi1_12Epochen_75erBatch_Aug5_4/
- S32 Data/Celllines_CC36_str1shi1_12Epochen_75erBatch_Aug5_4/desktop.ini
- S32 Data/Celllines_CC36_str1shi1_12Epochen_75erBatch_Aug5_4/events.out.tfevents.1665341668.Phil_Desktop.13368.250
- S32 Data/Celllines_CC36_str1shi1_12Epochen_75erBatch_Aug5_5/
- S32 Data/Celllines_CC36_str1shi1_12Epochen_75erBatch_Aug5_5/desktop.ini
- S32 Data/Celllines_CC36_str1shi1_12Epochen_75erBatch_Aug5_5/events.out.tfevents.1665341708.Phil_Desktop.13368.251
- S32 Data/Celllines_CC36_str1shi1_12Epochen_75erBatch_Aug5_6/
- S32 Data/Celllines_CC36_str1shi1_12Epochen_75erBatch_Aug5_6/desktop.ini
- S32 Data/Celllines_CC36_str1shi1_12Epochen_75erBatch_Aug5_6/events.out.tfevents.1665341744.Phil_Desktop.13368.252
- S32 Data/Celllines_CC36_str1shi1_12Epochen_75erBatch_Aug5_7/
- S32 Data/Celllines_CC36_str1shi1_12Epochen_75erBatch_Aug5_7/desktop.ini
- S32 Data/Celllines_CC36_str1shi1_12Epochen_75erBatch_Aug5_7/events.out.tfevents.1665341785.Phil_Desktop.13368.253
- S32 Data/Celllines_CC36_str1shi1_12Epochen_75erBatch_Aug5_8/
- S32 Data/Celllines_CC36_str1shi1_12Epochen_75erBatch_Aug5_8/desktop.ini
- S32 Data/Celllines_CC36_str1shi1_12Epochen_75erBatch_Aug5_8/events.out.tfevents.1665341827.Phil_Desktop.13368.254
- S32 Data/Celllines_CC36_str1shi1_12Epochen_75erBatch_Aug5_9/
- S32 Data/Celllines_CC36_str1shi1_12Epochen_75erBatch_Aug5_9/desktop.ini
- S32 Data/Celllines_CC36_str1shi1_12Epochen_75erBatch_Aug5_9/events.out.tfevents.1665341865.Phil_Desktop.13368.255
- S32 Data/Celllines_CC37_str1shi1_12Epochen_75erBatch_Aug5_1/
- S32 Data/Celllines_CC37_str1shi1_12Epochen_75erBatch_Aug5_1/desktop.ini
- S32 Data/Celllines_CC37_str1shi1_12Epochen_75erBatch_Aug5_1/events.out.tfevents.1665341942.Phil_Desktop.13368.257
- S32 Data/Celllines_CC37_str1shi1_12Epochen_75erBatch_Aug5_10/
- S32 Data/Celllines_CC37_str1shi1_12Epochen_75erBatch_Aug5_10/desktop.ini
- S32 Data/Celllines_CC37_str1shi1_12Epochen_75erBatch_Aug5_10/events.out.tfevents.1665342278.Phil_Desktop.13368.266
- S32 Data/Celllines_CC37_str1shi1_12Epochen_75erBatch_Aug5_2/
- S32 Data/Celllines_CC37_str1shi1_12Epochen_75erBatch_Aug5_2/desktop.ini
- S32 Data/Celllines_CC37_str1shi1_12Epochen_75erBatch_Aug5_2/events.out.tfevents.1665341977.Phil_Desktop.13368.258
- S32 Data/Celllines_CC37_str1shi1_12Epochen_75erBatch_Aug5_3/
- S32 Data/Celllines_CC37_str1shi1_12Epochen_75erBatch_Aug5_3/desktop.ini
- S32 Data/Celllines_CC37_str1shi1_12Epochen_75erBatch_Aug5_3/events.out.tfevents.1665342016.Phil_Desktop.13368.259
- S32 Data/Celllines_CC37_str1shi1_12Epochen_75erBatch_Aug5_4/
- S32 Data/Celllines_CC37_str1shi1_12Epochen_75erBatch_Aug5_4/desktop.ini
- S32 Data/Celllines_CC37_str1shi1_12Epochen_75erBatch_Aug5_4/events.out.tfevents.1665342053.Phil_Desktop.13368.260
- S32 Data/Celllines_CC37_str1shi1_12Epochen_75erBatch_Aug5_5/
- S32 Data/Celllines_CC37_str1shi1_12Epochen_75erBatch_Aug5_5/desktop.ini
- S32 Data/Celllines_CC37_str1shi1_12Epochen_75erBatch_Aug5_5/events.out.tfevents.1665342094.Phil_Desktop.13368.261
- S32 Data/Celllines_CC37_str1shi1_12Epochen_75erBatch_Aug5_6/
- S32 Data/Celllines_CC37_str1shi1_12Epochen_75erBatch_Aug5_6/desktop.ini
- S32 Data/Celllines_CC37_str1shi1_12Epochen_75erBatch_Aug5_6/events.out.tfevents.1665342129.Phil_Desktop.13368.262
- S32 Data/Celllines_CC37_str1shi1_12Epochen_75erBatch_Aug5_7/
- S32 Data/Celllines_CC37_str1shi1_12Epochen_75erBatch_Aug5_7/desktop.ini
- S32 Data/Celllines_CC37_str1shi1_12Epochen_75erBatch_Aug5_7/events.out.tfevents.1665342170.Phil_Desktop.13368.263
- S32 Data/Celllines_CC37_str1shi1_12Epochen_75erBatch_Aug5_8/
- S32 Data/Celllines_CC37_str1shi1_12Epochen_75erBatch_Aug5_8/desktop.ini
- S32 Data/Celllines_CC37_str1shi1_12Epochen_75erBatch_Aug5_8/events.out.tfevents.1665342203.Phil_Desktop.13368.264
- S32 Data/Celllines_CC37_str1shi1_12Epochen_75erBatch_Aug5_9/
- S32 Data/Celllines_CC37_str1shi1_12Epochen_75erBatch_Aug5_9/desktop.ini
- S32 Data/Celllines_CC37_str1shi1_12Epochen_75erBatch_Aug5_9/events.out.tfevents.1665342243.Phil_Desktop.13368.265
