# Supplementary material for: Non-destructive classification of unlabeled cells: Combining an automated benchtop magnetic resonance scanner and artificial intelligence
Source: PLoS Comput Biol. 2023 Feb 21;19(2):e1010842. doi: 10.1371/journal.pcbi.1010842 (PMC9983908; doi:10.1371/journal.pcbi.1010842)
Supplement: S33 Data — (ZIP) [file pcbi.1010842.s052.zip]

Archive with 90 entries (60 files):
- S33 Data/Celllines_CC38_str1shi1_12Epochen_75erBatch_Aug5_1/
- S33 Data/Celllines_CC38_str1shi1_12Epochen_75erBatch_Aug5_1/desktop.ini
- S33 Data/Celllines_CC38_str1shi1_12Epochen_75erBatch_Aug5_1/events.out.tfevents.1665342316.Phil_Desktop.13368.267
- S33 Data/Celllines_CC38_str1shi1_12Epochen_75erBatch_Aug5_10/
- S33 Data/Celllines_CC38_str1shi1_12Epochen_75erBatch_Aug5_10/desktop.ini
- S33 Data/Celllines_CC38_str1shi1_12Epochen_75erBatch_Aug5_10/events.out.tfevents.1665342647.Phil_Desktop.13368.276
- S33 Data/Celllines_CC38_str1shi1_12Epochen_75erBatch_Aug5_2/
- S33 Data/Celllines_CC38_str1shi1_12Epochen_75erBatch_Aug5_2/desktop.ini
- S33 Data/Celllines_CC38_str1shi1_12Epochen_75erBatch_Aug5_2/events.out.tfevents.1665342350.Phil_Desktop.13368.268
- S33 Data/Celllines_CC38_str1shi1_12Epochen_75erBatch_Aug5_3/
- S33 Data/Celllines_CC38_str1shi1_12Epochen_75erBatch_Aug5_3/desktop.ini
- S33 Data/Celllines_CC38_str1shi1_12Epochen_75erBatch_Aug5_3/events.out.tfevents.1665342385.Phil_Desktop.13368.269
- S33 Data/Celllines_CC38_str1shi1_12Epochen_75erBatch_Aug5_4/
- S33 Data/Celllines_CC38_str1shi1_12Epochen_75erBatch_Aug5_4/desktop.ini
- S33 Data/Celllines_CC38_str1shi1_12Epochen_75erBatch_Aug5_4/events.out.tfevents.1665342423.Phil_Desktop.13368.270
- S33 Data/Celllines_CC38_str1shi1_12Epochen_75erBatch_Aug5_5/
- S33 Data/Celllines_CC38_str1shi1_12Epochen_75erBatch_Aug5_5/desktop.ini
- S33 Data/Celllines_CC38_str1shi1_12Epochen_75erBatch_Aug5_5/events.out.tfevents.1665342463.Phil_Desktop.13368.271
- S33 Data/Celllines_CC38_str1shi1_12Epochen_75erBatch_Aug5_6/
- S33 Data/Celllines_CC38_str1shi1_12Epochen_75erBatch_Aug5_6/desktop.ini
- S33 Data/Celllines_CC38_str1shi1_12Epochen_75erBatch_Aug5_6/events.out.tfevents.1665342503.Phil_Desktop.13368.272
- S33 Data/Celllines_CC38_str1shi1_12Epochen_75erBatch_Aug5_7/
- S33 Data/Celllines_CC38_str1shi1_12Epochen_75erBatch_Aug5_7/desktop.ini
- S33 Data/Celllines_CC38_str1shi1_12Epochen_75erBatch_Aug5_7/events.out.tfevents.1665342541.Phil_Desktop.13368.273
- S33 Data/Celllines_CC38_str1shi1_12Epochen_75erBatch_Aug5_8/
- S33 Data/Celllines_CC38_str1shi1_12Epochen_75erBatch_Aug5_8/desktop.ini
- S33 Data/Celllines_CC38_str1shi1_12Epochen_75erBatch_Aug5_8/events.out.tfevents.1665342577.Phil_Desktop.13368.274
- S33 Data/Celllines_CC38_str1shi1_12Epochen_75erBatch_Aug5_9/
- S33 Data/Celllines_CC38_str1shi1_12Epochen_75erBatch_Aug5_9/desktop.ini
- S33 Data/Celllines_CC38_str1shi1_12Epochen_75erBatch_Aug5_9/events.out.tfevents.1665342614.Phil_Desktop.13368.275
- S33 Data/Celllines_CC39_str1shi1_12Epochen_75erBatch_Aug5_1/
- S33 Data/Celllines_CC39_str1shi1_12Epochen_75erBatch_Aug5_1/desktop.ini
- S33 Data/Celllines_CC39_str1shi1_12Epochen_75erBatch_Aug5_1/events.out.tfevents.1665342678.Phil_Desktop.13368.277
- S33 Data/Celllines_CC39_str1shi1_12Epochen_75erBatch_Aug5_10/
- S33 Data/Celllines_CC39_str1shi1_12Epochen_75erBatch_Aug5_10/desktop.ini
- S33 Data/Celllines_CC39_str1shi1_12Epochen_75erBatch_Aug5_10/events.out.tfevents.1665342956.Phil_Desktop.13368.286
- S33 Data/Celllines_CC39_str1shi1_12Epochen_75erBatch_Aug5_2/
- S33 Data/Celllines_CC39_str1shi1_12Epochen_75erBatch_Aug5_2/desktop.ini
- S33 Data/Celllines_CC39_str1shi1_12Epochen_75erBatch_Aug5_2/events.out.tfevents.1665342708.Phil_Desktop.13368.278
- S33 Data/Celllines_CC39_str1shi1_12Epochen_75erBatch_Aug5_3/
- S33 Data/Celllines_CC39_str1shi1_12Epochen_75erBatch_Aug5_3/desktop.ini
- S33 Data/Celllines_CC39_str1shi1_12Epochen_75erBatch_Aug5_3/events.out.tfevents.1665342742.Phil_Desktop.13368.279
- S33 Data/Celllines_CC39_str1shi1_12Epochen_75erBatch_Aug5_4/
- S33 Data/Celllines_CC39_str1shi1_12Epochen_75erBatch_Aug5_4/desktop.ini
- S33 Data/Celllines_CC39_str1shi1_12Epochen_75erBatch_Aug5_4/events.out.tfevents.1665342773.Phil_Desktop.13368.280
- S33 Data/Celllines_CC39_str1shi1_12Epochen_75erBatch_Aug5_5/
- S33 Data/Celllines_CC39_str1shi1_12Epochen_75erBatch_Aug5_5/desktop.ini
- S33 Data/Celllines_CC39_str1shi1_12Epochen_75erBatch_Aug5_5/events.out.tfevents.1665342803.Phil_Desktop.13368.281
- S33 Data/Celllines_CC39_str1shi1_12Epochen_75erBatch_Aug5_6/
- S33 Data/Celllines_CC39_str1shi1_12Epochen_75erBatch_Aug5_6/desktop.ini
- S33 Data/Celllines_CC39_str1shi1_12Epochen_75erBatch_Aug5_6/events.out.tfevents.1665342834.Phil_Desktop.13368.282
- S33 Data/Celllines_CC39_str1shi1_12Epochen_75erBatch_Aug5_7/
- S33 Data/Celllines_CC39_str1shi1_12Epochen_75erBatch_Aug5_7/desktop.ini
- S33 Data/Celllines_CC39_str1shi1_12Epochen_75erBatch_Aug5_7/events.out.tfevents.1665342865.Phil_Desktop.13368.283
- S33 Data/Celllines_CC39_str1shi1_12Epochen_75erBatch_Aug5_8/
- S33 Data/Celllines_CC39_str1shi1_12Epochen_75erBatch_Aug5_8/desktop.ini
- S33 Data/Celllines_CC39_str1shi1_12Epochen_75erBatch_Aug5_8/events.out.tfevents.1665342895.Phil_Desktop.13368.284
- S33 Data/Celllines_CC39_str1shi1_12Epochen_75erBatch_Aug5_9/
- S33 Data/Celllines_CC39_str1shi1_12Epochen_75erBatch_Aug5_9/desktop.ini
- S33 Data/Celllines_CC39_str1shi1_12Epochen_75erBatch_Aug5_9/events.out.tfevents.1665342926.Phil_Desktop.13368.285
- S33 Data/Celllines_CC40_str1shi1_12Epochen_75erBatch_Aug5_1/
- S33 Data/Celllines_CC40_str1shi1_12Epochen_75erBatch_Aug5_1/desktop.ini
- S33 Data/Celllines_CC40_str1shi1_12Epochen_75erBatch_Aug5_1/events.out.tfevents.1665342989.Phil_Desktop.13368.287
- S33 Data/Celllines_CC40_str1shi1_12Epochen_75erBatch_Aug5_10/
- S33 Data/Celllines_CC40_str1shi1_12Epochen_75erBatch_Aug5_10/desktop.ini
- S33 Data/Celllines_CC40_str1shi1_12Epochen_75erBatch_Aug5_10/events.out.tfevents.1665343339.Phil_Desktop.13368.296
- S33 Data/Celllines_CC40_str1shi1_12Epochen_75erBatch_Aug5_2/
- S33 Data/Celllines_CC40_str1shi1_12Epochen_75erBatch_Aug5_2/desktop.ini
- S33 Data/Celllines_CC40_str1shi1_12Epochen_75erBatch_Aug5_2/events.out.tfevents.1665343027.Phil_Desktop.13368.288
- S33 Data/Celllines_CC40_str1shi1_12Epochen_75erBatch_Aug5_3/
- S33 Data/Celllines_CC40_str1shi1_12Epochen_75erBatch_Aug5_3/desktop.ini
- S33 Data/Celllines_CC40_str1shi1_12Epochen_75erBatch_Aug5_3/events.out.tfevents.1665343066.Phil_Desktop.13368.289
- S33 Data/Celllines_CC40_str1shi1_12Epochen_75erBatch_Aug5_4/
- S33 Data/Celllines_CC40_str1shi1_12Epochen_75erBatch_Aug5_4/desktop.ini
- S33 Data/Celllines_CC40_str1shi1_12Epochen_75erBatch_Aug5_4/events.out.tfevents.1665343105.Phil_Desktop.13368.290
- S33 Data/Celllines_CC40_str1shi1_12Epochen_75erBatch_Aug5_5/
- S33 Data/Celllines_CC40_str1shi1_12Epochen_75erBatch_Aug5_5/desktop.ini
- S33 Data/Celllines_CC40_str1shi1_12Epochen_75erBatch_Aug5_5/events.out.tfevents.1665343149.Phil_Desktop.13368.291
- S33 Data/Celllines_CC40_str1shi1_12Epochen_75erBatch_Aug5_6/
- S33 Data/Celllines_CC40_str1shi1_12Epochen_75erBatch_Aug5_6/desktop.ini
- S33 Data/Celllines_CC40_str1shi1_12Epochen_75erBatch_Aug5_6/events.out.tfevents.1665343186.Phil_Desktop.13368.292
- S33 Data/Celllines_CC40_str1shi1_12Epochen_75erBatch_Aug5_7/
- S33 Data/Celllines_CC40_str1shi1_12Epochen_75erBatch_Aug5_7/desktop.ini
- S33 Data/Celllines_CC40_str1shi1_12Epochen_75erBatch_Aug5_7/events.out.tfevents.1665343224.Phil_Desktop.13368.293
- S33 Data/Celllines_CC40_str1shi1_12Epochen_75erBatch_Aug5_8/
- S33 Data/Celllines_CC40_str1shi1_12Epochen_75erBatch_Aug5_8/desktop.ini
- S33 Data/Celllines_CC40_str1shi1_12Epochen_75erBatch_Aug5_8/events.out.tfevents.1665343262.Phil_Desktop.13368.294
- S33 Data/Celllines_CC40_str1shi1_12Epochen_75erBatch_Aug5_9/
- S33 Data/Celllines_CC40_str1shi1_12Epochen_75erBatch_Aug5_9/desktop.ini
- S33 Data/Celllines_CC40_str1shi1_12Epochen_75erBatch_Aug5_9/events.out.tfevents.1665343301.Phil_Desktop.13368.295
