# Supplementary material for: Non-destructive classification of unlabeled cells: Combining an automated benchtop magnetic resonance scanner and artificial intelligence
Source: PLoS Comput Biol. 2023 Feb 21;19(2):e1010842. doi: 10.1371/journal.pcbi.1010842 (PMC9983908; doi:10.1371/journal.pcbi.1010842)
Supplement: S34 Data — (ZIP) [file pcbi.1010842.s053.zip]

Archive with 90 entries (60 files):
- S34 Data/Celllines_CC41_str1shi1_12Epochen_75erBatch_Aug5_1/
- S34 Data/Celllines_CC41_str1shi1_12Epochen_75erBatch_Aug5_1/desktop.ini
- S34 Data/Celllines_CC41_str1shi1_12Epochen_75erBatch_Aug5_1/events.out.tfevents.1665343376.Phil_Desktop.13368.297
- S34 Data/Celllines_CC41_str1shi1_12Epochen_75erBatch_Aug5_10/
- S34 Data/Celllines_CC41_str1shi1_12Epochen_75erBatch_Aug5_10/desktop.ini
- S34 Data/Celllines_CC41_str1shi1_12Epochen_75erBatch_Aug5_10/events.out.tfevents.1665343693.Phil_Desktop.13368.306
- S34 Data/Celllines_CC41_str1shi1_12Epochen_75erBatch_Aug5_2/
- S34 Data/Celllines_CC41_str1shi1_12Epochen_75erBatch_Aug5_2/desktop.ini
- S34 Data/Celllines_CC41_str1shi1_12Epochen_75erBatch_Aug5_2/events.out.tfevents.1665343410.Phil_Desktop.13368.298
- S34 Data/Celllines_CC41_str1shi1_12Epochen_75erBatch_Aug5_3/
- S34 Data/Celllines_CC41_str1shi1_12Epochen_75erBatch_Aug5_3/desktop.ini
- S34 Data/Celllines_CC41_str1shi1_12Epochen_75erBatch_Aug5_3/events.out.tfevents.1665343445.Phil_Desktop.13368.299
- S34 Data/Celllines_CC41_str1shi1_12Epochen_75erBatch_Aug5_4/
- S34 Data/Celllines_CC41_str1shi1_12Epochen_75erBatch_Aug5_4/desktop.ini
- S34 Data/Celllines_CC41_str1shi1_12Epochen_75erBatch_Aug5_4/events.out.tfevents.1665343480.Phil_Desktop.13368.300
- S34 Data/Celllines_CC41_str1shi1_12Epochen_75erBatch_Aug5_5/
- S34 Data/Celllines_CC41_str1shi1_12Epochen_75erBatch_Aug5_5/desktop.ini
- S34 Data/Celllines_CC41_str1shi1_12Epochen_75erBatch_Aug5_5/events.out.tfevents.1665343515.Phil_Desktop.13368.301
- S34 Data/Celllines_CC41_str1shi1_12Epochen_75erBatch_Aug5_6/
- S34 Data/Celllines_CC41_str1shi1_12Epochen_75erBatch_Aug5_6/desktop.ini
- S34 Data/Celllines_CC41_str1shi1_12Epochen_75erBatch_Aug5_6/events.out.tfevents.1665343550.Phil_Desktop.13368.302
- S34 Data/Celllines_CC41_str1shi1_12Epochen_75erBatch_Aug5_7/
- S34 Data/Celllines_CC41_str1shi1_12Epochen_75erBatch_Aug5_7/desktop.ini
- S34 Data/Celllines_CC41_str1shi1_12Epochen_75erBatch_Aug5_7/events.out.tfevents.1665343585.Phil_Desktop.13368.303
- S34 Data/Celllines_CC41_str1shi1_12Epochen_75erBatch_Aug5_8/
- S34 Data/Celllines_CC41_str1shi1_12Epochen_75erBatch_Aug5_8/desktop.ini
- S34 Data/Celllines_CC41_str1shi1_12Epochen_75erBatch_Aug5_8/events.out.tfevents.1665343621.Phil_Desktop.13368.304
- S34 Data/Celllines_CC41_str1shi1_12Epochen_75erBatch_Aug5_9/
- S34 Data/Celllines_CC41_str1shi1_12Epochen_75erBatch_Aug5_9/desktop.ini
- S34 Data/Celllines_CC41_str1shi1_12Epochen_75erBatch_Aug5_9/events.out.tfevents.1665343659.Phil_Desktop.13368.305
- S34 Data/Celllines_CC42_str1shi1_12Epochen_75erBatch_Aug5_1/
- S34 Data/Celllines_CC42_str1shi1_12Epochen_75erBatch_Aug5_1/desktop.ini
- S34 Data/Celllines_CC42_str1shi1_12Epochen_75erBatch_Aug5_1/events.out.tfevents.1665343726.Phil_Desktop.13368.307
- S34 Data/Celllines_CC42_str1shi1_12Epochen_75erBatch_Aug5_10/
- S34 Data/Celllines_CC42_str1shi1_12Epochen_75erBatch_Aug5_10/desktop.ini
- S34 Data/Celllines_CC42_str1shi1_12Epochen_75erBatch_Aug5_10/events.out.tfevents.1665344033.Phil_Desktop.13368.316
- S34 Data/Celllines_CC42_str1shi1_12Epochen_75erBatch_Aug5_2/
- S34 Data/Celllines_CC42_str1shi1_12Epochen_75erBatch_Aug5_2/desktop.ini
- S34 Data/Celllines_CC42_str1shi1_12Epochen_75erBatch_Aug5_2/events.out.tfevents.1665343760.Phil_Desktop.13368.308
- S34 Data/Celllines_CC42_str1shi1_12Epochen_75erBatch_Aug5_3/
- S34 Data/Celllines_CC42_str1shi1_12Epochen_75erBatch_Aug5_3/desktop.ini
- S34 Data/Celllines_CC42_str1shi1_12Epochen_75erBatch_Aug5_3/events.out.tfevents.1665343794.Phil_Desktop.13368.309
- S34 Data/Celllines_CC42_str1shi1_12Epochen_75erBatch_Aug5_4/
- S34 Data/Celllines_CC42_str1shi1_12Epochen_75erBatch_Aug5_4/desktop.ini
- S34 Data/Celllines_CC42_str1shi1_12Epochen_75erBatch_Aug5_4/events.out.tfevents.1665343827.Phil_Desktop.13368.310
- S34 Data/Celllines_CC42_str1shi1_12Epochen_75erBatch_Aug5_5/
- S34 Data/Celllines_CC42_str1shi1_12Epochen_75erBatch_Aug5_5/desktop.ini
- S34 Data/Celllines_CC42_str1shi1_12Epochen_75erBatch_Aug5_5/events.out.tfevents.1665343861.Phil_Desktop.13368.311
- S34 Data/Celllines_CC42_str1shi1_12Epochen_75erBatch_Aug5_6/
- S34 Data/Celllines_CC42_str1shi1_12Epochen_75erBatch_Aug5_6/desktop.ini
- S34 Data/Celllines_CC42_str1shi1_12Epochen_75erBatch_Aug5_6/events.out.tfevents.1665343895.Phil_Desktop.13368.312
- S34 Data/Celllines_CC42_str1shi1_12Epochen_75erBatch_Aug5_7/
- S34 Data/Celllines_CC42_str1shi1_12Epochen_75erBatch_Aug5_7/desktop.ini
- S34 Data/Celllines_CC42_str1shi1_12Epochen_75erBatch_Aug5_7/events.out.tfevents.1665343928.Phil_Desktop.13368.313
- S34 Data/Celllines_CC42_str1shi1_12Epochen_75erBatch_Aug5_8/
- S34 Data/Celllines_CC42_str1shi1_12Epochen_75erBatch_Aug5_8/desktop.ini
- S34 Data/Celllines_CC42_str1shi1_12Epochen_75erBatch_Aug5_8/events.out.tfevents.1665343963.Phil_Desktop.13368.314
- S34 Data/Celllines_CC42_str1shi1_12Epochen_75erBatch_Aug5_9/
- S34 Data/Celllines_CC42_str1shi1_12Epochen_75erBatch_Aug5_9/desktop.ini
- S34 Data/Celllines_CC42_str1shi1_12Epochen_75erBatch_Aug5_9/events.out.tfevents.1665343999.Phil_Desktop.13368.315
- S34 Data/Celllines_CC43_str1shi1_12Epochen_75erBatch_Aug5_1/
- S34 Data/Celllines_CC43_str1shi1_12Epochen_75erBatch_Aug5_1/desktop.ini
- S34 Data/Celllines_CC43_str1shi1_12Epochen_75erBatch_Aug5_1/events.out.tfevents.1665339510.Phil_Desktop.13368.207
- S34 Data/Celllines_CC43_str1shi1_12Epochen_75erBatch_Aug5_10/
- S34 Data/Celllines_CC43_str1shi1_12Epochen_75erBatch_Aug5_10/desktop.ini
- S34 Data/Celllines_CC43_str1shi1_12Epochen_75erBatch_Aug5_10/events.out.tfevents.1665339833.Phil_Desktop.13368.216
- S34 Data/Celllines_CC43_str1shi1_12Epochen_75erBatch_Aug5_2/
- S34 Data/Celllines_CC43_str1shi1_12Epochen_75erBatch_Aug5_2/desktop.ini
- S34 Data/Celllines_CC43_str1shi1_12Epochen_75erBatch_Aug5_2/events.out.tfevents.1665339546.Phil_Desktop.13368.208
- S34 Data/Celllines_CC43_str1shi1_12Epochen_75erBatch_Aug5_3/
- S34 Data/Celllines_CC43_str1shi1_12Epochen_75erBatch_Aug5_3/desktop.ini
- S34 Data/Celllines_CC43_str1shi1_12Epochen_75erBatch_Aug5_3/events.out.tfevents.1665339578.Phil_Desktop.13368.209
- S34 Data/Celllines_CC43_str1shi1_12Epochen_75erBatch_Aug5_4/
- S34 Data/Celllines_CC43_str1shi1_12Epochen_75erBatch_Aug5_4/desktop.ini
- S34 Data/Celllines_CC43_str1shi1_12Epochen_75erBatch_Aug5_4/events.out.tfevents.1665339609.Phil_Desktop.13368.210
- S34 Data/Celllines_CC43_str1shi1_12Epochen_75erBatch_Aug5_5/
- S34 Data/Celllines_CC43_str1shi1_12Epochen_75erBatch_Aug5_5/desktop.ini
- S34 Data/Celllines_CC43_str1shi1_12Epochen_75erBatch_Aug5_5/events.out.tfevents.1665339645.Phil_Desktop.13368.211
- S34 Data/Celllines_CC43_str1shi1_12Epochen_75erBatch_Aug5_6/
- S34 Data/Celllines_CC43_str1shi1_12Epochen_75erBatch_Aug5_6/desktop.ini
- S34 Data/Celllines_CC43_str1shi1_12Epochen_75erBatch_Aug5_6/events.out.tfevents.1665339683.Phil_Desktop.13368.212
- S34 Data/Celllines_CC43_str1shi1_12Epochen_75erBatch_Aug5_7/
- S34 Data/Celllines_CC43_str1shi1_12Epochen_75erBatch_Aug5_7/desktop.ini
- S34 Data/Celllines_CC43_str1shi1_12Epochen_75erBatch_Aug5_7/events.out.tfevents.1665339720.Phil_Desktop.13368.213
- S34 Data/Celllines_CC43_str1shi1_12Epochen_75erBatch_Aug5_8/
- S34 Data/Celllines_CC43_str1shi1_12Epochen_75erBatch_Aug5_8/desktop.ini
- S34 Data/Celllines_CC43_str1shi1_12Epochen_75erBatch_Aug5_8/events.out.tfevents.1665339757.Phil_Desktop.13368.214
- S34 Data/Celllines_CC43_str1shi1_12Epochen_75erBatch_Aug5_9/
- S34 Data/Celllines_CC43_str1shi1_12Epochen_75erBatch_Aug5_9/desktop.ini
- S34 Data/Celllines_CC43_str1shi1_12Epochen_75erBatch_Aug5_9/events.out.tfevents.1665339794.Phil_Desktop.13368.215
