# Supplementary material for: Non-destructive classification of unlabeled cells: Combining an automated benchtop magnetic resonance scanner and artificial intelligence
Source: PLoS Comput Biol. 2023 Feb 21;19(2):e1010842. doi: 10.1371/journal.pcbi.1010842 (PMC9983908; doi:10.1371/journal.pcbi.1010842)
Supplement: S35 Data — (ZIP) [file pcbi.1010842.s054.zip]

Archive with 60 entries (40 files):
- S35 Data/Celllines_CC44_str1shi1_12Epochen_75erBatch_Aug5_1/
- S35 Data/Celllines_CC44_str1shi1_12Epochen_75erBatch_Aug5_1/desktop.ini
- S35 Data/Celllines_CC44_str1shi1_12Epochen_75erBatch_Aug5_1/events.out.tfevents.1665339863.Phil_Desktop.13368.217
- S35 Data/Celllines_CC44_str1shi1_12Epochen_75erBatch_Aug5_10/
- S35 Data/Celllines_CC44_str1shi1_12Epochen_75erBatch_Aug5_10/desktop.ini
- S35 Data/Celllines_CC44_str1shi1_12Epochen_75erBatch_Aug5_10/events.out.tfevents.1665340090.Phil_Desktop.13368.226
- S35 Data/Celllines_CC44_str1shi1_12Epochen_75erBatch_Aug5_2/
- S35 Data/Celllines_CC44_str1shi1_12Epochen_75erBatch_Aug5_2/desktop.ini
- S35 Data/Celllines_CC44_str1shi1_12Epochen_75erBatch_Aug5_2/events.out.tfevents.1665339885.Phil_Desktop.13368.218
- S35 Data/Celllines_CC44_str1shi1_12Epochen_75erBatch_Aug5_3/
- S35 Data/Celllines_CC44_str1shi1_12Epochen_75erBatch_Aug5_3/desktop.ini
- S35 Data/Celllines_CC44_str1shi1_12Epochen_75erBatch_Aug5_3/events.out.tfevents.1665339909.Phil_Desktop.13368.219
- S35 Data/Celllines_CC44_str1shi1_12Epochen_75erBatch_Aug5_4/
- S35 Data/Celllines_CC44_str1shi1_12Epochen_75erBatch_Aug5_4/desktop.ini
- S35 Data/Celllines_CC44_str1shi1_12Epochen_75erBatch_Aug5_4/events.out.tfevents.1665339934.Phil_Desktop.13368.220
- S35 Data/Celllines_CC44_str1shi1_12Epochen_75erBatch_Aug5_5/
- S35 Data/Celllines_CC44_str1shi1_12Epochen_75erBatch_Aug5_5/desktop.ini
- S35 Data/Celllines_CC44_str1shi1_12Epochen_75erBatch_Aug5_5/events.out.tfevents.1665339960.Phil_Desktop.13368.221
- S35 Data/Celllines_CC44_str1shi1_12Epochen_75erBatch_Aug5_6/
- S35 Data/Celllines_CC44_str1shi1_12Epochen_75erBatch_Aug5_6/desktop.ini
- S35 Data/Celllines_CC44_str1shi1_12Epochen_75erBatch_Aug5_6/events.out.tfevents.1665339986.Phil_Desktop.13368.222
- S35 Data/Celllines_CC44_str1shi1_12Epochen_75erBatch_Aug5_7/
- S35 Data/Celllines_CC44_str1shi1_12Epochen_75erBatch_Aug5_7/desktop.ini
- S35 Data/Celllines_CC44_str1shi1_12Epochen_75erBatch_Aug5_7/events.out.tfevents.1665340013.Phil_Desktop.13368.223
- S35 Data/Celllines_CC44_str1shi1_12Epochen_75erBatch_Aug5_8/
- S35 Data/Celllines_CC44_str1shi1_12Epochen_75erBatch_Aug5_8/desktop.ini
- S35 Data/Celllines_CC44_str1shi1_12Epochen_75erBatch_Aug5_8/events.out.tfevents.1665340039.Phil_Desktop.13368.224
- S35 Data/Celllines_CC44_str1shi1_12Epochen_75erBatch_Aug5_9/
- S35 Data/Celllines_CC44_str1shi1_12Epochen_75erBatch_Aug5_9/desktop.ini
- S35 Data/Celllines_CC44_str1shi1_12Epochen_75erBatch_Aug5_9/events.out.tfevents.1665340065.Phil_Desktop.13368.225
- S35 Data/Celllines_CC45_str1shi1_12Epochen_75erBatch_Aug5_1/
- S35 Data/Celllines_CC45_str1shi1_12Epochen_75erBatch_Aug5_1/desktop.ini
- S35 Data/Celllines_CC45_str1shi1_12Epochen_75erBatch_Aug5_1/events.out.tfevents.1665340117.Phil_Desktop.13368.227
- S35 Data/Celllines_CC45_str1shi1_12Epochen_75erBatch_Aug5_10/
- S35 Data/Celllines_CC45_str1shi1_12Epochen_75erBatch_Aug5_10/desktop.ini
- S35 Data/Celllines_CC45_str1shi1_12Epochen_75erBatch_Aug5_10/events.out.tfevents.1665340326.Phil_Desktop.13368.236
- S35 Data/Celllines_CC45_str1shi1_12Epochen_75erBatch_Aug5_2/
- S35 Data/Celllines_CC45_str1shi1_12Epochen_75erBatch_Aug5_2/desktop.ini
- S35 Data/Celllines_CC45_str1shi1_12Epochen_75erBatch_Aug5_2/events.out.tfevents.1665340138.Phil_Desktop.13368.228
- S35 Data/Celllines_CC45_str1shi1_12Epochen_75erBatch_Aug5_3/
- S35 Data/Celllines_CC45_str1shi1_12Epochen_75erBatch_Aug5_3/desktop.ini
- S35 Data/Celllines_CC45_str1shi1_12Epochen_75erBatch_Aug5_3/events.out.tfevents.1665340161.Phil_Desktop.13368.229
- S35 Data/Celllines_CC45_str1shi1_12Epochen_75erBatch_Aug5_4/
- S35 Data/Celllines_CC45_str1shi1_12Epochen_75erBatch_Aug5_4/desktop.ini
- S35 Data/Celllines_CC45_str1shi1_12Epochen_75erBatch_Aug5_4/events.out.tfevents.1665340181.Phil_Desktop.13368.230
- S35 Data/Celllines_CC45_str1shi1_12Epochen_75erBatch_Aug5_5/
- S35 Data/Celllines_CC45_str1shi1_12Epochen_75erBatch_Aug5_5/desktop.ini
- S35 Data/Celllines_CC45_str1shi1_12Epochen_75erBatch_Aug5_5/events.out.tfevents.1665340203.Phil_Desktop.13368.231
- S35 Data/Celllines_CC45_str1shi1_12Epochen_75erBatch_Aug5_6/
- S35 Data/Celllines_CC45_str1shi1_12Epochen_75erBatch_Aug5_6/desktop.ini
- S35 Data/Celllines_CC45_str1shi1_12Epochen_75erBatch_Aug5_6/events.out.tfevents.1665340227.Phil_Desktop.13368.232
- S35 Data/Celllines_CC45_str1shi1_12Epochen_75erBatch_Aug5_7/
- S35 Data/Celllines_CC45_str1shi1_12Epochen_75erBatch_Aug5_7/desktop.ini
- S35 Data/Celllines_CC45_str1shi1_12Epochen_75erBatch_Aug5_7/events.out.tfevents.1665340252.Phil_Desktop.13368.233
- S35 Data/Celllines_CC45_str1shi1_12Epochen_75erBatch_Aug5_8/
- S35 Data/Celllines_CC45_str1shi1_12Epochen_75erBatch_Aug5_8/desktop.ini
- S35 Data/Celllines_CC45_str1shi1_12Epochen_75erBatch_Aug5_8/events.out.tfevents.1665340275.Phil_Desktop.13368.234
- S35 Data/Celllines_CC45_str1shi1_12Epochen_75erBatch_Aug5_9/
- S35 Data/Celllines_CC45_str1shi1_12Epochen_75erBatch_Aug5_9/desktop.ini
- S35 Data/Celllines_CC45_str1shi1_12Epochen_75erBatch_Aug5_9/events.out.tfevents.1665340301.Phil_Desktop.13368.235
