# Supplementary material for: Non-destructive classification of unlabeled cells: Combining an automated benchtop magnetic resonance scanner and artificial intelligence
Source: PLoS Comput Biol. 2023 Feb 21;19(2):e1010842. doi: 10.1371/journal.pcbi.1010842 (PMC9983908; doi:10.1371/journal.pcbi.1010842)
Supplement: S1 Dataset — (S3) Respective spectral data as CSV files. (S4) Information needed to follow the statistical analysis including the used raw data as CSV files. (S5) Information needed to follow the statistical analysis including the used raw data as CSV files. (S6) Coordinates for the calculated weighted centroids from all measured cell line data as a CSV file. (S7) Every acquired 2D spectrum for the measured cell lines. (S9 and S10) Coordinates for the calculated weighted centroids from all measured cell line data as a CSV file. (S11) Respective spectral data as CSV files. (S12) Respective spectral data as CSV files. (S13) Information needed to follow the statistical analysis including the used raw data as CSV files. (S14) ONNX file for the ANN used to classify MSCs. (S15) ONNX file for the ANN used to classify cell lines. (S16) Respective data for recreating the depicted confusion matrices as well as the training loss and validation accuracy. (S17) Information needed to follow the statistical analysis including the used raw data as CSV files. (S18) Information needed to follow the statistical analysis including the used raw data as CSV files. (ZIP) [file pcbi.1010842.s055.zip]

Archive with 30,681 entries (9,995 files):
- S11/Differentiated/
- S11/Differentiated/desktop.ini
- S11/Differentiated/DiffMSC-11_1.png_T1.csv
- S11/Differentiated/DiffMSC-11_1.png_T2.csv
- S11/Differentiated/DiffMSC-11_10.png_T1.csv
- S11/Differentiated/DiffMSC-11_10.png_T2.csv
- S11/Differentiated/DiffMSC-11_11.png_T1.csv
- S11/Differentiated/DiffMSC-11_11.png_T2.csv
- S11/Differentiated/DiffMSC-11_12.png_T1.csv
- S11/Differentiated/DiffMSC-11_12.png_T2.csv
- S11/Differentiated/DiffMSC-11_13.png_T1.csv
- S11/Differentiated/DiffMSC-11_13.png_T2.csv
- S11/Differentiated/DiffMSC-11_14.png_T1.csv
- S11/Differentiated/DiffMSC-11_14.png_T2.csv
- S11/Differentiated/DiffMSC-11_15.png_T1.csv
- S11/Differentiated/DiffMSC-11_15.png_T2.csv
- S11/Differentiated/DiffMSC-11_16.png_T1.csv
- S11/Differentiated/DiffMSC-11_16.png_T2.csv
- S11/Differentiated/DiffMSC-11_17.png_T1.csv
- S11/Differentiated/DiffMSC-11_17.png_T2.csv
- S11/Differentiated/DiffMSC-11_18.png_T1.csv
- S11/Differentiated/DiffMSC-11_18.png_T2.csv
- S11/Differentiated/DiffMSC-11_19.png_T1.csv
- S11/Differentiated/DiffMSC-11_19.png_T2.csv
- S11/Differentiated/DiffMSC-11_2.png_T1.csv
- S11/Differentiated/DiffMSC-11_2.png_T2.csv
- S11/Differentiated/DiffMSC-11_20.png_T1.csv
- S11/Differentiated/DiffMSC-11_20.png_T2.csv
- S11/Differentiated/DiffMSC-11_21.png_T1.csv
- S11/Differentiated/DiffMSC-11_21.png_T2.csv
- S11/Differentiated/DiffMSC-11_22.png_T1.csv
- S11/Differentiated/DiffMSC-11_22.png_T2.csv
- S11/Differentiated/DiffMSC-11_23.png_T1.csv
- S11/Differentiated/DiffMSC-11_23.png_T2.csv
- S11/Differentiated/DiffMSC-11_24.png_T1.csv
- S11/Differentiated/DiffMSC-11_24.png_T2.csv
- S11/Differentiated/DiffMSC-11_25.png_T1.csv
- S11/Differentiated/DiffMSC-11_25.png_T2.csv
- S11/Differentiated/DiffMSC-11_26.png_T1.csv
- S11/Differentiated/DiffMSC-11_26.png_T2.csv
- S11/Differentiated/DiffMSC-11_27.png_T1.csv
- S11/Differentiated/DiffMSC-11_27.png_T2.csv
- S11/Differentiated/DiffMSC-11_28.png_T1.csv
- S11/Differentiated/DiffMSC-11_28.png_T2.csv
- S11/Differentiated/DiffMSC-11_29.png_T1.csv
- S11/Differentiated/DiffMSC-11_29.png_T2.csv
- S11/Differentiated/DiffMSC-11_3.png_T1.csv
- S11/Differentiated/DiffMSC-11_3.png_T2.csv
- S11/Differentiated/DiffMSC-11_30.png_T1.csv
- S11/Differentiated/DiffMSC-11_30.png_T2.csv
- S11/Differentiated/DiffMSC-11_31.png_T1.csv
- S11/Differentiated/DiffMSC-11_31.png_T2.csv
- S11/Differentiated/DiffMSC-11_32.png_T1.csv
- S11/Differentiated/DiffMSC-11_32.png_T2.csv
- S11/Differentiated/DiffMSC-11_33.png_T1.csv
- S11/Differentiated/DiffMSC-11_33.png_T2.csv
- S11/Differentiated/DiffMSC-11_34.png_T1.csv
- S11/Differentiated/DiffMSC-11_34.png_T2.csv
- S11/Differentiated/DiffMSC-11_35.png_T1.csv
- S11/Differentiated/DiffMSC-11_35.png_T2.csv
- S11/Differentiated/DiffMSC-11_36.png_T1.csv
- S11/Differentiated/DiffMSC-11_36.png_T2.csv
- S11/Differentiated/DiffMSC-11_37.png_T1.csv
- S11/Differentiated/DiffMSC-11_37.png_T2.csv
- S11/Differentiated/DiffMSC-11_38.png_T1.csv
- S11/Differentiated/DiffMSC-11_38.png_T2.csv
- S11/Differentiated/DiffMSC-11_39.png_T1.csv
- S11/Differentiated/DiffMSC-11_39.png_T2.csv
- S11/Differentiated/DiffMSC-11_4.png_T1.csv
- S11/Differentiated/DiffMSC-11_4.png_T2.csv
- S11/Differentiated/DiffMSC-11_40.png_T1.csv
- S11/Differentiated/DiffMSC-11_40.png_T2.csv
- S11/Differentiated/DiffMSC-11_5.png_T1.csv
- S11/Differentiated/DiffMSC-11_5.png_T2.csv
- S11/Differentiated/DiffMSC-11_6.png_T1.csv
- S11/Differentiated/DiffMSC-11_6.png_T2.csv
- S11/Differentiated/DiffMSC-11_7.png_T1.csv
- S11/Differentiated/DiffMSC-11_7.png_T2.csv
- S11/Differentiated/DiffMSC-11_8.png_T1.csv
- S11/Differentiated/DiffMSC-11_8.png_T2.csv
- S11/Differentiated/DiffMSC-11_9.png_T1.csv
- S11/Differentiated/DiffMSC-11_9.png_T2.csv
- S11/Differentiated/DiffMSC-11_Original.png_T1.csv
- S11/Differentiated/DiffMSC-11_Original.png_T2.csv
- S11/Differentiated/DiffMSC-12_1.png_T1.csv
- S11/Differentiated/DiffMSC-12_1.png_T2.csv
- S11/Differentiated/DiffMSC-12_10.png_T1.csv
- S11/Differentiated/DiffMSC-12_10.png_T2.csv
- S11/Differentiated/DiffMSC-12_11.png_T1.csv
- S11/Differentiated/DiffMSC-12_11.png_T2.csv
- S11/Differentiated/DiffMSC-12_12.png_T1.csv
- S11/Differentiated/DiffMSC-12_12.png_T2.csv
- S11/Differentiated/DiffMSC-12_13.png_T1.csv
- S11/Differentiated/DiffMSC-12_13.png_T2.csv
- S11/Differentiated/DiffMSC-12_14.png_T1.csv
- S11/Differentiated/DiffMSC-12_14.png_T2.csv
- S11/Differentiated/DiffMSC-12_15.png_T1.csv
- S11/Differentiated/DiffMSC-12_15.png_T2.csv
- S11/Differentiated/DiffMSC-12_16.png_T1.csv
- S11/Differentiated/DiffMSC-12_16.png_T2.csv
- S11/Differentiated/DiffMSC-12_17.png_T1.csv
- S11/Differentiated/DiffMSC-12_17.png_T2.csv
- S11/Differentiated/DiffMSC-12_18.png_T1.csv
- S11/Differentiated/DiffMSC-12_18.png_T2.csv
- S11/Differentiated/DiffMSC-12_19.png_T1.csv
- S11/Differentiated/DiffMSC-12_19.png_T2.csv
- S11/Differentiated/DiffMSC-12_2.png_T1.csv
- S11/Differentiated/DiffMSC-12_2.png_T2.csv
- S11/Differentiated/DiffMSC-12_20.png_T1.csv
- S11/Differentiated/DiffMSC-12_20.png_T2.csv
- S11/Differentiated/DiffMSC-12_21.png_T1.csv
- S11/Differentiated/DiffMSC-12_21.png_T2.csv
- S11/Differentiated/DiffMSC-12_22.png_T1.csv
- S11/Differentiated/DiffMSC-12_22.png_T2.csv
- S11/Differentiated/DiffMSC-12_23.png_T1.csv
- S11/Differentiated/DiffMSC-12_23.png_T2.csv
- S11/Differentiated/DiffMSC-12_24.png_T1.csv
- S11/Differentiated/DiffMSC-12_24.png_T2.csv
- S11/Differentiated/DiffMSC-12_25.png_T1.csv
- S11/Differentiated/DiffMSC-12_25.png_T2.csv
- S11/Differentiated/DiffMSC-12_26.png_T1.csv
- S11/Differentiated/DiffMSC-12_26.png_T2.csv
- S11/Differentiated/DiffMSC-12_27.png_T1.csv
- S11/Differentiated/DiffMSC-12_27.png_T2.csv
- S11/Differentiated/DiffMSC-12_28.png_T1.csv
- S11/Differentiated/DiffMSC-12_28.png_T2.csv
- S11/Differentiated/DiffMSC-12_29.png_T1.csv
- S11/Differentiated/DiffMSC-12_29.png_T2.csv
- S11/Differentiated/DiffMSC-12_3.png_T1.csv
- S11/Differentiated/DiffMSC-12_3.png_T2.csv
- S11/Differentiated/DiffMSC-12_30.png_T1.csv
- S11/Differentiated/DiffMSC-12_30.png_T2.csv
- S11/Differentiated/DiffMSC-12_31.png_T1.csv
- S11/Differentiated/DiffMSC-12_31.png_T2.csv
- S11/Differentiated/DiffMSC-12_32.png_T1.csv
- S11/Differentiated/DiffMSC-12_32.png_T2.csv
- S11/Differentiated/DiffMSC-12_33.png_T1.csv
- S11/Differentiated/DiffMSC-12_33.png_T2.csv
- S11/Differentiated/DiffMSC-12_34.png_T1.csv
- S11/Differentiated/DiffMSC-12_34.png_T2.csv
- S11/Differentiated/DiffMSC-12_35.png_T1.csv
- S11/Differentiated/DiffMSC-12_35.png_T2.csv
- S11/Differentiated/DiffMSC-12_36.png_T1.csv
- S11/Differentiated/DiffMSC-12_36.png_T2.csv
- S11/Differentiated/DiffMSC-12_37.png_T1.csv
- S11/Differentiated/DiffMSC-12_37.png_T2.csv
- S11/Differentiated/DiffMSC-12_38.png_T1.csv
- S11/Differentiated/DiffMSC-12_38.png_T2.csv
- S11/Differentiated/DiffMSC-12_39.png_T1.csv
- S11/Differentiated/DiffMSC-12_39.png_T2.csv
- S11/Differentiated/DiffMSC-12_4.png_T1.csv
- S11/Differentiated/DiffMSC-12_4.png_T2.csv
- S11/Differentiated/DiffMSC-12_40.png_T1.csv
- S11/Differentiated/DiffMSC-12_40.png_T2.csv
- S11/Differentiated/DiffMSC-12_5.png_T1.csv
- S11/Differentiated/DiffMSC-12_5.png_T2.csv
- S11/Differentiated/DiffMSC-12_6.png_T1.csv
- S11/Differentiated/DiffMSC-12_6.png_T2.csv
- S11/Differentiated/DiffMSC-12_7.png_T1.csv
- S11/Differentiated/DiffMSC-12_7.png_T2.csv
- S11/Differentiated/DiffMSC-12_8.png_T1.csv
- S11/Differentiated/DiffMSC-12_8.png_T2.csv
- S11/Differentiated/DiffMSC-12_9.png_T1.csv
- S11/Differentiated/DiffMSC-12_9.png_T2.csv
- S11/Differentiated/DiffMSC-12_Original.png_T1.csv
- S11/Differentiated/DiffMSC-12_Original.png_T2.csv
- S11/Differentiated/DiffMSC-4_1.png_T1.csv
- S11/Differentiated/DiffMSC-4_1.png_T2.csv
- S11/Differentiated/DiffMSC-4_10.png_T1.csv
- S11/Differentiated/DiffMSC-4_10.png_T2.csv
- S11/Differentiated/DiffMSC-4_11.png_T1.csv
- S11/Differentiated/DiffMSC-4_11.png_T2.csv
- S11/Differentiated/DiffMSC-4_12.png_T1.csv
- S11/Differentiated/DiffMSC-4_12.png_T2.csv
- S11/Differentiated/DiffMSC-4_13.png_T1.csv
- S11/Differentiated/DiffMSC-4_13.png_T2.csv
- S11/Differentiated/DiffMSC-4_14.png_T1.csv
- S11/Differentiated/DiffMSC-4_14.png_T2.csv
- S11/Differentiated/DiffMSC-4_15.png_T1.csv
- S11/Differentiated/DiffMSC-4_15.png_T2.csv
- S11/Differentiated/DiffMSC-4_16.png_T1.csv
- S11/Differentiated/DiffMSC-4_16.png_T2.csv
- S11/Differentiated/DiffMSC-4_17.png_T1.csv
- S11/Differentiated/DiffMSC-4_17.png_T2.csv
- S11/Differentiated/DiffMSC-4_18.png_T1.csv
- S11/Differentiated/DiffMSC-4_18.png_T2.csv
- S11/Differentiated/DiffMSC-4_19.png_T1.csv
- S11/Differentiated/DiffMSC-4_19.png_T2.csv
- S11/Differentiated/DiffMSC-4_2.png_T1.csv
- S11/Differentiated/DiffMSC-4_2.png_T2.csv
- S11/Differentiated/DiffMSC-4_20.png_T1.csv
- S11/Differentiated/DiffMSC-4_20.png_T2.csv
- S11/Differentiated/DiffMSC-4_21.png_T1.csv
- S11/Differentiated/DiffMSC-4_21.png_T2.csv
- S11/Differentiated/DiffMSC-4_22.png_T1.csv
- S11/Differentiated/DiffMSC-4_22.png_T2.csv
- S11/Differentiated/DiffMSC-4_23.png_T1.csv
- S11/Differentiated/DiffMSC-4_23.png_T2.csv
- S11/Differentiated/DiffMSC-4_24.png_T1.csv
- S11/Differentiated/DiffMSC-4_24.png_T2.csv
- S11/Differentiated/DiffMSC-4_25.png_T1.csv
- S11/Differentiated/DiffMSC-4_25.png_T2.csv
- S11/Differentiated/DiffMSC-4_26.png_T1.csv
- S11/Differentiated/DiffMSC-4_26.png_T2.csv
- S11/Differentiated/DiffMSC-4_27.png_T1.csv
- S11/Differentiated/DiffMSC-4_27.png_T2.csv
- S11/Differentiated/DiffMSC-4_28.png_T1.csv
- S11/Differentiated/DiffMSC-4_28.png_T2.csv
- S11/Differentiated/DiffMSC-4_29.png_T1.csv
- S11/Differentiated/DiffMSC-4_29.png_T2.csv
- S11/Differentiated/DiffMSC-4_3.png_T1.csv
- S11/Differentiated/DiffMSC-4_3.png_T2.csv
- S11/Differentiated/DiffMSC-4_30.png_T1.csv
- S11/Differentiated/DiffMSC-4_30.png_T2.csv
- S11/Differentiated/DiffMSC-4_31.png_T1.csv
- S11/Differentiated/DiffMSC-4_31.png_T2.csv
- S11/Differentiated/DiffMSC-4_32.png_T1.csv
- S11/Differentiated/DiffMSC-4_32.png_T2.csv
- S11/Differentiated/DiffMSC-4_33.png_T1.csv
- S11/Differentiated/DiffMSC-4_33.png_T2.csv
- S11/Differentiated/DiffMSC-4_34.png_T1.csv
- S11/Differentiated/DiffMSC-4_34.png_T2.csv
- S11/Differentiated/DiffMSC-4_35.png_T1.csv
- S11/Differentiated/DiffMSC-4_35.png_T2.csv
- S11/Differentiated/DiffMSC-4_36.png_T1.csv
- S11/Differentiated/DiffMSC-4_36.png_T2.csv
- S11/Differentiated/DiffMSC-4_37.png_T1.csv
- S11/Differentiated/DiffMSC-4_37.png_T2.csv
- S11/Differentiated/DiffMSC-4_38.png_T1.csv
- S11/Differentiated/DiffMSC-4_38.png_T2.csv
- S11/Differentiated/DiffMSC-4_39.png_T1.csv
- S11/Differentiated/DiffMSC-4_39.png_T2.csv
- S11/Differentiated/DiffMSC-4_4.png_T1.csv
- S11/Differentiated/DiffMSC-4_4.png_T2.csv
- S11/Differentiated/DiffMSC-4_40.png_T1.csv
- S11/Differentiated/DiffMSC-4_40.png_T2.csv
- S11/Differentiated/DiffMSC-4_5.png_T1.csv
- S11/Differentiated/DiffMSC-4_5.png_T2.csv
- S11/Differentiated/DiffMSC-4_6.png_T1.csv
- S11/Differentiated/DiffMSC-4_6.png_T2.csv
- S11/Differentiated/DiffMSC-4_7.png_T1.csv
- S11/Differentiated/DiffMSC-4_7.png_T2.csv
- S11/Differentiated/DiffMSC-4_8.png_T1.csv
- S11/Differentiated/DiffMSC-4_8.png_T2.csv
- S11/Differentiated/DiffMSC-4_9.png_T1.csv
- S11/Differentiated/DiffMSC-4_9.png_T2.csv
- S11/Differentiated/DiffMSC-4_Original.png_T1.csv
- S11/Differentiated/DiffMSC-4_Original.png_T2.csv
- S11/Differentiated/DiffMSC-5_1.png_T1.csv
- S11/Differentiated/DiffMSC-5_1.png_T2.csv
- S11/Differentiated/DiffMSC-5_10.png_T1.csv
- S11/Differentiated/DiffMSC-5_10.png_T2.csv
- S11/Differentiated/DiffMSC-5_11.png_T1.csv
- S11/Differentiated/DiffMSC-5_11.png_T2.csv
- S11/Differentiated/DiffMSC-5_12.png_T1.csv
- S11/Differentiated/DiffMSC-5_12.png_T2.csv
- S11/Differentiated/DiffMSC-5_13.png_T1.csv
- S11/Differentiated/DiffMSC-5_13.png_T2.csv
- S11/Differentiated/DiffMSC-5_14.png_T1.csv
- S11/Differentiated/DiffMSC-5_14.png_T2.csv
- S11/Differentiated/DiffMSC-5_15.png_T1.csv
- S11/Differentiated/DiffMSC-5_15.png_T2.csv
- S11/Differentiated/DiffMSC-5_16.png_T1.csv
- S11/Differentiated/DiffMSC-5_16.png_T2.csv
- S11/Differentiated/DiffMSC-5_17.png_T1.csv
- S11/Differentiated/DiffMSC-5_17.png_T2.csv
- S11/Differentiated/DiffMSC-5_18.png_T1.csv
- S11/Differentiated/DiffMSC-5_18.png_T2.csv
- S11/Differentiated/DiffMSC-5_19.png_T1.csv
- S11/Differentiated/DiffMSC-5_19.png_T2.csv
- S11/Differentiated/DiffMSC-5_2.png_T1.csv
- S11/Differentiated/DiffMSC-5_2.png_T2.csv
- S11/Differentiated/DiffMSC-5_20.png_T1.csv
- S11/Differentiated/DiffMSC-5_20.png_T2.csv
- S11/Differentiated/DiffMSC-5_21.png_T1.csv
- S11/Differentiated/DiffMSC-5_21.png_T2.csv
- S11/Differentiated/DiffMSC-5_22.png_T1.csv
- S11/Differentiated/DiffMSC-5_22.png_T2.csv
- S11/Differentiated/DiffMSC-5_23.png_T1.csv
- S11/Differentiated/DiffMSC-5_23.png_T2.csv
- S11/Differentiated/DiffMSC-5_24.png_T1.csv
- S11/Differentiated/DiffMSC-5_24.png_T2.csv
- S11/Differentiated/DiffMSC-5_25.png_T1.csv
- S11/Differentiated/DiffMSC-5_25.png_T2.csv
- S11/Differentiated/DiffMSC-5_26.png_T1.csv
- S11/Differentiated/DiffMSC-5_26.png_T2.csv
- S11/Differentiated/DiffMSC-5_27.png_T1.csv
- S11/Differentiated/DiffMSC-5_27.png_T2.csv
- S11/Differentiated/DiffMSC-5_28.png_T1.csv
- S11/Differentiated/DiffMSC-5_28.png_T2.csv
- S11/Differentiated/DiffMSC-5_29.png_T1.csv
- S11/Differentiated/DiffMSC-5_29.png_T2.csv
- S11/Differentiated/DiffMSC-5_3.png_T1.csv
- S11/Differentiated/DiffMSC-5_3.png_T2.csv
- S11/Differentiated/DiffMSC-5_30.png_T1.csv
- S11/Differentiated/DiffMSC-5_30.png_T2.csv
- S11/Differentiated/DiffMSC-5_31.png_T1.csv
- S11/Differentiated/DiffMSC-5_31.png_T2.csv
- S11/Differentiated/DiffMSC-5_32.png_T1.csv
- S11/Differentiated/DiffMSC-5_32.png_T2.csv
[truncated: 9,700 more entries]
