# Supplementary material for: Non-destructive classification of unlabeled cells: Combining an automated benchtop magnetic resonance scanner and artificial intelligence
Source: PLoS Comput Biol. 2023 Feb 21;19(2):e1010842. doi: 10.1371/journal.pcbi.1010842 (PMC9983908; doi:10.1371/journal.pcbi.1010842)
Supplement: S1 Dataset — (S3) Respective spectral data as CSV files. (S4) Information needed to follow the statistical analysis including the used raw data as CSV files. (S5) Information needed to follow the statistical analysis including the used raw data as CSV files. (S6) Coordinates for the calculated weighted centroids from all measured cell line data as a CSV file. (S7) Every acquired 2D spectrum for the measured cell lines. (S9 and S10) Coordinates for the calculated weighted centroids from all measured cell line data as a CSV file. (S11) Respective spectral data as CSV files. (S12) Respective spectral data as CSV files. (S13) Information needed to follow the statistical analysis including the used raw data as CSV files. (S14) ONNX file for the ANN used to classify MSCs. (S15) ONNX file for the ANN used to classify cell lines. (S16) Respective data for recreating the depicted confusion matrices as well as the training loss and validation accuracy. (S17) Information needed to follow the statistical analysis including the used raw data as CSV files. (S18) Information needed to follow the statistical analysis including the used raw data as CSV files. (ZIP) [file pcbi.1010842.s055.zip › S11/Differentiated/DiffMSC-11_10.png_T2.csv]

0
0
0
0
0
0
0
0
0
0
0
0
0
0
0
0
0
0
0
0
0
0
0
0
0
0
0
0
0
0
0
0
0
0
0
0
0
0
0
0
0
0
0
0
0
0
0
0
0
0
0
0
0
0
0
0
0
0
0
0
0
0
0
0
0
0
0
0
0
0
0
0
0
0
0
0
0
0
0
0
0
0
0
0
0
0
0
0
0
0
0
0
0
0
0
0
0
0
0
0
0
0
0
0
0
0
0
0
0
0
0
0
0
0
0
0
0
0
0
0
0
0
0
0
0
0
0
0
0
0
0
0
0
0
0
0
0
0
0
0
0
0
0
0
0
0
0
0
0
0
0
0
0
0
0
0
0
0
0
0
0
0
0
0
0
0
0
0
0
0
0
0
0
0
0
0
0
0
0
0
0
0
0
0
0
0
0
0
0
0
0
0
0
0
0
0
0
0
0
0
0
0
0
0
0
0
0
0
0
0
0
0
21
815
1643
1878
1431
401
153
0
0
0
0
0
0
0
0
0
0
0
0
0
63
1396
2275
3725
4673
4687
3542
1542
16
0
0
0
0
0
0
0
0
0
0
0
0
0
0
0
0
0
0
0
0
0
69
12725
17165
6821
3
0
0
0
0
0
0
0
0
0
0
0
0
0
0
0
0
0
0
0
0
0
0
0
0
0
0
0
0
0
0
0
0
0
