# Supplementary material for: Non-destructive classification of unlabeled cells: Combining an automated benchtop magnetic resonance scanner and artificial intelligence
Source: PLoS Comput Biol. 2023 Feb 21;19(2):e1010842. doi: 10.1371/journal.pcbi.1010842 (PMC9983908; doi:10.1371/journal.pcbi.1010842)
Supplement: S1 Dataset — (S3) Respective spectral data as CSV files. (S4) Information needed to follow the statistical analysis including the used raw data as CSV files. (S5) Information needed to follow the statistical analysis including the used raw data as CSV files. (S6) Coordinates for the calculated weighted centroids from all measured cell line data as a CSV file. (S7) Every acquired 2D spectrum for the measured cell lines. (S9 and S10) Coordinates for the calculated weighted centroids from all measured cell line data as a CSV file. (S11) Respective spectral data as CSV files. (S12) Respective spectral data as CSV files. (S13) Information needed to follow the statistical analysis including the used raw data as CSV files. (S14) ONNX file for the ANN used to classify MSCs. (S15) ONNX file for the ANN used to classify cell lines. (S16) Respective data for recreating the depicted confusion matrices as well as the training loss and validation accuracy. (S17) Information needed to follow the statistical analysis including the used raw data as CSV files. (S18) Information needed to follow the statistical analysis including the used raw data as CSV files. (ZIP) [file pcbi.1010842.s055.zip › S11/Differentiated/DiffMSC-12_22.png_T2.csv]

0
0
0
0
0
0
0
0
0
0
0
0
0
0
0
0
0
0
0
0
0
0
0
0
0
0
0
0
0
0
0
0
0
0
0
0
0
0
0
0
0
0
0
0
0
0
0
0
0
0
0
0
0
0
0
0
0
0
0
0
0
0
0
0
0
0
0
0
0
0
0
0
0
0
0
0
0
0
0
0
0
0
0
0
0
0
0
0
0
0
0
0
0
0
0
0
0
0
0
0
0
0
0
0
0
0
0
0
0
0
0
0
0
0
0
0
0
0
0
0
0
0
0
0
0
0
0
0
0
0
0
0
0
0
0
0
0
0
0
0
0
0
0
0
0
0
0
0
0
0
0
0
0
0
0
0
0
0
0
0
0
0
0
0
0
0
0
0
0
0
0
0
0
0
0
0
0
0
0
0
0
0
0
0
0
0
0
0
0
0
0
0
0
0
0
0
0
0
0
0
0
0
0
0
0
0
0
0
0
0
0
0
0
0
67
1353
2107
2309
1909
1096
672
12
0
0
0
0
0
0
0
0
0
0
8
305
1102
2152
2945
3995
4266
3353
1915
73
0
0
0
0
0
0
0
0
0
0
0
0
0
0
0
0
0
0
0
18
1342
16145
16250
1713
20
0
0
0
0
0
0
0
0
0
0
0
0
0
0
0
0
0
0
0
0
0
0
0
0
0
0
0
0
0
0
0
0
0
